# Supplementary material for: Novel WRN Helicase Inhibitors Selectively Target Microsatellite Unstable Cancer Cells
Source: Cancer Discov. Author manuscript; Available in PMC 2024 Nov 26. (PMC7616858; doi:10.1158/2159-8290.CD-24-0052)
Supplement: Table S1 [file EMS195351-supplement-Table_S1.xlsx]

## Sheet: Read me
Supplementary Table 1
Description of BE sgRNA library

## Sheet: BE_WRN_library
Hugo Symbol	gRNA Target Sequence	sgRNA_guide (19)	G_guide	Twist_oligo	Twist_oligo_length	ID	sgRNA_type
WRN	AAAAAAAGAAATCATGACTG	AAAAAAGAAATCATGACTG	GAAAAAAGAAATCATGACTG	atcttgtggaaaggacgaaacaccGAAAAAAGAAATCATGACTGgtttaagagctatgctggaaacagc	69	24a33f65-74be-4539-966a-d6a512c4666a	WRN_targeting
WRN	AAAAAAATCTGACTTTGCAC	AAAAAATCTGACTTTGCAC	GAAAAAATCTGACTTTGCAC	atcttgtggaaaggacgaaacaccGAAAAAATCTGACTTTGCACgtttaagagctatgctggaaacagc	69	a7086df3-90a3-49a6-9fc7-d84fc267556f	WRN_targeting
WRN	AAAAAAGCAGCAAATTCAAT	AAAAAGCAGCAAATTCAAT	GAAAAAGCAGCAAATTCAAT	atcttgtggaaaggacgaaacaccGAAAAAGCAGCAAATTCAATgtttaagagctatgctggaaacagc	69	d6da8ecb-5aa6-4d8b-8d21-20adb28738fb	WRN_targeting
WRN	AAAAAAGGTCAAAGCAGTGC	AAAAAGGTCAAAGCAGTGC	GAAAAAGGTCAAAGCAGTGC	atcttgtggaaaggacgaaacaccGAAAAAGGTCAAAGCAGTGCgtttaagagctatgctggaaacagc	69	0e833f9e-46fa-45c4-8eb8-44a997335a91	WRN_targeting
WRN	AAAAAATCTGACTTTGCACA	AAAAATCTGACTTTGCACA	GAAAAATCTGACTTTGCACA	atcttgtggaaaggacgaaacaccGAAAAATCTGACTTTGCACAgtttaagagctatgctggaaacagc	69	6444965c-65b3-4761-8a36-236ca2106184	WRN_targeting
WRN	AAAAACAGGGAATATCCTTC	AAAACAGGGAATATCCTTC	GAAAACAGGGAATATCCTTC	atcttgtggaaaggacgaaacaccGAAAACAGGGAATATCCTTCgtttaagagctatgctggaaacagc	69	19acb2d8-21bb-4673-b859-fc204d395d64	WRN_targeting
WRN	AAAAACATATTTTTAAAAAC	AAAACATATTTTTAAAAAC	GAAAACATATTTTTAAAAAC	atcttgtggaaaggacgaaacaccGAAAACATATTTTTAAAAACgtttaagagctatgctggaaacagc	69	afa8d002-83c6-4733-a5e8-a5e553f9f901	WRN_targeting
WRN	AAAAACATTGTTTTATTACT	AAAACATTGTTTTATTACT	GAAAACATTGTTTTATTACT	atcttgtggaaaggacgaaacaccGAAAACATTGTTTTATTACTgtttaagagctatgctggaaacagc	69	b6929b91-49ba-4452-ba65-9df1af9a4e67	WRN_targeting
WRN	AAAAACGATGATTGGTTATT	AAAACGATGATTGGTTATT	GAAAACGATGATTGGTTATT	atcttgtggaaaggacgaaacaccGAAAACGATGATTGGTTATTgtttaagagctatgctggaaacagc	69	b10c3e87-f54d-4538-afd2-959633bc3458	WRN_targeting
WRN	AAAAACTGAAAAATGAACCT	AAAACTGAAAAATGAACCT	GAAAACTGAAAAATGAACCT	atcttgtggaaaggacgaaacaccGAAAACTGAAAAATGAACCTgtttaagagctatgctggaaacagc	69	c42d0e00-8c0c-4014-87fb-acb404e006c0	WRN_targeting
WRN	AAAAAGAAAGAAAGAGAGAG	AAAAGAAAGAAAGAGAGAG	GAAAAGAAAGAAAGAGAGAG	atcttgtggaaaggacgaaacaccGAAAAGAAAGAAAGAGAGAGgtttaagagctatgctggaaacagc	69	a5d7dc86-4bd2-440c-864c-fd346f4641c0	WRN_targeting
WRN	AAAAAGAAAGGAGGGAGGGA	AAAAGAAAGGAGGGAGGGA	GAAAAGAAAGGAGGGAGGGA	atcttgtggaaaggacgaaacaccGAAAAGAAAGGAGGGAGGGAgtttaagagctatgctggaaacagc	69	d05cd825-2e70-4fcf-bdb2-f300ae921c39	WRN_targeting
WRN	AAAAAGAGAAAGAAAAAGAA	AAAAGAGAAAGAAAAAGAA	GAAAAGAGAAAGAAAAAGAA	atcttgtggaaaggacgaaacaccGAAAAGAGAAAGAAAAAGAAgtttaagagctatgctggaaacagc	69	57333aef-0bc7-404a-9450-14fea772dfae	WRN_targeting
WRN	AAAAAGCAGCAAATTCAATT	AAAAGCAGCAAATTCAATT	GAAAAGCAGCAAATTCAATT	atcttgtggaaaggacgaaacaccGAAAAGCAGCAAATTCAATTgtttaagagctatgctggaaacagc	69	7abc7c46-6260-4595-ba3e-e59bb78dc4b6	WRN_targeting
WRN	AAAAAGCCAATCAAAGGCTT	AAAAGCCAATCAAAGGCTT	GAAAAGCCAATCAAAGGCTT	atcttgtggaaaggacgaaacaccGAAAAGCCAATCAAAGGCTTgtttaagagctatgctggaaacagc	69	796090d5-87be-4f3b-99e7-ad9f9cb9f2af	WRN_targeting
WRN	AAAAAGGCAGGTGTAGGAAT	AAAAGGCAGGTGTAGGAAT	GAAAAGGCAGGTGTAGGAAT	atcttgtggaaaggacgaaacaccGAAAAGGCAGGTGTAGGAATgtttaagagctatgctggaaacagc	69	1d38f288-eaac-4a28-9320-6e3c7bcb7348	WRN_targeting
WRN	AAAAAGGTAAACGGTGTAGG	AAAAGGTAAACGGTGTAGG	GAAAAGGTAAACGGTGTAGG	atcttgtggaaaggacgaaacaccGAAAAGGTAAACGGTGTAGGgtttaagagctatgctggaaacagc	69	96559c94-2d99-403c-ab0e-63a0e0857529	WRN_targeting
WRN	AAAAATAAAAAAAGAAATCA	AAAATAAAAAAAGAAATCA	GAAAATAAAAAAAGAAATCA	atcttgtggaaaggacgaaacaccGAAAATAAAAAAAGAAATCAgtttaagagctatgctggaaacagc	69	9472d215-8ea2-4fdc-811f-834b228b7e75	WRN_targeting
WRN	AAAAATACAAAAATTAGCTG	AAAATACAAAAATTAGCTG	GAAAATACAAAAATTAGCTG	atcttgtggaaaggacgaaacaccGAAAATACAAAAATTAGCTGgtttaagagctatgctggaaacagc	69	6be087c3-86c8-4cca-bf24-64d2e547216f	WRN_targeting
WRN	AAAAATATCTTCATTCTAGC	AAAATATCTTCATTCTAGC	GAAAATATCTTCATTCTAGC	atcttgtggaaaggacgaaacaccGAAAATATCTTCATTCTAGCgtttaagagctatgctggaaacagc	69	27a0ab40-1a7e-4b12-a028-3e208a1bd1cd	WRN_targeting
WRN	AAAAATCATTCTAATTACAA	AAAATCATTCTAATTACAA	GAAAATCATTCTAATTACAA	atcttgtggaaaggacgaaacaccGAAAATCATTCTAATTACAAgtttaagagctatgctggaaacagc	69	2e2a3a88-dfd0-4a67-a3de-2f810f6a81f8	WRN_targeting
WRN	AAAAATGCTGTGATAATTGC	AAAATGCTGTGATAATTGC	GAAAATGCTGTGATAATTGC	atcttgtggaaaggacgaaacaccGAAAATGCTGTGATAATTGCgtttaagagctatgctggaaacagc	69	e3b2c83a-09b4-4622-8d41-3c486d2cddf5	WRN_targeting
WRN	AAAAATTAGCTGGGTGTGTT	AAAATTAGCTGGGTGTGTT	GAAAATTAGCTGGGTGTGTT	atcttgtggaaaggacgaaacaccGAAAATTAGCTGGGTGTGTTgtttaagagctatgctggaaacagc	69	d3a2d0a9-8684-4731-83e9-2586d33bfae7	WRN_targeting
WRN	AAAACAAATGAATATAAAAA	AAACAAATGAATATAAAAA	GAAACAAATGAATATAAAAA	atcttgtggaaaggacgaaacaccGAAACAAATGAATATAAAAAgtttaagagctatgctggaaacagc	69	1c2e461d-215c-4c43-bae4-ab118bb892a1	WRN_targeting
WRN	AAAACAACTGGTATTTGTTG	AAACAACTGGTATTTGTTG	GAAACAACTGGTATTTGTTG	atcttgtggaaaggacgaaacaccGAAACAACTGGTATTTGTTGgtttaagagctatgctggaaacagc	69	5e110817-4a29-4b87-b02d-0b71fd4f8854	WRN_targeting
WRN	AAAACAAGGTAAGGATTTAA	AAACAAGGTAAGGATTTAA	GAAACAAGGTAAGGATTTAA	atcttgtggaaaggacgaaacaccGAAACAAGGTAAGGATTTAAgtttaagagctatgctggaaacagc	69	3651052b-4b85-4db3-852b-90bc8ec32a9f	WRN_targeting
WRN	AAAACACTCTTCCGAACACA	AAACACTCTTCCGAACACA	GAAACACTCTTCCGAACACA	atcttgtggaaaggacgaaacaccGAAACACTCTTCCGAACACAgtttaagagctatgctggaaacagc	69	49f43717-d6b8-4cec-82c0-3e28f4e0bc2e	WRN_targeting
WRN	AAAACAGGGAATATCCTTCA	AAACAGGGAATATCCTTCA	GAAACAGGGAATATCCTTCA	atcttgtggaaaggacgaaacaccGAAACAGGGAATATCCTTCAgtttaagagctatgctggaaacagc	69	fc9bb837-38af-4301-a0c0-1a69043ce13c	WRN_targeting
WRN	AAAACAGTGTATTTGGAAAA	AAACAGTGTATTTGGAAAA	GAAACAGTGTATTTGGAAAA	atcttgtggaaaggacgaaacaccGAAACAGTGTATTTGGAAAAgtttaagagctatgctggaaacagc	69	356309fe-e725-453e-9150-e9ebfa116620	WRN_targeting
WRN	AAAACCTCAAGAAGAACAGA	AAACCTCAAGAAGAACAGA	GAAACCTCAAGAAGAACAGA	atcttgtggaaaggacgaaacaccGAAACCTCAAGAAGAACAGAgtttaagagctatgctggaaacagc	69	e4ca96e5-30c4-4b32-93d6-c25397982ad5	WRN_targeting
WRN	AAAACGTAAAAAGGATTGAT	AAACGTAAAAAGGATTGAT	GAAACGTAAAAAGGATTGAT	atcttgtggaaaggacgaaacaccGAAACGTAAAAAGGATTGATgtttaagagctatgctggaaacagc	69	b304dd3f-46d5-4921-9d5f-4eaa8ab35ddb	WRN_targeting
WRN	AAAACTGAAAAATGAACCTA	AAACTGAAAAATGAACCTA	GAAACTGAAAAATGAACCTA	atcttgtggaaaggacgaaacaccGAAACTGAAAAATGAACCTAgtttaagagctatgctggaaacagc	69	01be1e77-eed2-474a-addc-611906165213	WRN_targeting
WRN	AAAACTGAAAGCAACTTTAA	AAACTGAAAGCAACTTTAA	GAAACTGAAAGCAACTTTAA	atcttgtggaaaggacgaaacaccGAAACTGAAAGCAACTTTAAgtttaagagctatgctggaaacagc	69	edb6f141-f7db-4f60-864b-b9b22584d9af	WRN_targeting
WRN	AAAACTGAGAACAGCAGCAT	AAACTGAGAACAGCAGCAT	GAAACTGAGAACAGCAGCAT	atcttgtggaaaggacgaaacaccGAAACTGAGAACAGCAGCATgtttaagagctatgctggaaacagc	69	9d804386-c3e4-49be-bd39-c766f5e02cf5	WRN_targeting
WRN	AAAAGAAAGGAGGGAGGGAG	AAAGAAAGGAGGGAGGGAG	GAAAGAAAGGAGGGAGGGAG	atcttgtggaaaggacgaaacaccGAAAGAAAGGAGGGAGGGAGgtttaagagctatgctggaaacagc	69	e24c72b2-8085-4c02-9a98-471e5f54071d	WRN_targeting
WRN	AAAAGAAGATGCCTTTGGTA	AAAGAAGATGCCTTTGGTA	GAAAGAAGATGCCTTTGGTA	atcttgtggaaaggacgaaacaccGAAAGAAGATGCCTTTGGTAgtttaagagctatgctggaaacagc	69	a214b259-2b15-4c46-a62f-e5e7e699ce08	WRN_targeting
WRN	AAAAGACAGTAAAAACAATT	AAAGACAGTAAAAACAATT	GAAAGACAGTAAAAACAATT	atcttgtggaaaggacgaaacaccGAAAGACAGTAAAAACAATTgtttaagagctatgctggaaacagc	69	fb308a8d-c4e5-41ce-9bb2-cb57078a2eae	WRN_targeting
WRN	AAAAGAGGTTGACTGTGATT	AAAGAGGTTGACTGTGATT	GAAAGAGGTTGACTGTGATT	atcttgtggaaaggacgaaacaccGAAAGAGGTTGACTGTGATTgtttaagagctatgctggaaacagc	69	cc387c5e-a4bb-47f5-826c-f8323840323a	WRN_targeting
WRN	AAAAGCCTCCTTGGGAATTA	AAAGCCTCCTTGGGAATTA	GAAAGCCTCCTTGGGAATTA	atcttgtggaaaggacgaaacaccGAAAGCCTCCTTGGGAATTAgtttaagagctatgctggaaacagc	69	6c2272d5-fef9-48de-b399-e4046a4c7a19	WRN_targeting
WRN	AAAAGCTCTTTGGGGTCCTC	AAAGCTCTTTGGGGTCCTC	GAAAGCTCTTTGGGGTCCTC	atcttgtggaaaggacgaaacaccGAAAGCTCTTTGGGGTCCTCgtttaagagctatgctggaaacagc	69	9973fc23-7432-42fb-a519-89d3ff7f1e45	WRN_targeting
WRN	AAAAGCTTACAGTTCCTCAC	AAAGCTTACAGTTCCTCAC	GAAAGCTTACAGTTCCTCAC	atcttgtggaaaggacgaaacaccGAAAGCTTACAGTTCCTCACgtttaagagctatgctggaaacagc	69	ccb28a7a-b1d4-4bc7-bc66-3b986484b616	WRN_targeting
WRN	AAAAGGATTGATGGTGTTTC	AAAGGATTGATGGTGTTTC	GAAAGGATTGATGGTGTTTC	atcttgtggaaaggacgaaacaccGAAAGGATTGATGGTGTTTCgtttaagagctatgctggaaacagc	69	8a00617f-d789-4e8c-90f3-31c30cd98f0b	WRN_targeting
WRN	AAAAGGTAATATTTAACCTC	AAAGGTAATATTTAACCTC	GAAAGGTAATATTTAACCTC	atcttgtggaaaggacgaaacaccGAAAGGTAATATTTAACCTCgtttaagagctatgctggaaacagc	69	30ebe5bb-91b4-495c-83a5-b13e9f683486	WRN_targeting
WRN	AAAAGTTGTGTTCCTCCACT	AAAGTTGTGTTCCTCCACT	GAAAGTTGTGTTCCTCCACT	atcttgtggaaaggacgaaacaccGAAAGTTGTGTTCCTCCACTgtttaagagctatgctggaaacagc	69	9beda985-81c5-45bf-bab4-e7c3c6ec40a7	WRN_targeting
WRN	AAAATAATTAAGTAAATGAA	AAATAATTAAGTAAATGAA	GAAATAATTAAGTAAATGAA	atcttgtggaaaggacgaaacaccGAAATAATTAAGTAAATGAAgtttaagagctatgctggaaacagc	69	c3945e8c-c585-47d0-8007-e038635ae36c	WRN_targeting
WRN	AAAATAGCAGTAGTAAACCA	AAATAGCAGTAGTAAACCA	GAAATAGCAGTAGTAAACCA	atcttgtggaaaggacgaaacaccGAAATAGCAGTAGTAAACCAgtttaagagctatgctggaaacagc	69	82e4fe71-ad6a-4c28-9164-826489bed82b	WRN_targeting
WRN	AAAATATATATATAATATTC	AAATATATATATAATATTC	GAAATATATATATAATATTC	atcttgtggaaaggacgaaacaccGAAATATATATATAATATTCgtttaagagctatgctggaaacagc	69	14723fa5-0a1f-405a-9b4c-7e6c22dca54a	WRN_targeting
WRN	AAAATCACTGAGGACCCCAA	AAATCACTGAGGACCCCAA	GAAATCACTGAGGACCCCAA	atcttgtggaaaggacgaaacaccGAAATCACTGAGGACCCCAAgtttaagagctatgctggaaacagc	69	3c1de240-c909-4a3b-8ea3-2acc12a4151d	WRN_targeting
WRN	AAAATCTATATTCACTGAGG	AAATCTATATTCACTGAGG	GAAATCTATATTCACTGAGG	atcttgtggaaaggacgaaacaccGAAATCTATATTCACTGAGGgtttaagagctatgctggaaacagc	69	be8d89f8-7387-46fc-a0ed-1ddf14fc36c8	WRN_targeting
WRN	AAAATGACACAACAAGTTAC	AAATGACACAACAAGTTAC	GAAATGACACAACAAGTTAC	atcttgtggaaaggacgaaacaccGAAATGACACAACAAGTTACgtttaagagctatgctggaaacagc	69	2b601299-cf6f-4ba2-a777-f04cda8f1b03	WRN_targeting
WRN	AAAATGCTGTGATAATTGCA	AAATGCTGTGATAATTGCA	GAAATGCTGTGATAATTGCA	atcttgtggaaaggacgaaacaccGAAATGCTGTGATAATTGCAgtttaagagctatgctggaaacagc	69	7ec4a2c9-f5c3-4a24-8589-f8e99dbe806e	WRN_targeting
WRN	AAAATGTATAATTTTGGAAA	AAATGTATAATTTTGGAAA	GAAATGTATAATTTTGGAAA	atcttgtggaaaggacgaaacaccGAAATGTATAATTTTGGAAAgtttaagagctatgctggaaacagc	69	32940620-2770-462a-9dab-8615f14246e5	WRN_targeting
WRN	AAAATGTTGCTTGAAAATAA	AAATGTTGCTTGAAAATAA	GAAATGTTGCTTGAAAATAA	atcttgtggaaaggacgaaacaccGAAATGTTGCTTGAAAATAAgtttaagagctatgctggaaacagc	69	e7ee3aa3-89fb-49a2-ba6e-7f91d6b87a79	WRN_targeting
WRN	AAAATTGGAAACAACTGCAC	AAATTGGAAACAACTGCAC	GAAATTGGAAACAACTGCAC	atcttgtggaaaggacgaaacaccGAAATTGGAAACAACTGCACgtttaagagctatgctggaaacagc	69	9e949a39-c57e-4372-a997-7295c956cbb4	WRN_targeting
WRN	AAAATTTGGAGTTCATGTTC	AAATTTGGAGTTCATGTTC	GAAATTTGGAGTTCATGTTC	atcttgtggaaaggacgaaacaccGAAATTTGGAGTTCATGTTCgtttaagagctatgctggaaacagc	69	7d4dd048-366d-46d9-a363-fd807a5c9462	WRN_targeting
WRN	AAACAAATTAGAGAACATGA	AACAAATTAGAGAACATGA	GAACAAATTAGAGAACATGA	atcttgtggaaaggacgaaacaccGAACAAATTAGAGAACATGAgtttaagagctatgctggaaacagc	69	02ab32f3-fc22-4844-8d22-8720d922fb64	WRN_targeting
WRN	AAACAAGAAACATTTTTAAA	AACAAGAAACATTTTTAAA	GAACAAGAAACATTTTTAAA	atcttgtggaaaggacgaaacaccGAACAAGAAACATTTTTAAAgtttaagagctatgctggaaacagc	69	190bf582-e7a0-4f79-925f-869ac1c57fe5	WRN_targeting
WRN	AAACAAGATACTGGTGGATA	AACAAGATACTGGTGGATA	GAACAAGATACTGGTGGATA	atcttgtggaaaggacgaaacaccGAACAAGATACTGGTGGATAgtttaagagctatgctggaaacagc	69	770a6990-fed3-4725-a633-5b1f7c60891d	WRN_targeting
WRN	AAACAAGGTAAGGATTTAAT	AACAAGGTAAGGATTTAAT	GAACAAGGTAAGGATTTAAT	atcttgtggaaaggacgaaacaccGAACAAGGTAAGGATTTAATgtttaagagctatgctggaaacagc	69	2540a5db-0ed6-4699-888b-0464b5862e54	WRN_targeting
WRN	AAACACAGACCAACTACGGT	AACACAGACCAACTACGGT	GAACACAGACCAACTACGGT	atcttgtggaaaggacgaaacaccGAACACAGACCAACTACGGTgtttaagagctatgctggaaacagc	69	a5fa7cfd-a28c-4fda-b892-106530d36483	WRN_targeting
WRN	AAACAGTGAACTTTGTAATT	AACAGTGAACTTTGTAATT	GAACAGTGAACTTTGTAATT	atcttgtggaaaggacgaaacaccGAACAGTGAACTTTGTAATTgtttaagagctatgctggaaacagc	69	a5caa304-1e7c-4cea-882e-bf82f5f676c2	WRN_targeting
WRN	AAACAGTTGACTTCAATCTC	AACAGTTGACTTCAATCTC	GAACAGTTGACTTCAATCTC	atcttgtggaaaggacgaaacaccGAACAGTTGACTTCAATCTCgtttaagagctatgctggaaacagc	69	5fbd64c4-6a75-4f4b-b7c7-81612cfb13d8	WRN_targeting
WRN	AAACATATTTTTAAAAACTG	AACATATTTTTAAAAACTG	GAACATATTTTTAAAAACTG	atcttgtggaaaggacgaaacaccGAACATATTTTTAAAAACTGgtttaagagctatgctggaaacagc	69	8d8a3011-6c0c-4dfd-94e2-b0cab82edc1c	WRN_targeting
WRN	AAACATGCCAATAAAATGGA	AACATGCCAATAAAATGGA	GAACATGCCAATAAAATGGA	atcttgtggaaaggacgaaacaccGAACATGCCAATAAAATGGAgtttaagagctatgctggaaacagc	69	145ce1b6-78e0-45be-b8cb-cb04476982c5	WRN_targeting
WRN	AAACCAGCCTATAAAAAAAC	AACCAGCCTATAAAAAAAC	GAACCAGCCTATAAAAAAAC	atcttgtggaaaggacgaaacaccGAACCAGCCTATAAAAAAACgtttaagagctatgctggaaacagc	69	0778abd7-b7b4-4056-b577-7e221bb2abe9	WRN_targeting
WRN	AAACCAGTACAGGTGATCTG	AACCAGTACAGGTGATCTG	GAACCAGTACAGGTGATCTG	atcttgtggaaaggacgaaacaccGAACCAGTACAGGTGATCTGgtttaagagctatgctggaaacagc	69	4b709ad4-3614-4369-876f-0f9321287f33	WRN_targeting
WRN	AAACCCTAAAAAAAAAATTA	AACCCTAAAAAAAAAATTA	GAACCCTAAAAAAAAAATTA	atcttgtggaaaggacgaaacaccGAACCCTAAAAAAAAAATTAgtttaagagctatgctggaaacagc	69	b0d6cdcf-1cb3-4b9d-a857-a8c526a6d6c7	WRN_targeting
WRN	AAACCTATACTGTGACACAG	AACCTATACTGTGACACAG	GAACCTATACTGTGACACAG	atcttgtggaaaggacgaaacaccGAACCTATACTGTGACACAGgtttaagagctatgctggaaacagc	69	f156abdc-34ec-46fb-bd42-81637782405b	WRN_targeting
WRN	AAACCTGTATTTAGAAGTTA	AACCTGTATTTAGAAGTTA	GAACCTGTATTTAGAAGTTA	atcttgtggaaaggacgaaacaccGAACCTGTATTTAGAAGTTAgtttaagagctatgctggaaacagc	69	c4224f86-0ac4-4d60-ae6c-df0ecec34dfe	WRN_targeting
WRN	AAACTACATGAATTGCGGAA	AACTACATGAATTGCGGAA	GAACTACATGAATTGCGGAA	atcttgtggaaaggacgaaacaccGAACTACATGAATTGCGGAAgtttaagagctatgctggaaacagc	69	faa3f669-9fbc-4e5e-8e17-6c1fd436fd4d	WRN_targeting
WRN	AAACTCATGCCCGCATGGTA	AACTCATGCCCGCATGGTA	GAACTCATGCCCGCATGGTA	atcttgtggaaaggacgaaacaccGAACTCATGCCCGCATGGTAgtttaagagctatgctggaaacagc	69	264fce2c-59c1-45dd-b6ac-d2ac440100f1	WRN_targeting
WRN	AAACTGTATGCAGCCACTGA	AACTGTATGCAGCCACTGA	GAACTGTATGCAGCCACTGA	atcttgtggaaaggacgaaacaccGAACTGTATGCAGCCACTGAgtttaagagctatgctggaaacagc	69	a7cfaf32-eb50-44ac-8e8d-29b05ab13305	WRN_targeting
WRN	AAACTTCATGTTCTCTAATT	AACTTCATGTTCTCTAATT	GAACTTCATGTTCTCTAATT	atcttgtggaaaggacgaaacaccGAACTTCATGTTCTCTAATTgtttaagagctatgctggaaacagc	69	644a7328-6137-4b4c-b547-a720a692edb6	WRN_targeting
WRN	AAACTTTATTCCCGCGCTGC	AACTTTATTCCCGCGCTGC	GAACTTTATTCCCGCGCTGC	atcttgtggaaaggacgaaacaccGAACTTTATTCCCGCGCTGCgtttaagagctatgctggaaacagc	69	45e6d159-c68d-44bf-ac3c-23bb018f82e6	WRN_targeting
WRN	AAAGAAAAAGAAAGAAAGAG	AAGAAAAAGAAAGAAAGAG	GAAGAAAAAGAAAGAAAGAG	atcttgtggaaaggacgaaacaccGAAGAAAAAGAAAGAAAGAGgtttaagagctatgctggaaacagc	69	1781b231-b3c8-40c8-8801-7955da8bab37	WRN_targeting
WRN	AAAGAAAAAGAAAGGAGGGA	AAGAAAAAGAAAGGAGGGA	GAAGAAAAAGAAAGGAGGGA	atcttgtggaaaggacgaaacaccGAAGAAAAAGAAAGGAGGGAgtttaagagctatgctggaaacagc	69	bf82d7f7-d41c-4887-891d-cec06cb19393	WRN_targeting
WRN	AAAGAAAAAGAGAAAGAAAA	AAGAAAAAGAGAAAGAAAA	GAAGAAAAAGAGAAAGAAAA	atcttgtggaaaggacgaaacaccGAAGAAAAAGAGAAAGAAAAgtttaagagctatgctggaaacagc	69	61df0766-3caf-4ba7-bc9b-1795c17fbf29	WRN_targeting
WRN	AAAGAAAGAAAGAAAGAGAA	AAGAAAGAAAGAAAGAGAA	GAAGAAAGAAAGAAAGAGAA	atcttgtggaaaggacgaaacaccGAAGAAAGAAAGAAAGAGAAgtttaagagctatgctggaaacagc	69	f4b27149-05bc-48e2-952e-cbcba4a1fe0a	WRN_targeting
WRN	AAAGAAAGAAAGAGAGAGAG	AAGAAAGAAAGAGAGAGAG	GAAGAAAGAAAGAGAGAGAG	atcttgtggaaaggacgaaacaccGAAGAAAGAAAGAGAGAGAGgtttaagagctatgctggaaacagc	69	1ee7af65-a94c-4b87-b496-5d773dd1ba46	WRN_targeting
WRN	AAAGAAAGAGAGAGAGAGAG	AAGAAAGAGAGAGAGAGAG	GAAGAAAGAGAGAGAGAGAG	atcttgtggaaaggacgaaacaccGAAGAAAGAGAGAGAGAGAGgtttaagagctatgctggaaacagc	69	747d8e0b-c7cc-46b0-acc6-b0f2bdf8ebf7	WRN_targeting
WRN	AAAGAAGAAGAAGAAGATGA	AAGAAGAAGAAGAAGATGA	GAAGAAGAAGAAGAAGATGA	atcttgtggaaaggacgaaacaccGAAGAAGAAGAAGAAGATGAgtttaagagctatgctggaaacagc	69	04a1aac4-7020-459c-8015-c6e38b3c41a4	WRN_targeting
WRN	AAAGAAGAAGAGGAAGAGGA	AAGAAGAAGAGGAAGAGGA	GAAGAAGAAGAGGAAGAGGA	atcttgtggaaaggacgaaacaccGAAGAAGAAGAGGAAGAGGAgtttaagagctatgctggaaacagc	69	192e9a5c-6f0a-469e-881e-8babbf40c912	WRN_targeting
WRN	AAAGAAGATGGATTTGAAGA	AAGAAGATGGATTTGAAGA	GAAGAAGATGGATTTGAAGA	atcttgtggaaaggacgaaacaccGAAGAAGATGGATTTGAAGAgtttaagagctatgctggaaacagc	69	8595902a-0b93-48c1-afc0-cce8bc0ab79f	WRN_targeting
WRN	AAAGAAGTTGCTTCTGCCTA	AAGAAGTTGCTTCTGCCTA	GAAGAAGTTGCTTCTGCCTA	atcttgtggaaaggacgaaacaccGAAGAAGTTGCTTCTGCCTAgtttaagagctatgctggaaacagc	69	56f9b8bb-2c10-4150-8513-c815a57617ec	WRN_targeting
WRN	AAAGAATGACTAATGAAAAA	AAGAATGACTAATGAAAAA	GAAGAATGACTAATGAAAAA	atcttgtggaaaggacgaaacaccGAAGAATGACTAATGAAAAAgtttaagagctatgctggaaacagc	69	5f477256-37a5-49a3-824c-98db5aece598	WRN_targeting
WRN	AAAGACATTCATCATAGGTT	AAGACATTCATCATAGGTT	GAAGACATTCATCATAGGTT	atcttgtggaaaggacgaaacaccGAAGACATTCATCATAGGTTgtttaagagctatgctggaaacagc	69	57bbbf7a-de30-40d6-bcc5-9654c7d3adec	WRN_targeting
WRN	AAAGAGAAGAGTATTTTAAT	AAGAGAAGAGTATTTTAAT	GAAGAGAAGAGTATTTTAAT	atcttgtggaaaggacgaaacaccGAAGAGAAGAGTATTTTAATgtttaagagctatgctggaaacagc	69	21f7da70-2bb1-4aef-9513-37d0e8b230c3	WRN_targeting
WRN	AAAGAGAAGTCTTTATGTTA	AAGAGAAGTCTTTATGTTA	GAAGAGAAGTCTTTATGTTA	atcttgtggaaaggacgaaacaccGAAGAGAAGTCTTTATGTTAgtttaagagctatgctggaaacagc	69	123f2bb7-2f2e-44ce-b9dd-6fff69c9edfe	WRN_targeting
WRN	AAAGAGACGATTACCTGTGT	AAGAGACGATTACCTGTGT	GAAGAGACGATTACCTGTGT	atcttgtggaaaggacgaaacaccGAAGAGACGATTACCTGTGTgtttaagagctatgctggaaacagc	69	c07013c4-4ead-430f-a800-1dad6c98b0e5	WRN_targeting
WRN	AAAGAGAGAGAGAGAGAGAA	AAGAGAGAGAGAGAGAGAA	GAAGAGAGAGAGAGAGAGAA	atcttgtggaaaggacgaaacaccGAAGAGAGAGAGAGAGAGAAgtttaagagctatgctggaaacagc	69	e116912a-d295-44f2-a0b6-90c01ad6c4f6	WRN_targeting
WRN	AAAGAGCATTGTTATAATCA	AAGAGCATTGTTATAATCA	GAAGAGCATTGTTATAATCA	atcttgtggaaaggacgaaacaccGAAGAGCATTGTTATAATCAgtttaagagctatgctggaaacagc	69	3cc07853-60b0-4e31-a453-acca5efec3e0	WRN_targeting
WRN	AAAGAGCTTTTATTAATATG	AAGAGCTTTTATTAATATG	GAAGAGCTTTTATTAATATG	atcttgtggaaaggacgaaacaccGAAGAGCTTTTATTAATATGgtttaagagctatgctggaaacagc	69	15b0c208-4148-434f-ada2-2358c922e82b	WRN_targeting
WRN	AAAGAGTATGTGATGGCCAT	AAGAGTATGTGATGGCCAT	GAAGAGTATGTGATGGCCAT	atcttgtggaaaggacgaaacaccGAAGAGTATGTGATGGCCATgtttaagagctatgctggaaacagc	69	dc8f9ccb-1ac0-4ed6-a317-87310a740c10	WRN_targeting
WRN	AAAGATAGTTTACCTCATTT	AAGATAGTTTACCTCATTT	GAAGATAGTTTACCTCATTT	atcttgtggaaaggacgaaacaccGAAGATAGTTTACCTCATTTgtttaagagctatgctggaaacagc	69	1ffd727f-8b90-4f2f-95e4-54481f5014b3	WRN_targeting
WRN	AAAGATCTGTTCAGAGTACA	AAGATCTGTTCAGAGTACA	GAAGATCTGTTCAGAGTACA	atcttgtggaaaggacgaaacaccGAAGATCTGTTCAGAGTACAgtttaagagctatgctggaaacagc	69	f18c131c-702a-46c2-a03b-bf50b6831f36	WRN_targeting
WRN	AAAGATGAGTGAAAAAAAAT	AAGATGAGTGAAAAAAAAT	GAAGATGAGTGAAAAAAAAT	atcttgtggaaaggacgaaacaccGAAGATGAGTGAAAAAAAATgtttaagagctatgctggaaacagc	69	238c688a-8065-4a7e-b353-5f29554eb116	WRN_targeting
WRN	AAAGATGTGCTGTAGAAGAA	AAGATGTGCTGTAGAAGAA	GAAGATGTGCTGTAGAAGAA	atcttgtggaaaggacgaaacaccGAAGATGTGCTGTAGAAGAAgtttaagagctatgctggaaacagc	69	d5135925-8e33-4d49-9330-6f672f9a3ea3	WRN_targeting
WRN	AAAGCAGTTAAAAAGGCAGG	AAGCAGTTAAAAAGGCAGG	GAAGCAGTTAAAAAGGCAGG	atcttgtggaaaggacgaaacaccGAAGCAGTTAAAAAGGCAGGgtttaagagctatgctggaaacagc	69	7342e063-5c0f-45b6-8584-9974bf4168dd	WRN_targeting
WRN	AAAGCATGAGGAAGATGCTT	AAGCATGAGGAAGATGCTT	GAAGCATGAGGAAGATGCTT	atcttgtggaaaggacgaaacaccGAAGCATGAGGAAGATGCTTgtttaagagctatgctggaaacagc	69	f8b8a364-b668-4a6e-b635-fa7e6b2ee881	WRN_targeting
WRN	AAAGCCTCCTTGGGAATTAT	AAGCCTCCTTGGGAATTAT	GAAGCCTCCTTGGGAATTAT	atcttgtggaaaggacgaaacaccGAAGCCTCCTTGGGAATTATgtttaagagctatgctggaaacagc	69	473f9c0b-5cd1-4e89-918c-c6fcb8c10377	WRN_targeting
WRN	AAAGCCTTACCTGAGTCTCC	AAGCCTTACCTGAGTCTCC	GAAGCCTTACCTGAGTCTCC	atcttgtggaaaggacgaaacaccGAAGCCTTACCTGAGTCTCCgtttaagagctatgctggaaacagc	69	8c31e2aa-c2c3-4b00-bf79-8aec420b4b75	WRN_targeting
WRN	AAAGCCTTCCACCAACTCTC	AAGCCTTCCACCAACTCTC	GAAGCCTTCCACCAACTCTC	atcttgtggaaaggacgaaacaccGAAGCCTTCCACCAACTCTCgtttaagagctatgctggaaacagc	69	1323ecee-a0c2-4f4f-b3d7-5e25b56fa4ed	WRN_targeting
WRN	AAAGCCTTTTCTAATGAGAT	AAGCCTTTTCTAATGAGAT	GAAGCCTTTTCTAATGAGAT	atcttgtggaaaggacgaaacaccGAAGCCTTTTCTAATGAGATgtttaagagctatgctggaaacagc	69	915ed418-4d07-4e18-9586-e648659f7341	WRN_targeting
WRN	AAAGCTGTCAAGCTTCCAGT	AAGCTGTCAAGCTTCCAGT	GAAGCTGTCAAGCTTCCAGT	atcttgtggaaaggacgaaacaccGAAGCTGTCAAGCTTCCAGTgtttaagagctatgctggaaacagc	69	d8a0763a-bdcb-44dd-9b38-e5f58688b0a8	WRN_targeting
WRN	AAAGGCTTTATGTAAGGCTG	AAGGCTTTATGTAAGGCTG	GAAGGCTTTATGTAAGGCTG	atcttgtggaaaggacgaaacaccGAAGGCTTTATGTAAGGCTGgtttaagagctatgctggaaacagc	69	a9663551-3701-416c-82fe-a865b7085234	WRN_targeting
WRN	AAAGGCTTTGAAATGGATGG	AAGGCTTTGAAATGGATGG	GAAGGCTTTGAAATGGATGG	atcttgtggaaaggacgaaacaccGAAGGCTTTGAAATGGATGGgtttaagagctatgctggaaacagc	69	bacff726-5d66-4dca-8900-ed6bd4a0f730	WRN_targeting
WRN	AAAGGTACTTAAAATAATTA	AAGGTACTTAAAATAATTA	GAAGGTACTTAAAATAATTA	atcttgtggaaaggacgaaacaccGAAGGTACTTAAAATAATTAgtttaagagctatgctggaaacagc	69	8af32a26-5396-4b69-b94a-33e3825d6bc5	WRN_targeting
WRN	AAAGGTTTGCTATAAATAAA	AAGGTTTGCTATAAATAAA	GAAGGTTTGCTATAAATAAA	atcttgtggaaaggacgaaacaccGAAGGTTTGCTATAAATAAAgtttaagagctatgctggaaacagc	69	cb5ccbfd-dcce-41e7-a7f4-139358355b7b	WRN_targeting
WRN	AAAGTGATTCATTCAGTATT	AAGTGATTCATTCAGTATT	GAAGTGATTCATTCAGTATT	atcttgtggaaaggacgaaacaccGAAGTGATTCATTCAGTATTgtttaagagctatgctggaaacagc	69	40f303c8-50ea-4de3-a703-d38b03bc2ebc	WRN_targeting
WRN	AAAGTGGAACGAAAAGAAGA	AAGTGGAACGAAAAGAAGA	GAAGTGGAACGAAAAGAAGA	atcttgtggaaaggacgaaacaccGAAGTGGAACGAAAAGAAGAgtttaagagctatgctggaaacagc	69	c2050d0b-92b9-43a8-b04f-81a9bf120fe5	WRN_targeting
WRN	AAAGTTCTTGTCACGTCCTC	AAGTTCTTGTCACGTCCTC	GAAGTTCTTGTCACGTCCTC	atcttgtggaaaggacgaaacaccGAAGTTCTTGTCACGTCCTCgtttaagagctatgctggaaacagc	69	77c6a371-0fd5-4cc2-8371-6732d7cd77c1	WRN_targeting
WRN	AAAGTTGCTTTCAGTTTTTT	AAGTTGCTTTCAGTTTTTT	GAAGTTGCTTTCAGTTTTTT	atcttgtggaaaggacgaaacaccGAAGTTGCTTTCAGTTTTTTgtttaagagctatgctggaaacagc	69	7d9f1c75-2392-4eb4-9ffe-93bfb8875aa1	WRN_targeting
WRN	AAATAAGGGGAGAGATAACA	AATAAGGGGAGAGATAACA	GAATAAGGGGAGAGATAACA	atcttgtggaaaggacgaaacaccGAATAAGGGGAGAGATAACAgtttaagagctatgctggaaacagc	69	7f2cd7b9-5020-4c6a-a77a-71d50ae53180	WRN_targeting
WRN	AAATACAAAAATTAGCTGGG	AATACAAAAATTAGCTGGG	GAATACAAAAATTAGCTGGG	atcttgtggaaaggacgaaacaccGAATACAAAAATTAGCTGGGgtttaagagctatgctggaaacagc	69	2157bef0-701f-404f-9a72-367669a0db10	WRN_targeting
WRN	AAATAGTGGGATTACAGGTG	AATAGTGGGATTACAGGTG	GAATAGTGGGATTACAGGTG	atcttgtggaaaggacgaaacaccGAATAGTGGGATTACAGGTGgtttaagagctatgctggaaacagc	69	3c0ba7f1-7122-4da3-b23e-032421ba3691	WRN_targeting
WRN	AAATCAGCAAACTTTATTCC	AATCAGCAAACTTTATTCC	GAATCAGCAAACTTTATTCC	atcttgtggaaaggacgaaacaccGAATCAGCAAACTTTATTCCgtttaagagctatgctggaaacagc	69	577961ff-9bc1-427e-a58c-3abb275ba40b	WRN_targeting
WRN	AAATCATGACTGAGGCCGGG	AATCATGACTGAGGCCGGG	GAATCATGACTGAGGCCGGG	atcttgtggaaaggacgaaacaccGAATCATGACTGAGGCCGGGgtttaagagctatgctggaaacagc	69	1340c3e1-cdb4-4916-95f5-03b985b99515	WRN_targeting
WRN	AAATCATTCATAGTTTTACT	AATCATTCATAGTTTTACT	GAATCATTCATAGTTTTACT	atcttgtggaaaggacgaaacaccGAATCATTCATAGTTTTACTgtttaagagctatgctggaaacagc	69	d0856329-9a39-4894-9cac-8e7093ec5d4a	WRN_targeting
WRN	AAATCTATATTCACTGAGGA	AATCTATATTCACTGAGGA	GAATCTATATTCACTGAGGA	atcttgtggaaaggacgaaacaccGAATCTATATTCACTGAGGAgtttaagagctatgctggaaacagc	69	9589a195-ee61-4ec2-b00e-8d7669e0addb	WRN_targeting
WRN	AAATCTCCAATTTTATCATT	AATCTCCAATTTTATCATT	GAATCTCCAATTTTATCATT	atcttgtggaaaggacgaaacaccGAATCTCCAATTTTATCATTgtttaagagctatgctggaaacagc	69	33643447-cb41-48b8-86a8-fe3b34b5e307	WRN_targeting
WRN	AAATGAAACCGCATTTTGGG	AATGAAACCGCATTTTGGG	GAATGAAACCGCATTTTGGG	atcttgtggaaaggacgaaacaccGAATGAAACCGCATTTTGGGgtttaagagctatgctggaaacagc	69	2f11001e-db3c-45a6-846a-b1de1a2a43ec	WRN_targeting
WRN	AAATGAATATAAAAAAGTCT	AATGAATATAAAAAAGTCT	GAATGAATATAAAAAAGTCT	atcttgtggaaaggacgaaacaccGAATGAATATAAAAAAGTCTgtttaagagctatgctggaaacagc	69	1fa3e994-5fb5-47fc-8315-085977a245f5	WRN_targeting
WRN	AAATGACACAACAAGTTACA	AATGACACAACAAGTTACA	GAATGACACAACAAGTTACA	atcttgtggaaaggacgaaacaccGAATGACACAACAAGTTACAgtttaagagctatgctggaaacagc	69	66315e30-2c9e-4c88-aad6-5b24e325ccc6	WRN_targeting
WRN	AAATGAGGTAAACTATCTTT	AATGAGGTAAACTATCTTT	GAATGAGGTAAACTATCTTT	atcttgtggaaaggacgaaacaccGAATGAGGTAAACTATCTTTgtttaagagctatgctggaaacagc	69	f7ae9016-a413-4fa8-94d7-af46bd12ce6b	WRN_targeting
WRN	AAATGCGGTTTCATTTTCAC	AATGCGGTTTCATTTTCAC	GAATGCGGTTTCATTTTCAC	atcttgtggaaaggacgaaacaccGAATGCGGTTTCATTTTCACgtttaagagctatgctggaaacagc	69	0e9bfaea-a458-4a1f-a828-ec9570735908	WRN_targeting
WRN	AAATGGAGACCAATTGCACT	AATGGAGACCAATTGCACT	GAATGGAGACCAATTGCACT	atcttgtggaaaggacgaaacaccGAATGGAGACCAATTGCACTgtttaagagctatgctggaaacagc	69	af3a1792-90c6-4e8e-b0fb-638e094b692a	WRN_targeting
WRN	AAATGGAGATGCTTAAGGTA	AATGGAGATGCTTAAGGTA	GAATGGAGATGCTTAAGGTA	atcttgtggaaaggacgaaacaccGAATGGAGATGCTTAAGGTAgtttaagagctatgctggaaacagc	69	825df5bc-c8f5-4938-9796-cebd0c0574aa	WRN_targeting
WRN	AAATGGCTGCAGATCCTGAA	AATGGCTGCAGATCCTGAA	GAATGGCTGCAGATCCTGAA	atcttgtggaaaggacgaaacaccGAATGGCTGCAGATCCTGAAgtttaagagctatgctggaaacagc	69	44a44803-0a36-49a5-9539-2c6b19fd6a2e	WRN_targeting
WRN	AAATGGTATTAGTTGACCAG	AATGGTATTAGTTGACCAG	GAATGGTATTAGTTGACCAG	atcttgtggaaaggacgaaacaccGAATGGTATTAGTTGACCAGgtttaagagctatgctggaaacagc	69	2e8f0065-04f9-4574-9341-e351604898a4	WRN_targeting
WRN	AAATGTCCTGAATGGATGAA	AATGTCCTGAATGGATGAA	GAATGTCCTGAATGGATGAA	atcttgtggaaaggacgaaacaccGAATGTCCTGAATGGATGAAgtttaagagctatgctggaaacagc	69	b18207ed-740f-4935-ae8f-a4b7e22c85dd	WRN_targeting
WRN	AAATGTTACAGTTTTTCCCC	AATGTTACAGTTTTTCCCC	GAATGTTACAGTTTTTCCCC	atcttgtggaaaggacgaaacaccGAATGTTACAGTTTTTCCCCgtttaagagctatgctggaaacagc	69	a5b9287d-155e-420b-8a4d-e8ae1b4672e6	WRN_targeting
WRN	AAATGTTATGTGCTCTGATT	AATGTTATGTGCTCTGATT	GAATGTTATGTGCTCTGATT	atcttgtggaaaggacgaaacaccGAATGTTATGTGCTCTGATTgtttaagagctatgctggaaacagc	69	4f90aa12-1e7d-4b28-8260-72f7d82bc23b	WRN_targeting
WRN	AAATTAGCTGGGTGTGTTGG	AATTAGCTGGGTGTGTTGG	GAATTAGCTGGGTGTGTTGG	atcttgtggaaaggacgaaacaccGAATTAGCTGGGTGTGTTGGgtttaagagctatgctggaaacagc	69	e667e75e-bc2c-49bc-b136-c4d56b2857a7	WRN_targeting
WRN	AAATTCCCAGTGGGAACTAA	AATTCCCAGTGGGAACTAA	GAATTCCCAGTGGGAACTAA	atcttgtggaaaggacgaaacaccGAATTCCCAGTGGGAACTAAgtttaagagctatgctggaaacagc	69	65bd94bb-7bf5-4a91-b05d-0c7cc47cd648	WRN_targeting
WRN	AAATTGTTTTTACTGTCTTT	AATTGTTTTTACTGTCTTT	GAATTGTTTTTACTGTCTTT	atcttgtggaaaggacgaaacaccGAATTGTTTTTACTGTCTTTgtttaagagctatgctggaaacagc	69	82c7e8ba-6c72-4456-b548-3f8d2194e93e	WRN_targeting
WRN	AAATTTACTCCAATTGCTAC	AATTTACTCCAATTGCTAC	GAATTTACTCCAATTGCTAC	atcttgtggaaaggacgaaacaccGAATTTACTCCAATTGCTACgtttaagagctatgctggaaacagc	69	c5c25784-c9d1-45e2-9492-b864708bb2e5	WRN_targeting
WRN	AAATTTTTTTTACCTATTTA	AATTTTTTTTACCTATTTA	GAATTTTTTTTACCTATTTA	atcttgtggaaaggacgaaacaccGAATTTTTTTTACCTATTTAgtttaagagctatgctggaaacagc	69	e209f1b3-9777-408d-bc25-e6f03c976db9	WRN_targeting
WRN	AACAAAAGGAGATGTTTTCC	ACAAAAGGAGATGTTTTCC	GACAAAAGGAGATGTTTTCC	atcttgtggaaaggacgaaacaccGACAAAAGGAGATGTTTTCCgtttaagagctatgctggaaacagc	69	dcc1264f-09d5-49c7-a4c6-e289d4df2556	WRN_targeting
WRN	AACAAATACCAGTTGTTTTC	ACAAATACCAGTTGTTTTC	GACAAATACCAGTTGTTTTC	atcttgtggaaaggacgaaacaccGACAAATACCAGTTGTTTTCgtttaagagctatgctggaaacagc	69	533ab903-d72d-4d45-8324-0c1e73b16619	WRN_targeting
WRN	AACAAATTGAAAGAGAATAT	ACAAATTGAAAGAGAATAT	GACAAATTGAAAGAGAATAT	atcttgtggaaaggacgaaacaccGACAAATTGAAAGAGAATATgtttaagagctatgctggaaacagc	69	e865a2e6-2f2d-4cd9-be04-54f3914d048c	WRN_targeting
WRN	AACAAATTTATGAAGATTTG	ACAAATTTATGAAGATTTG	GACAAATTTATGAAGATTTG	atcttgtggaaaggacgaaacaccGACAAATTTATGAAGATTTGgtttaagagctatgctggaaacagc	69	7582efb4-2d12-4b55-ad40-ef646b9600bf	WRN_targeting
WRN	AACAAGATACTGGTGGATAT	ACAAGATACTGGTGGATAT	GACAAGATACTGGTGGATAT	atcttgtggaaaggacgaaacaccGACAAGATACTGGTGGATATgtttaagagctatgctggaaacagc	69	5bd643c2-37a8-4425-9f89-f5638000c1ec	WRN_targeting
WRN	AACAAGTAACATTTGCTCTC	ACAAGTAACATTTGCTCTC	GACAAGTAACATTTGCTCTC	atcttgtggaaaggacgaaacaccGACAAGTAACATTTGCTCTCgtttaagagctatgctggaaacagc	69	c6d8ded1-7eac-4c84-a122-c6d1245d89e1	WRN_targeting
WRN	AACAAGTTACAGGTGAACTT	ACAAGTTACAGGTGAACTT	GACAAGTTACAGGTGAACTT	atcttgtggaaaggacgaaacaccGACAAGTTACAGGTGAACTTgtttaagagctatgctggaaacagc	69	1a2ff01b-08fa-4fe1-a3f5-cafc6cc7fc87	WRN_targeting
WRN	AACAATATCTGAAAGAAAAC	ACAATATCTGAAAGAAAAC	GACAATATCTGAAAGAAAAC	atcttgtggaaaggacgaaacaccGACAATATCTGAAAGAAAACgtttaagagctatgctggaaacagc	69	bb474800-6c56-4748-9250-80dc0d1a88c5	WRN_targeting
WRN	AACAATTTGTAAAATAACTA	ACAATTTGTAAAATAACTA	GACAATTTGTAAAATAACTA	atcttgtggaaaggacgaaacaccGACAATTTGTAAAATAACTAgtttaagagctatgctggaaacagc	69	4de471ea-5047-449c-93fa-36a55e1908e7	WRN_targeting
WRN	AACACCATCAATCCTTTTTA	ACACCATCAATCCTTTTTA	GACACCATCAATCCTTTTTA	atcttgtggaaaggacgaaacaccGACACCATCAATCCTTTTTAgtttaagagctatgctggaaacagc	69	0862f9df-56d6-49a8-ba8c-23fe44eb1573	WRN_targeting
WRN	AACAGAATTTTGATAATATA	ACAGAATTTTGATAATATA	GACAGAATTTTGATAATATA	atcttgtggaaaggacgaaacaccGACAGAATTTTGATAATATAgtttaagagctatgctggaaacagc	69	31ead77a-0152-4767-b77c-c466aad5a120	WRN_targeting
WRN	AACAGAGGGGCCAACATGGC	ACAGAGGGGCCAACATGGC	GACAGAGGGGCCAACATGGC	atcttgtggaaaggacgaaacaccGACAGAGGGGCCAACATGGCgtttaagagctatgctggaaacagc	69	5a86318f-0bc7-42a9-80f1-56742b86e18c	WRN_targeting
WRN	AACAGATCTCTTCAGAACCG	ACAGATCTCTTCAGAACCG	GACAGATCTCTTCAGAACCG	atcttgtggaaaggacgaaacaccGACAGATCTCTTCAGAACCGgtttaagagctatgctggaaacagc	69	094891ac-e26a-4fdc-af18-a4328fb8a405	WRN_targeting
WRN	AACAGCATATCAAAATGGAT	ACAGCATATCAAAATGGAT	GACAGCATATCAAAATGGAT	atcttgtggaaaggacgaaacaccGACAGCATATCAAAATGGATgtttaagagctatgctggaaacagc	69	1ece0af7-15bc-4862-9da3-b17715df97f4	WRN_targeting
WRN	AACATAATTGTTCTGGTAAT	ACATAATTGTTCTGGTAAT	GACATAATTGTTCTGGTAAT	atcttgtggaaaggacgaaacaccGACATAATTGTTCTGGTAATgtttaagagctatgctggaaacagc	69	6f02ab05-dcc2-4e9f-a6df-5edb9b520cf2	WRN_targeting
WRN	AACATATCACATATTTAATA	ACATATCACATATTTAATA	GACATATCACATATTTAATA	atcttgtggaaaggacgaaacaccGACATATCACATATTTAATAgtttaagagctatgctggaaacagc	69	4ff18c37-016b-4028-9944-c1ebe2f97fc8	WRN_targeting
WRN	AACATCCCAGCTTGCTTCCT	ACATCCCAGCTTGCTTCCT	GACATCCCAGCTTGCTTCCT	atcttgtggaaaggacgaaacaccGACATCCCAGCTTGCTTCCTgtttaagagctatgctggaaacagc	69	4d85790d-12e1-4b42-b44b-7becdab03331	WRN_targeting
WRN	AACATGGCAGCTTTGCCTTC	ACATGGCAGCTTTGCCTTC	GACATGGCAGCTTTGCCTTC	atcttgtggaaaggacgaaacaccGACATGGCAGCTTTGCCTTCgtttaagagctatgctggaaacagc	69	587ce8a9-c32f-439d-9f80-854cbab3d74a	WRN_targeting
WRN	AACATGTAAAAAATGTAAAA	ACATGTAAAAAATGTAAAA	GACATGTAAAAAATGTAAAA	atcttgtggaaaggacgaaacaccGACATGTAAAAAATGTAAAAgtttaagagctatgctggaaacagc	69	3faf39e0-e4e5-494f-9510-a110889c1466	WRN_targeting
WRN	AACATTTCTGCCAAACAAAT	ACATTTCTGCCAAACAAAT	GACATTTCTGCCAAACAAAT	atcttgtggaaaggacgaaacaccGACATTTCTGCCAAACAAATgtttaagagctatgctggaaacagc	69	43f1a985-987b-4011-93ad-aa5be8e0d177	WRN_targeting
WRN	AACCAGACTGTTAAGGCTCC	ACCAGACTGTTAAGGCTCC	GACCAGACTGTTAAGGCTCC	atcttgtggaaaggacgaaacaccGACCAGACTGTTAAGGCTCCgtttaagagctatgctggaaacagc	69	c8aee40d-ff48-45d6-8003-84f089f521a0	WRN_targeting
WRN	AACCAGTACAGGTGATCTGA	ACCAGTACAGGTGATCTGA	GACCAGTACAGGTGATCTGA	atcttgtggaaaggacgaaacaccGACCAGTACAGGTGATCTGAgtttaagagctatgctggaaacagc	69	f3912264-2ea7-4079-9128-ed2598df60bf	WRN_targeting
WRN	AACCCTCCCGTCAACTCAGG	ACCCTCCCGTCAACTCAGG	GACCCTCCCGTCAACTCAGG	atcttgtggaaaggacgaaacaccGACCCTCCCGTCAACTCAGGgtttaagagctatgctggaaacagc	69	6125e017-70bb-43e0-ae2c-e02eef1afa79	WRN_targeting
WRN	AACCTCAATAGTGGCACGGT	ACCTCAATAGTGGCACGGT	GACCTCAATAGTGGCACGGT	atcttgtggaaaggacgaaacaccGACCTCAATAGTGGCACGGTgtttaagagctatgctggaaacagc	69	42728a37-6efc-4510-9f79-6ad625cb33bf	WRN_targeting
WRN	AACCTGACATGGAAGAAACG	ACCTGACATGGAAGAAACG	GACCTGACATGGAAGAAACG	atcttgtggaaaggacgaaacaccGACCTGACATGGAAGAAACGgtttaagagctatgctggaaacagc	69	c1d2fe2b-747f-4d88-bdaf-1d2e9576a2a7	WRN_targeting
WRN	AACGATACGTCCTATGTAAT	ACGATACGTCCTATGTAAT	GACGATACGTCCTATGTAAT	atcttgtggaaaggacgaaacaccGACGATACGTCCTATGTAATgtttaagagctatgctggaaacagc	69	d4210106-d733-4e33-ae2a-7aa9c7841ec3	WRN_targeting
WRN	AACGATTGGAACCTGAATGA	ACGATTGGAACCTGAATGA	GACGATTGGAACCTGAATGA	atcttgtggaaaggacgaaacaccGACGATTGGAACCTGAATGAgtttaagagctatgctggaaacagc	69	f11363ac-ad7d-4548-abd2-459a3498c2a8	WRN_targeting
WRN	AACGTAAAAAGGATTGATGG	ACGTAAAAAGGATTGATGG	GACGTAAAAAGGATTGATGG	atcttgtggaaaggacgaaacaccGACGTAAAAAGGATTGATGGgtttaagagctatgctggaaacagc	69	73992251-8a73-4736-b515-99cf2b4cf922	WRN_targeting
WRN	AACGTGGAACAAGTAACATT	ACGTGGAACAAGTAACATT	GACGTGGAACAAGTAACATT	atcttgtggaaaggacgaaacaccGACGTGGAACAAGTAACATTgtttaagagctatgctggaaacagc	69	a4275034-2d75-49dc-ac24-e6d605f70b0c	WRN_targeting
WRN	AACTAAGTTGGCCTCTTCAC	ACTAAGTTGGCCTCTTCAC	GACTAAGTTGGCCTCTTCAC	atcttgtggaaaggacgaaacaccGACTAAGTTGGCCTCTTCACgtttaagagctatgctggaaacagc	69	092d22a5-4910-49d9-a9b2-be802f47beb3	WRN_targeting
WRN	AACTACTGGGGGAGTACAAC	ACTACTGGGGGAGTACAAC	GACTACTGGGGGAGTACAAC	atcttgtggaaaggacgaaacaccGACTACTGGGGGAGTACAACgtttaagagctatgctggaaacagc	69	2ce64098-c7da-433c-9d6b-fea3f5347da0	WRN_targeting
WRN	AACTAGAAAATCCAGGGAAG	ACTAGAAAATCCAGGGAAG	GACTAGAAAATCCAGGGAAG	atcttgtggaaaggacgaaacaccGACTAGAAAATCCAGGGAAGgtttaagagctatgctggaaacagc	69	a3eade36-8119-4f42-8fa5-3d8a348926c8	WRN_targeting
WRN	AACTCAAATAATCAAACAAG	ACTCAAATAATCAAACAAG	GACTCAAATAATCAAACAAG	atcttgtggaaaggacgaaacaccGACTCAAATAATCAAACAAGgtttaagagctatgctggaaacagc	69	1b06f486-80c7-4855-9d5a-45a47b9cf3cb	WRN_targeting
WRN	AACTTACCAGTTGCCATGAC	ACTTACCAGTTGCCATGAC	GACTTACCAGTTGCCATGAC	atcttgtggaaaggacgaaacaccGACTTACCAGTTGCCATGACgtttaagagctatgctggaaacagc	69	a712b1c6-26d8-4b91-b0c2-6a3cb515f154	WRN_targeting
WRN	AACTTCTCATTACGTATCTC	ACTTCTCATTACGTATCTC	GACTTCTCATTACGTATCTC	atcttgtggaaaggacgaaacaccGACTTCTCATTACGTATCTCgtttaagagctatgctggaaacagc	69	0d36aa24-3ff1-4cb1-a0c3-3f71a4be5648	WRN_targeting
WRN	AACTTTAATGTCCAACAATA	ACTTTAATGTCCAACAATA	GACTTTAATGTCCAACAATA	atcttgtggaaaggacgaaacaccGACTTTAATGTCCAACAATAgtttaagagctatgctggaaacagc	69	0917b949-f6a8-4d2f-b2c4-5d7e522bb280	WRN_targeting
WRN	AAGAAAAAGAAAGGAGGGAG	AGAAAAAGAAAGGAGGGAG	GAGAAAAAGAAAGGAGGGAG	atcttgtggaaaggacgaaacaccGAGAAAAAGAAAGGAGGGAGgtttaagagctatgctggaaacagc	69	6ab64f1f-66b9-4750-8d53-7ec52068378a	WRN_targeting
WRN	AAGAAACATTTTTAAATGTC	AGAAACATTTTTAAATGTC	GAGAAACATTTTTAAATGTC	atcttgtggaaaggacgaaacaccGAGAAACATTTTTAAATGTCgtttaagagctatgctggaaacagc	69	97a12f4d-a7e6-4889-b925-58c936dd890e	WRN_targeting
WRN	AAGAAAGGAGGGAGGGAGGG	AGAAAGGAGGGAGGGAGGG	GAGAAAGGAGGGAGGGAGGG	atcttgtggaaaggacgaaacaccGAGAAAGGAGGGAGGGAGGGgtttaagagctatgctggaaacagc	69	2f2908a5-da57-407a-978c-db24de1943c8	WRN_targeting
WRN	AAGAAAGGTATGTTGTTCAT	AGAAAGGTATGTTGTTCAT	GAGAAAGGTATGTTGTTCAT	atcttgtggaaaggacgaaacaccGAGAAAGGTATGTTGTTCATgtttaagagctatgctggaaacagc	69	ede77e13-a647-4a9a-b92d-44d6a6ae4906	WRN_targeting
WRN	AAGAAATCATGACTGAGGCC	AGAAATCATGACTGAGGCC	GAGAAATCATGACTGAGGCC	atcttgtggaaaggacgaaacaccGAGAAATCATGACTGAGGCCgtttaagagctatgctggaaacagc	69	6c96858b-2c68-492b-b69c-4370c88f802b	WRN_targeting
WRN	AAGAAATCTTTACCTGGACC	AGAAATCTTTACCTGGACC	GAGAAATCTTTACCTGGACC	atcttgtggaaaggacgaaacaccGAGAAATCTTTACCTGGACCgtttaagagctatgctggaaacagc	69	1e5f6da5-989f-46b3-bb31-edea8fa16c18	WRN_targeting
WRN	AAGAACTGGCATCTTAAATC	AGAACTGGCATCTTAAATC	GAGAACTGGCATCTTAAATC	atcttgtggaaaggacgaaacaccGAGAACTGGCATCTTAAATCgtttaagagctatgctggaaacagc	69	a75cfb5d-36f0-4bc0-beea-b137ecf77bc3	WRN_targeting
WRN	AAGAACTTGCAGTAGCAGTA	AGAACTTGCAGTAGCAGTA	GAGAACTTGCAGTAGCAGTA	atcttgtggaaaggacgaaacaccGAGAACTTGCAGTAGCAGTAgtttaagagctatgctggaaacagc	69	f48142c3-3f27-4fd0-b95e-2bbb4cd47b70	WRN_targeting
WRN	AAGAACTTTGAAGTCCATCA	AGAACTTTGAAGTCCATCA	GAGAACTTTGAAGTCCATCA	atcttgtggaaaggacgaaacaccGAGAACTTTGAAGTCCATCAgtttaagagctatgctggaaacagc	69	90383244-59c0-4c79-813c-5dc5e1c7c73d	WRN_targeting
WRN	AAGAAGAAGGAGGAGGAGGA	AGAAGAAGGAGGAGGAGGA	GAGAAGAAGGAGGAGGAGGA	atcttgtggaaaggacgaaacaccGAGAAGAAGGAGGAGGAGGAgtttaagagctatgctggaaacagc	69	874c2c89-b167-4aaf-9e7a-b35add531059	WRN_targeting
WRN	AAGAAGATGCCTTTGGTAAG	AGAAGATGCCTTTGGTAAG	GAGAAGATGCCTTTGGTAAG	atcttgtggaaaggacgaaacaccGAGAAGATGCCTTTGGTAAGgtttaagagctatgctggaaacagc	69	86770e18-652b-40ef-a7f9-6ddc2e775cac	WRN_targeting
WRN	AAGAAGATGGATTTGAAGAT	AGAAGATGGATTTGAAGAT	GAGAAGATGGATTTGAAGAT	atcttgtggaaaggacgaaacaccGAGAAGATGGATTTGAAGATgtttaagagctatgctggaaacagc	69	b1a24b6c-da52-48e2-9a4d-76fcb45d8539	WRN_targeting
WRN	AAGAAGGAAGAAGGAGAAGA	AGAAGGAAGAAGGAGAAGA	GAGAAGGAAGAAGGAGAAGA	atcttgtggaaaggacgaaacaccGAGAAGGAAGAAGGAGAAGAgtttaagagctatgctggaaacagc	69	40f9ff45-0b28-48be-a2cd-e58271194afa	WRN_targeting
WRN	AAGAAGGAGGAGGAGGAGGA	AGAAGGAGGAGGAGGAGGA	GAGAAGGAGGAGGAGGAGGA	atcttgtggaaaggacgaaacaccGAGAAGGAGGAGGAGGAGGAgtttaagagctatgctggaaacagc	69	4c9d8af4-62f3-4572-b312-802a429af0c0	WRN_targeting
WRN	AAGAATTTTGTGGAGTTGAC	AGAATTTTGTGGAGTTGAC	GAGAATTTTGTGGAGTTGAC	atcttgtggaaaggacgaaacaccGAGAATTTTGTGGAGTTGACgtttaagagctatgctggaaacagc	69	48514530-5ad6-46f7-a251-39ab667eaa0f	WRN_targeting
WRN	AAGACAAGTCTATCCGCTGT	AGACAAGTCTATCCGCTGT	GAGACAAGTCTATCCGCTGT	atcttgtggaaaggacgaaacaccGAGACAAGTCTATCCGCTGTgtttaagagctatgctggaaacagc	69	07fef3df-ec77-4106-ab18-fff1842e9507	WRN_targeting
WRN	AAGACCTCCCCTTTTCGTTT	AGACCTCCCCTTTTCGTTT	GAGACCTCCCCTTTTCGTTT	atcttgtggaaaggacgaaacaccGAGACCTCCCCTTTTCGTTTgtttaagagctatgctggaaacagc	69	f25f74c4-9cb7-4b83-bd83-7a2396c81eb3	WRN_targeting
WRN	AAGAGAAAGAAAAAGAAAGG	AGAGAAAGAAAAAGAAAGG	GAGAGAAAGAAAAAGAAAGG	atcttgtggaaaggacgaaacaccGAGAGAAAGAAAAAGAAAGGgtttaagagctatgctggaaacagc	69	44b64625-23bd-4fb6-905e-4cc870641fa4	WRN_targeting
WRN	AAGAGAAAGAGAAGTCTTTA	AGAGAAAGAGAAGTCTTTA	GAGAGAAAGAGAAGTCTTTA	atcttgtggaaaggacgaaacaccGAGAGAAAGAGAAGTCTTTAgtttaagagctatgctggaaacagc	69	69e77d01-62f7-4413-be0a-8bc1380b7f0d	WRN_targeting
WRN	AAGAGAAGCAAGGAAGAAGT	AGAGAAGCAAGGAAGAAGT	GAGAGAAGCAAGGAAGAAGT	atcttgtggaaaggacgaaacaccGAGAGAAGCAAGGAAGAAGTgtttaagagctatgctggaaacagc	69	61873ce4-637c-4ca3-8dc3-1223d9bbcb61	WRN_targeting
WRN	AAGAGAAGTCTTTATGTTAA	AGAGAAGTCTTTATGTTAA	GAGAGAAGTCTTTATGTTAA	atcttgtggaaaggacgaaacaccGAGAGAAGTCTTTATGTTAAgtttaagagctatgctggaaacagc	69	bc98b369-b093-47cf-967f-8bef635fb49d	WRN_targeting
WRN	AAGAGAATATGGAAAGAGCT	AGAGAATATGGAAAGAGCT	GAGAGAATATGGAAAGAGCT	atcttgtggaaaggacgaaacaccGAGAGAATATGGAAAGAGCTgtttaagagctatgctggaaacagc	69	eb8d58d5-3bdb-465a-be0f-68bf5bfa05e3	WRN_targeting
WRN	AAGAGATAATGTTGCTGTCA	AGAGATAATGTTGCTGTCA	GAGAGATAATGTTGCTGTCA	atcttgtggaaaggacgaaacaccGAGAGATAATGTTGCTGTCAgtttaagagctatgctggaaacagc	69	f4c4ad4f-46bf-496b-8713-63b0010e7434	WRN_targeting
WRN	AAGAGATTAGAAAACAGGAC	AGAGATTAGAAAACAGGAC	GAGAGATTAGAAAACAGGAC	atcttgtggaaaggacgaaacaccGAGAGATTAGAAAACAGGACgtttaagagctatgctggaaacagc	69	7b3a9727-9f3a-4003-a51c-f2db861e37ad	WRN_targeting
WRN	AAGAGATTGAGAAATGCTGA	AGAGATTGAGAAATGCTGA	GAGAGATTGAGAAATGCTGA	atcttgtggaaaggacgaaacaccGAGAGATTGAGAAATGCTGAgtttaagagctatgctggaaacagc	69	5909df68-f090-49e3-b0cd-adf2fcda176d	WRN_targeting
WRN	AAGAGCAGGAGACTCAGGTA	AGAGCAGGAGACTCAGGTA	GAGAGCAGGAGACTCAGGTA	atcttgtggaaaggacgaaacaccGAGAGCAGGAGACTCAGGTAgtttaagagctatgctggaaacagc	69	01df0d34-66c9-40c9-a7e0-db2cf40198cb	WRN_targeting
WRN	AAGAGGAAGAAGAAGGAGGA	AGAGGAAGAAGAAGGAGGA	GAGAGGAAGAAGAAGGAGGA	atcttgtggaaaggacgaaacaccGAGAGGAAGAAGAAGGAGGAgtttaagagctatgctggaaacagc	69	80d32b0e-5574-4543-bc3c-d5c9f3bc9a96	WRN_targeting
WRN	AAGAGGAAGAGGAAGAAGAA	AGAGGAAGAGGAAGAAGAA	GAGAGGAAGAGGAAGAAGAA	atcttgtggaaaggacgaaacaccGAGAGGAAGAGGAAGAAGAAgtttaagagctatgctggaaacagc	69	7e9197d3-e0ea-4dee-8376-e539f5713875	WRN_targeting
WRN	AAGAGTAAGGAGTAGTATTT	AGAGTAAGGAGTAGTATTT	GAGAGTAAGGAGTAGTATTT	atcttgtggaaaggacgaaacaccGAGAGTAAGGAGTAGTATTTgtttaagagctatgctggaaacagc	69	5842d133-93df-4576-b8e2-7df9797e2fe3	WRN_targeting
WRN	AAGAGTATGGAAGGGTTCTC	AGAGTATGGAAGGGTTCTC	GAGAGTATGGAAGGGTTCTC	atcttgtggaaaggacgaaacaccGAGAGTATGGAAGGGTTCTCgtttaagagctatgctggaaacagc	69	420bfec2-cf2a-475a-8546-2a7965a1cec7	WRN_targeting
WRN	AAGATAGTTTACCTCATTTT	AGATAGTTTACCTCATTTT	GAGATAGTTTACCTCATTTT	atcttgtggaaaggacgaaacaccGAGATAGTTTACCTCATTTTgtttaagagctatgctggaaacagc	69	a3e8b37f-bdf9-49a6-8523-f8407979e608	WRN_targeting
WRN	AAGATATTAGGTAAGTGATT	AGATATTAGGTAAGTGATT	GAGATATTAGGTAAGTGATT	atcttgtggaaaggacgaaacaccGAGATATTAGGTAAGTGATTgtttaagagctatgctggaaacagc	69	5c9ce592-a876-4500-82ba-d49cb962ffdc	WRN_targeting
WRN	AAGATGAGTGAAAAAAAATT	AGATGAGTGAAAAAAAATT	GAGATGAGTGAAAAAAAATT	atcttgtggaaaggacgaaacaccGAGATGAGTGAAAAAAAATTgtttaagagctatgctggaaacagc	69	5f805376-d07d-4956-bd6a-87e3c8bc5eb9	WRN_targeting
WRN	AAGCAACATTTTTAATCCCT	AGCAACATTTTTAATCCCT	GAGCAACATTTTTAATCCCT	atcttgtggaaaggacgaaacaccGAGCAACATTTTTAATCCCTgtttaagagctatgctggaaacagc	69	4392deae-5912-45fa-81f9-cb34a4074e8f	WRN_targeting
WRN	AAGCATCAGTGGCTGCATAC	AGCATCAGTGGCTGCATAC	GAGCATCAGTGGCTGCATAC	atcttgtggaaaggacgaaacaccGAGCATCAGTGGCTGCATACgtttaagagctatgctggaaacagc	69	2f63eb23-1471-41bb-91d9-ca2682306143	WRN_targeting
WRN	AAGCCCAATTCCAAATTTTT	AGCCCAATTCCAAATTTTT	GAGCCCAATTCCAAATTTTT	atcttgtggaaaggacgaaacaccGAGCCCAATTCCAAATTTTTgtttaagagctatgctggaaacagc	69	a646f420-e95d-4b06-85d7-9a6092f44c4b	WRN_targeting
WRN	AAGCCTCCTTGGGAATTATG	AGCCTCCTTGGGAATTATG	GAGCCTCCTTGGGAATTATG	atcttgtggaaaggacgaaacaccGAGCCTCCTTGGGAATTATGgtttaagagctatgctggaaacagc	69	438ecc47-e256-4c10-9a58-192d2948141d	WRN_targeting
WRN	AAGCCTTTGATTGGCTTTTT	AGCCTTTGATTGGCTTTTT	GAGCCTTTGATTGGCTTTTT	atcttgtggaaaggacgaaacaccGAGCCTTTGATTGGCTTTTTgtttaagagctatgctggaaacagc	69	29724c0d-b810-4a34-9628-99e6f0795f64	WRN_targeting
WRN	AAGCTAATACAGAATCTCAG	AGCTAATACAGAATCTCAG	GAGCTAATACAGAATCTCAG	atcttgtggaaaggacgaaacaccGAGCTAATACAGAATCTCAGgtttaagagctatgctggaaacagc	69	1546d9c8-745d-4dec-9bc1-06a3a0ca369e	WRN_targeting
WRN	AAGCTCTTTGGGGTCCTCAG	AGCTCTTTGGGGTCCTCAG	GAGCTCTTTGGGGTCCTCAG	atcttgtggaaaggacgaaacaccGAGCTCTTTGGGGTCCTCAGgtttaagagctatgctggaaacagc	69	fdc7eaa2-833e-4346-8dce-d56e67dd3d1f	WRN_targeting
WRN	AAGCTTACCATTGGCAGTGC	AGCTTACCATTGGCAGTGC	GAGCTTACCATTGGCAGTGC	atcttgtggaaaggacgaaacaccGAGCTTACCATTGGCAGTGCgtttaagagctatgctggaaacagc	69	2d810b95-93a8-41b2-8a94-9aff7dd45c9d	WRN_targeting
WRN	AAGGAAAGACATTCATCATA	AGGAAAGACATTCATCATA	GAGGAAAGACATTCATCATA	atcttgtggaaaggacgaaacaccGAGGAAAGACATTCATCATAgtttaagagctatgctggaaacagc	69	03c5e797-2c0d-4eda-8e8e-29c98f6bef05	WRN_targeting
WRN	AAGGAAAGAGAGAAAGAAGA	AGGAAAGAGAGAAAGAAGA	GAGGAAAGAGAGAAAGAAGA	atcttgtggaaaggacgaaacaccGAGGAAAGAGAGAAAGAAGAgtttaagagctatgctggaaacagc	69	3a2e0d52-58c9-4955-b158-3bcb5f3baea4	WRN_targeting
WRN	AAGGAAGAAGGAGAAGAAGA	AGGAAGAAGGAGAAGAAGA	GAGGAAGAAGGAGAAGAAGA	atcttgtggaaaggacgaaacaccGAGGAAGAAGGAGAAGAAGAgtttaagagctatgctggaaacagc	69	33b4de3d-fa3c-4656-91c3-6a0ea85b0084	WRN_targeting
WRN	AAGGAAGCAAGCTGGGATGT	AGGAAGCAAGCTGGGATGT	GAGGAAGCAAGCTGGGATGT	atcttgtggaaaggacgaaacaccGAGGAAGCAAGCTGGGATGTgtttaagagctatgctggaaacagc	69	f85b13ed-3f2d-4017-b7d9-02ad2b541f22	WRN_targeting
WRN	AAGGAAGGAAGAAGGAAGAA	AGGAAGGAAGAAGGAAGAA	GAGGAAGGAAGAAGGAAGAA	atcttgtggaaaggacgaaacaccGAGGAAGGAAGAAGGAAGAAgtttaagagctatgctggaaacagc	69	f8b621d1-38d1-49fc-8e6b-2ec16ba43bb8	WRN_targeting
WRN	AAGGAAGGAAGGAAGGAAGG	AGGAAGGAAGGAAGGAAGG	GAGGAAGGAAGGAAGGAAGG	atcttgtggaaaggacgaaacaccGAGGAAGGAAGGAAGGAAGGgtttaagagctatgctggaaacagc	69	5d92c175-0eee-4762-9077-38d282b7b502	WRN_targeting
WRN	AAGGAAGGAAGGAAGGGGAA	AGGAAGGAAGGAAGGGGAA	GAGGAAGGAAGGAAGGGGAA	atcttgtggaaaggacgaaacaccGAGGAAGGAAGGAAGGGGAAgtttaagagctatgctggaaacagc	69	03b40512-ea02-4955-ab97-79301e15cafe	WRN_targeting
WRN	AAGGAAGGAAGGGGAAGGGA	AGGAAGGAAGGGGAAGGGA	GAGGAAGGAAGGGGAAGGGA	atcttgtggaaaggacgaaacaccGAGGAAGGAAGGGGAAGGGAgtttaagagctatgctggaaacagc	69	27760fc9-e1ea-4660-9a49-360c52df786a	WRN_targeting
WRN	AAGGACAGTAGATGATTGTT	AGGACAGTAGATGATTGTT	GAGGACAGTAGATGATTGTT	atcttgtggaaaggacgaaacaccGAGGACAGTAGATGATTGTTgtttaagagctatgctggaaacagc	69	27240c89-3c7d-4866-8306-858151a576fc	WRN_targeting
WRN	AAGGAGGGAGGGAGGGAGGG	AGGAGGGAGGGAGGGAGGG	GAGGAGGGAGGGAGGGAGGG	atcttgtggaaaggacgaaacaccGAGGAGGGAGGGAGGGAGGGgtttaagagctatgctggaaacagc	69	0a021035-94a8-476d-a33d-b53f249017aa	WRN_targeting
WRN	AAGGATATGGAAAGAGTTTG	AGGATATGGAAAGAGTTTG	GAGGATATGGAAAGAGTTTG	atcttgtggaaaggacgaaacaccGAGGATATGGAAAGAGTTTGgtttaagagctatgctggaaacagc	69	740c5bb9-e0a2-477c-b932-a64843ffc93d	WRN_targeting
WRN	AAGGATCTCAATTGCCATGT	AGGATCTCAATTGCCATGT	GAGGATCTCAATTGCCATGT	atcttgtggaaaggacgaaacaccGAGGATCTCAATTGCCATGTgtttaagagctatgctggaaacagc	69	5bc12405-7430-4a67-a227-15343ddf2a8a	WRN_targeting
WRN	AAGGCAGGTGTAGGAATTGA	AGGCAGGTGTAGGAATTGA	GAGGCAGGTGTAGGAATTGA	atcttgtggaaaggacgaaacaccGAGGCAGGTGTAGGAATTGAgtttaagagctatgctggaaacagc	69	557f32b3-0de6-419b-b234-964ca1686c02	WRN_targeting
WRN	AAGGCATGTGTTCGGAAGAG	AGGCATGTGTTCGGAAGAG	GAGGCATGTGTTCGGAAGAG	atcttgtggaaaggacgaaacaccGAGGCATGTGTTCGGAAGAGgtttaagagctatgctggaaacagc	69	9661f09d-7309-496c-a153-c98d28605272	WRN_targeting
WRN	AAGGGAAGGGAAGGAAGGAA	AGGGAAGGGAAGGAAGGAA	GAGGGAAGGGAAGGAAGGAA	atcttgtggaaaggacgaaacaccGAGGGAAGGGAAGGAAGGAAgtttaagagctatgctggaaacagc	69	11ec28c7-c565-4535-b54e-df133860d45d	WRN_targeting
WRN	AAGGTAATATTTAACCTCCG	AGGTAATATTTAACCTCCG	GAGGTAATATTTAACCTCCG	atcttgtggaaaggacgaaacaccGAGGTAATATTTAACCTCCGgtttaagagctatgctggaaacagc	69	8956f883-8774-4bc5-b646-0d83f7297233	WRN_targeting
WRN	AAGGTCCAACAATCATCTAC	AGGTCCAACAATCATCTAC	GAGGTCCAACAATCATCTAC	atcttgtggaaaggacgaaacaccGAGGTCCAACAATCATCTACgtttaagagctatgctggaaacagc	69	9c80e633-3108-411f-9ab6-faafe78d0956	WRN_targeting
WRN	AAGGTTGAAGTCCGCTGTCA	AGGTTGAAGTCCGCTGTCA	GAGGTTGAAGTCCGCTGTCA	atcttgtggaaaggacgaaacaccGAGGTTGAAGTCCGCTGTCAgtttaagagctatgctggaaacagc	69	fff5653d-3ccd-4e90-b066-c7c4cd585061	WRN_targeting
WRN	AAGGTTTGTTTTAAAGAAAT	AGGTTTGTTTTAAAGAAAT	GAGGTTTGTTTTAAAGAAAT	atcttgtggaaaggacgaaacaccGAGGTTTGTTTTAAAGAAATgtttaagagctatgctggaaacagc	69	50b1d157-1e96-414d-a4ea-41289bc16940	WRN_targeting
WRN	AAGTAACTTGCTCTTCATTG	AGTAACTTGCTCTTCATTG	GAGTAACTTGCTCTTCATTG	atcttgtggaaaggacgaaacaccGAGTAACTTGCTCTTCATTGgtttaagagctatgctggaaacagc	69	668a322b-86c2-44c1-b090-90b3ef7dd5f2	WRN_targeting
WRN	AAGTAAGGTACATAATTCAT	AGTAAGGTACATAATTCAT	GAGTAAGGTACATAATTCAT	atcttgtggaaaggacgaaacaccGAGTAAGGTACATAATTCATgtttaagagctatgctggaaacagc	69	6daa05ed-84ab-4dbb-a293-242d5f076472	WRN_targeting
WRN	AAGTACAAAAAGCCTCCTTG	AGTACAAAAAGCCTCCTTG	GAGTACAAAAAGCCTCCTTG	atcttgtggaaaggacgaaacaccGAGTACAAAAAGCCTCCTTGgtttaagagctatgctggaaacagc	69	1604a981-a0c0-4110-b1f0-6323b4217be1	WRN_targeting
WRN	AAGTAGGATTTCTTCCTCTA	AGTAGGATTTCTTCCTCTA	GAGTAGGATTTCTTCCTCTA	atcttgtggaaaggacgaaacaccGAGTAGGATTTCTTCCTCTAgtttaagagctatgctggaaacagc	69	181f52de-e321-4767-a565-a7668a5343f5	WRN_targeting
WRN	AAGTCCCAGGATGTATCCTC	AGTCCCAGGATGTATCCTC	GAGTCCCAGGATGTATCCTC	atcttgtggaaaggacgaaacaccGAGTCCCAGGATGTATCCTCgtttaagagctatgctggaaacagc	69	72511219-94ef-435f-ad25-63134dd8bc9b	WRN_targeting
WRN	AAGTGCTGGGATTACAGGCG	AGTGCTGGGATTACAGGCG	GAGTGCTGGGATTACAGGCG	atcttgtggaaaggacgaaacaccGAGTGCTGGGATTACAGGCGgtttaagagctatgctggaaacagc	69	2297b3c0-303a-471d-97ee-197bb9ce577c	WRN_targeting
WRN	AAGTGGAACGAAAAGAAGAT	AGTGGAACGAAAAGAAGAT	GAGTGGAACGAAAAGAAGAT	atcttgtggaaaggacgaaacaccGAGTGGAACGAAAAGAAGATgtttaagagctatgctggaaacagc	69	91d9d4f4-5b7e-44fb-b0c3-38ffa81d9afe	WRN_targeting
WRN	AAGTTCTTGTCACGTCCTCT	AGTTCTTGTCACGTCCTCT	GAGTTCTTGTCACGTCCTCT	atcttgtggaaaggacgaaacaccGAGTTCTTGTCACGTCCTCTgtttaagagctatgctggaaacagc	69	7475c6d9-9971-49eb-9c59-cd6e20b39bce	WRN_targeting
WRN	AAGTTGCACTAATTCAGTTG	AGTTGCACTAATTCAGTTG	GAGTTGCACTAATTCAGTTG	atcttgtggaaaggacgaaacaccGAGTTGCACTAATTCAGTTGgtttaagagctatgctggaaacagc	69	be820073-c130-433d-8c49-543a97c41963	WRN_targeting
WRN	AAGTTGCTGGAGCAGGCCCA	AGTTGCTGGAGCAGGCCCA	GAGTTGCTGGAGCAGGCCCA	atcttgtggaaaggacgaaacaccGAGTTGCTGGAGCAGGCCCAgtttaagagctatgctggaaacagc	69	9b2b94fe-cca8-40ee-b981-3d4371a8b413	WRN_targeting
WRN	AAGTTGGGCTCCCTAAAGAC	AGTTGGGCTCCCTAAAGAC	GAGTTGGGCTCCCTAAAGAC	atcttgtggaaaggacgaaacaccGAGTTGGGCTCCCTAAAGACgtttaagagctatgctggaaacagc	69	1206291d-8dd7-464b-8ffb-a556349f2bf1	WRN_targeting
WRN	AAGTTTATTGATATAGTTTC	AGTTTATTGATATAGTTTC	GAGTTTATTGATATAGTTTC	atcttgtggaaaggacgaaacaccGAGTTTATTGATATAGTTTCgtttaagagctatgctggaaacagc	69	e2ec1c46-8d4a-48c9-b78b-d27d0be4c977	WRN_targeting
WRN	AATAAAAGATGTGCTGTAGA	ATAAAAGATGTGCTGTAGA	GATAAAAGATGTGCTGTAGA	atcttgtggaaaggacgaaacaccGATAAAAGATGTGCTGTAGAgtttaagagctatgctggaaacagc	69	d5a4ec69-dec5-48fd-9c13-b716b45fe5f7	WRN_targeting
WRN	AATAAAATGGATGTTCCCCC	ATAAAATGGATGTTCCCCC	GATAAAATGGATGTTCCCCC	atcttgtggaaaggacgaaacaccGATAAAATGGATGTTCCCCCgtttaagagctatgctggaaacagc	69	b76e31f1-3346-4bf6-b696-964146e5cf22	WRN_targeting
WRN	AATAAAGAGATTAGAAAACA	ATAAAGAGATTAGAAAACA	GATAAAGAGATTAGAAAACA	atcttgtggaaaggacgaaacaccGATAAAGAGATTAGAAAACAgtttaagagctatgctggaaacagc	69	e4d58904-92f7-424c-b226-e847e5a1ed14	WRN_targeting
WRN	AATAAAGCAGTTAAAAAGGC	ATAAAGCAGTTAAAAAGGC	GATAAAGCAGTTAAAAAGGC	atcttgtggaaaggacgaaacaccGATAAAGCAGTTAAAAAGGCgtttaagagctatgctggaaacagc	69	d8451b64-a233-4bd9-ace1-b8709a4a9e31	WRN_targeting
WRN	AATAAAGCTGACATTCGCCA	ATAAAGCTGACATTCGCCA	GATAAAGCTGACATTCGCCA	atcttgtggaaaggacgaaacaccGATAAAGCTGACATTCGCCAgtttaagagctatgctggaaacagc	69	a607cb35-755a-4722-9169-92c6f4fc8590	WRN_targeting
WRN	AATAAAGTGGAACGAAAAGA	ATAAAGTGGAACGAAAAGA	GATAAAGTGGAACGAAAAGA	atcttgtggaaaggacgaaacaccGATAAAGTGGAACGAAAAGAgtttaagagctatgctggaaacagc	69	646dc299-5c59-4c31-a5f7-9261510178a4	WRN_targeting
WRN	AATAAAGTTTGCTGATTTGG	ATAAAGTTTGCTGATTTGG	GATAAAGTTTGCTGATTTGG	atcttgtggaaaggacgaaacaccGATAAAGTTTGCTGATTTGGgtttaagagctatgctggaaacagc	69	94b3cceb-dc65-4611-81f1-719f00485c8e	WRN_targeting
WRN	AATAACAGGCTGTGAGGAAC	ATAACAGGCTGTGAGGAAC	GATAACAGGCTGTGAGGAAC	atcttgtggaaaggacgaaacaccGATAACAGGCTGTGAGGAACgtttaagagctatgctggaaacagc	69	0841687e-080f-4ba6-abd7-0539238bc0db	WRN_targeting
WRN	AATAAGGGGAGAGATAACAA	ATAAGGGGAGAGATAACAA	GATAAGGGGAGAGATAACAA	atcttgtggaaaggacgaaacaccGATAAGGGGAGAGATAACAAgtttaagagctatgctggaaacagc	69	a198360f-39d7-4301-872d-64b65b2ac4b5	WRN_targeting
WRN	AATAAGTTTAAATTATTGCT	ATAAGTTTAAATTATTGCT	GATAAGTTTAAATTATTGCT	atcttgtggaaaggacgaaacaccGATAAGTTTAAATTATTGCTgtttaagagctatgctggaaacagc	69	18227eaf-1a90-4614-a536-6dce33d60017	WRN_targeting
WRN	AATACAAAACAATATCTGAA	ATACAAAACAATATCTGAA	GATACAAAACAATATCTGAA	atcttgtggaaaggacgaaacaccGATACAAAACAATATCTGAAgtttaagagctatgctggaaacagc	69	3f6ff359-baa0-48da-bd5f-8b2a9e5bb04b	WRN_targeting
WRN	AATACACTGTTTTAATAAAG	ATACACTGTTTTAATAAAG	GATACACTGTTTTAATAAAG	atcttgtggaaaggacgaaacaccGATACACTGTTTTAATAAAGgtttaagagctatgctggaaacagc	69	b9d33658-1c63-4160-90dd-06474d195a3f	WRN_targeting
WRN	AATACAGCAAGAAACATAAT	ATACAGCAAGAAACATAAT	GATACAGCAAGAAACATAAT	atcttgtggaaaggacgaaacaccGATACAGCAAGAAACATAATgtttaagagctatgctggaaacagc	69	7a857c82-5edc-48cf-ba99-39f37eba540f	WRN_targeting
WRN	AATACCCTGTGAATATCCTG	ATACCCTGTGAATATCCTG	GATACCCTGTGAATATCCTG	atcttgtggaaaggacgaaacaccGATACCCTGTGAATATCCTGgtttaagagctatgctggaaacagc	69	ca8392e0-6297-4329-8b33-86de1943a14d	WRN_targeting
WRN	AATACTACTCCTTACTCTTC	ATACTACTCCTTACTCTTC	GATACTACTCCTTACTCTTC	atcttgtggaaaggacgaaacaccGATACTACTCCTTACTCTTCgtttaagagctatgctggaaacagc	69	35d9b266-0149-4ee1-a13b-2755a54161c0	WRN_targeting
WRN	AATACTGTTCAGGTAACATG	ATACTGTTCAGGTAACATG	GATACTGTTCAGGTAACATG	atcttgtggaaaggacgaaacaccGATACTGTTCAGGTAACATGgtttaagagctatgctggaaacagc	69	1feaa9b2-5799-4792-80ae-6e6989c72df0	WRN_targeting
WRN	AATAGAGGGAAACTTGGCAA	ATAGAGGGAAACTTGGCAA	GATAGAGGGAAACTTGGCAA	atcttgtggaaaggacgaaacaccGATAGAGGGAAACTTGGCAAgtttaagagctatgctggaaacagc	69	e30c342a-91fb-4617-a2e1-e919d380c6c6	WRN_targeting
WRN	AATAGGAAGACACTTTACCC	ATAGGAAGACACTTTACCC	GATAGGAAGACACTTTACCC	atcttgtggaaaggacgaaacaccGATAGGAAGACACTTTACCCgtttaagagctatgctggaaacagc	69	ee0d9469-d914-4051-b913-ff49301841f2	WRN_targeting
WRN	AATAGGACATTTCAAAGATG	ATAGGACATTTCAAAGATG	GATAGGACATTTCAAAGATG	atcttgtggaaaggacgaaacaccGATAGGACATTTCAAAGATGgtttaagagctatgctggaaacagc	69	847f2bff-0f5e-476e-9ecb-a87851e02ce3	WRN_targeting
WRN	AATAGGCGCCACTACCTTCT	ATAGGCGCCACTACCTTCT	GATAGGCGCCACTACCTTCT	atcttgtggaaaggacgaaacaccGATAGGCGCCACTACCTTCTgtttaagagctatgctggaaacagc	69	41897857-8c10-4a16-a5f9-8bec7851d29f	WRN_targeting
WRN	AATAGGTAAAAAAAATTTAT	ATAGGTAAAAAAAATTTAT	GATAGGTAAAAAAAATTTAT	atcttgtggaaaggacgaaacaccGATAGGTAAAAAAAATTTATgtttaagagctatgctggaaacagc	69	0b23c58a-ef81-4d14-a986-d17e16420569	WRN_targeting
WRN	AATATAACAGAGTATGAAAA	ATATAACAGAGTATGAAAA	GATATAACAGAGTATGAAAA	atcttgtggaaaggacgaaacaccGATATAACAGAGTATGAAAAgtttaagagctatgctggaaacagc	69	e4d547e1-a175-4fbd-832e-586ff899f618	WRN_targeting
WRN	AATATCAGCCTCAAGTTGCT	ATATCAGCCTCAAGTTGCT	GATATCAGCCTCAAGTTGCT	atcttgtggaaaggacgaaacaccGATATCAGCCTCAAGTTGCTgtttaagagctatgctggaaacagc	69	a0025b4a-bf76-45e2-88c8-c8618d6f5136	WRN_targeting
WRN	AATATCCTGTGTGATGGAGT	ATATCCTGTGTGATGGAGT	GATATCCTGTGTGATGGAGT	atcttgtggaaaggacgaaacaccGATATCCTGTGTGATGGAGTgtttaagagctatgctggaaacagc	69	eb95bbb0-0c57-467e-bc9d-08a40f516ea9	WRN_targeting
WRN	AATATCTTCATTCTAGCAGA	ATATCTTCATTCTAGCAGA	GATATCTTCATTCTAGCAGA	atcttgtggaaaggacgaaacaccGATATCTTCATTCTAGCAGAgtttaagagctatgctggaaacagc	69	31c82b75-06e2-4b18-86d7-5905bd48be79	WRN_targeting
WRN	AATATCTTCTGACAGGAAAG	ATATCTTCTGACAGGAAAG	GATATCTTCTGACAGGAAAG	atcttgtggaaaggacgaaacaccGATATCTTCTGACAGGAAAGgtttaagagctatgctggaaacagc	69	055cabc1-f902-48d6-ab43-db05d1303720	WRN_targeting
WRN	AATATGATTCCATGTCCTTA	ATATGATTCCATGTCCTTA	GATATGATTCCATGTCCTTA	atcttgtggaaaggacgaaacaccGATATGATTCCATGTCCTTAgtttaagagctatgctggaaacagc	69	0bdf4baf-f9bd-44e9-bd6f-d9aaabb8d411	WRN_targeting
WRN	AATCAAACAAGTGCTTCTCC	ATCAAACAAGTGCTTCTCC	GATCAAACAAGTGCTTCTCC	atcttgtggaaaggacgaaacaccGATCAAACAAGTGCTTCTCCgtttaagagctatgctggaaacagc	69	cb89c9eb-ff45-4d24-b213-de96967e9227	WRN_targeting
WRN	AATCACTGAGGACCCCAAAG	ATCACTGAGGACCCCAAAG	GATCACTGAGGACCCCAAAG	atcttgtggaaaggacgaaacaccGATCACTGAGGACCCCAAAGgtttaagagctatgctggaaacagc	69	2fd80f3c-69a5-4112-80e7-33b5486b910e	WRN_targeting
WRN	AATCAGCCTTCCGCAATTCA	ATCAGCCTTCCGCAATTCA	GATCAGCCTTCCGCAATTCA	atcttgtggaaaggacgaaacaccGATCAGCCTTCCGCAATTCAgtttaagagctatgctggaaacagc	69	0f9c84cc-b2c7-45e2-afea-0fa285dbf94f	WRN_targeting
WRN	AATCATATTATCAGGAGATT	ATCATATTATCAGGAGATT	GATCATATTATCAGGAGATT	atcttgtggaaaggacgaaacaccGATCATATTATCAGGAGATTgtttaagagctatgctggaaacagc	69	4818834c-5476-4085-bcb8-09c14accfa2c	WRN_targeting
WRN	AATCATCGTTTACCCAACTC	ATCATCGTTTACCCAACTC	GATCATCGTTTACCCAACTC	atcttgtggaaaggacgaaacaccGATCATCGTTTACCCAACTCgtttaagagctatgctggaaacagc	69	45095bb7-81d3-4f69-a58c-663df36f38eb	WRN_targeting
WRN	AATCATCTTGTCTCATTTTG	ATCATCTTGTCTCATTTTG	GATCATCTTGTCTCATTTTG	atcttgtggaaaggacgaaacaccGATCATCTTGTCTCATTTTGgtttaagagctatgctggaaacagc	69	d0806162-bb33-45ae-a149-5f4c7de865e0	WRN_targeting
WRN	AATCCCACCACATCCCCATC	ATCCCACCACATCCCCATC	GATCCCACCACATCCCCATC	atcttgtggaaaggacgaaacaccGATCCCACCACATCCCCATCgtttaagagctatgctggaaacagc	69	48267536-f5c8-4a62-936e-d7a7dc11c446	WRN_targeting
WRN	AATCCTCAGATCACCTGTAC	ATCCTCAGATCACCTGTAC	GATCCTCAGATCACCTGTAC	atcttgtggaaaggacgaaacaccGATCCTCAGATCACCTGTACgtttaagagctatgctggaaacagc	69	c7ff905e-a82e-4f1d-8e0e-c4e958ca9610	WRN_targeting
WRN	AATCGCTTGAACTCAGGAGG	ATCGCTTGAACTCAGGAGG	GATCGCTTGAACTCAGGAGG	atcttgtggaaaggacgaaacaccGATCGCTTGAACTCAGGAGGgtttaagagctatgctggaaacagc	69	49d96572-ac63-46bc-aa61-1804357ed38a	WRN_targeting
WRN	AATCGTCTCTTTCTCTCTGC	ATCGTCTCTTTCTCTCTGC	GATCGTCTCTTTCTCTCTGC	atcttgtggaaaggacgaaacaccGATCGTCTCTTTCTCTCTGCgtttaagagctatgctggaaacagc	69	81617310-dd4b-4d52-901b-df4ba06d7e2f	WRN_targeting
WRN	AATCTCTCTTATGTAGCACA	ATCTCTCTTATGTAGCACA	GATCTCTCTTATGTAGCACA	atcttgtggaaaggacgaaacaccGATCTCTCTTATGTAGCACAgtttaagagctatgctggaaacagc	69	882b64c9-c9bc-4245-bd1b-20dda9bb229b	WRN_targeting
WRN	AATCTGACTTTGCACAGGCA	ATCTGACTTTGCACAGGCA	GATCTGACTTTGCACAGGCA	atcttgtggaaaggacgaaacaccGATCTGACTTTGCACAGGCAgtttaagagctatgctggaaacagc	69	7cd8166a-44aa-4f4e-81d6-effd30b7257b	WRN_targeting
WRN	AATCTGGGTCTTCCTACTAA	ATCTGGGTCTTCCTACTAA	GATCTGGGTCTTCCTACTAA	atcttgtggaaaggacgaaacaccGATCTGGGTCTTCCTACTAAgtttaagagctatgctggaaacagc	69	6f9c1d47-cfce-46b5-98fb-b973e02fa893	WRN_targeting
WRN	AATGAAAACGATACGTCCTA	ATGAAAACGATACGTCCTA	GATGAAAACGATACGTCCTA	atcttgtggaaaggacgaaacaccGATGAAAACGATACGTCCTAgtttaagagctatgctggaaacagc	69	746befcb-dd1e-4a92-8cad-b80431870ac8	WRN_targeting
WRN	AATGAAGCTAATGAAGGGGA	ATGAAGCTAATGAAGGGGA	GATGAAGCTAATGAAGGGGA	atcttgtggaaaggacgaaacaccGATGAAGCTAATGAAGGGGAgtttaagagctatgctggaaacagc	69	45e6d405-bca7-4012-86b0-d278053ddd8a	WRN_targeting
WRN	AATGAAGGGGAAGAAGATGA	ATGAAGGGGAAGAAGATGA	GATGAAGGGGAAGAAGATGA	atcttgtggaaaggacgaaacaccGATGAAGGGGAAGAAGATGAgtttaagagctatgctggaaacagc	69	58da70ed-d61f-4e39-994e-55801480af30	WRN_targeting
WRN	AATGCAGTCTAACTTGGAGA	ATGCAGTCTAACTTGGAGA	GATGCAGTCTAACTTGGAGA	atcttgtggaaaggacgaaacaccGATGCAGTCTAACTTGGAGAgtttaagagctatgctggaaacagc	69	ca150fae-8212-473b-aeed-d48d375c4785	WRN_targeting
WRN	AATGCCCATTCCAAAAGCTA	ATGCCCATTCCAAAAGCTA	GATGCCCATTCCAAAAGCTA	atcttgtggaaaggacgaaacaccGATGCCCATTCCAAAAGCTAgtttaagagctatgctggaaacagc	69	e6852744-2a2f-4ac0-a40c-0dd053033481	WRN_targeting
WRN	AATGGAGACCAATTGCACTA	ATGGAGACCAATTGCACTA	GATGGAGACCAATTGCACTA	atcttgtggaaaggacgaaacaccGATGGAGACCAATTGCACTAgtttaagagctatgctggaaacagc	69	99ecc7bb-5a7e-49be-aa04-9441cf39578b	WRN_targeting
WRN	AATGGATCCAGTGAATTCTA	ATGGATCCAGTGAATTCTA	GATGGATCCAGTGAATTCTA	atcttgtggaaaggacgaaacaccGATGGATCCAGTGAATTCTAgtttaagagctatgctggaaacagc	69	b9313e15-c614-4006-b32d-2daccff69e3e	WRN_targeting
WRN	AATGGATTGAATGCAGAAGT	ATGGATTGAATGCAGAAGT	GATGGATTGAATGCAGAAGT	atcttgtggaaaggacgaaacaccGATGGATTGAATGCAGAAGTgtttaagagctatgctggaaacagc	69	bfa4a103-a82d-4e3c-a46e-dd418d3943d4	WRN_targeting
WRN	AATGGCAAGCCATGAAAAAA	ATGGCAAGCCATGAAAAAA	GATGGCAAGCCATGAAAAAA	atcttgtggaaaggacgaaacaccGATGGCAAGCCATGAAAAAAgtttaagagctatgctggaaacagc	69	33c3439f-46e0-42c7-9e7c-6845e8f1aa9e	WRN_targeting
WRN	AATGGCCAAAGTACATCTTG	ATGGCCAAAGTACATCTTG	GATGGCCAAAGTACATCTTG	atcttgtggaaaggacgaaacaccGATGGCCAAAGTACATCTTGgtttaagagctatgctggaaacagc	69	869677ca-510e-410f-ae8d-6ab3a7e65031	WRN_targeting
WRN	AATGTAAAATGGAGACCAAT	ATGTAAAATGGAGACCAAT	GATGTAAAATGGAGACCAAT	atcttgtggaaaggacgaaacaccGATGTAAAATGGAGACCAATgtttaagagctatgctggaaacagc	69	e3fe7287-357d-4745-b7e6-d32f82f9c32e	WRN_targeting
WRN	AATGTCTGCAGGAGCCCAGA	ATGTCTGCAGGAGCCCAGA	GATGTCTGCAGGAGCCCAGA	atcttgtggaaaggacgaaacaccGATGTCTGCAGGAGCCCAGAgtttaagagctatgctggaaacagc	69	82404c56-bd5e-4095-afc6-c48255b2c13d	WRN_targeting
WRN	AATGTGCAGAATAAAAGATG	ATGTGCAGAATAAAAGATG	GATGTGCAGAATAAAAGATG	atcttgtggaaaggacgaaacaccGATGTGCAGAATAAAAGATGgtttaagagctatgctggaaacagc	69	6acc844d-9c48-4eb0-a0a8-869b86a26602	WRN_targeting
WRN	AATGTTACAGTTTTTCCCCA	ATGTTACAGTTTTTCCCCA	GATGTTACAGTTTTTCCCCA	atcttgtggaaaggacgaaacaccGATGTTACAGTTTTTCCCCAgtttaagagctatgctggaaacagc	69	48c7cef9-d703-427b-a02e-484f84c629a4	WRN_targeting
WRN	AATGTTGCTGTCATGGCAAC	ATGTTGCTGTCATGGCAAC	GATGTTGCTGTCATGGCAAC	atcttgtggaaaggacgaaacaccGATGTTGCTGTCATGGCAACgtttaagagctatgctggaaacagc	69	b12b1811-23e4-4c57-b2b6-d3c338571a8a	WRN_targeting
WRN	AATGTTTGATGACTTCCAAC	ATGTTTGATGACTTCCAAC	GATGTTTGATGACTTCCAAC	atcttgtggaaaggacgaaacaccGATGTTTGATGACTTCCAACgtttaagagctatgctggaaacagc	69	d3d6b0bf-6830-41ce-946a-bd9ae2f0a968	WRN_targeting
WRN	AATTAACAAATGTGAGTTTT	ATTAACAAATGTGAGTTTT	GATTAACAAATGTGAGTTTT	atcttgtggaaaggacgaaacaccGATTAACAAATGTGAGTTTTgtttaagagctatgctggaaacagc	69	e9496414-0da0-4433-8355-47bc1a733d81	WRN_targeting
WRN	AATTAATACCTCAGTATTGA	ATTAATACCTCAGTATTGA	GATTAATACCTCAGTATTGA	atcttgtggaaaggacgaaacaccGATTAATACCTCAGTATTGAgtttaagagctatgctggaaacagc	69	6f6c2082-a60e-48f7-b211-4b84ec7dba64	WRN_targeting
WRN	AATTAATGGACAAAACGAAA	ATTAATGGACAAAACGAAA	GATTAATGGACAAAACGAAA	atcttgtggaaaggacgaaacaccGATTAATGGACAAAACGAAAgtttaagagctatgctggaaacagc	69	767f9d43-1200-49b0-b553-abbf0d5b9470	WRN_targeting
WRN	AATTAGACTTCCTGTAAGAT	ATTAGACTTCCTGTAAGAT	GATTAGACTTCCTGTAAGAT	atcttgtggaaaggacgaaacaccGATTAGACTTCCTGTAAGATgtttaagagctatgctggaaacagc	69	926f5337-150c-4bb5-a5b3-304e2f494f3a	WRN_targeting
WRN	AATTCAGTTGTGTGTTTCTG	ATTCAGTTGTGTGTTTCTG	GATTCAGTTGTGTGTTTCTG	atcttgtggaaaggacgaaacaccGATTCAGTTGTGTGTTTCTGgtttaagagctatgctggaaacagc	69	d723e033-b4fd-4ddc-8376-b0f103ece30a	WRN_targeting
WRN	AATTCCAAATTTTTCGCCTA	ATTCCAAATTTTTCGCCTA	GATTCCAAATTTTTCGCCTA	atcttgtggaaaggacgaaacaccGATTCCAAATTTTTCGCCTAgtttaagagctatgctggaaacagc	69	b5dccaf7-66c4-4e20-b7be-984dadc4fbcf	WRN_targeting
WRN	AATTCTGTTTTGTAAATGTA	ATTCTGTTTTGTAAATGTA	GATTCTGTTTTGTAAATGTA	atcttgtggaaaggacgaaacaccGATTCTGTTTTGTAAATGTAgtttaagagctatgctggaaacagc	69	c5707567-668c-4982-8fb8-48f55eefebc8	WRN_targeting
WRN	AATTGAAAGAGAATATGGAA	ATTGAAAGAGAATATGGAA	GATTGAAAGAGAATATGGAA	atcttgtggaaaggacgaaacaccGATTGAAAGAGAATATGGAAgtttaagagctatgctggaaacagc	69	1af9febc-07dc-4b0d-b5b2-ce92c6ef475a	WRN_targeting
WRN	AATTGCCAGCTTAACTAAAA	ATTGCCAGCTTAACTAAAA	GATTGCCAGCTTAACTAAAA	atcttgtggaaaggacgaaacaccGATTGCCAGCTTAACTAAAAgtttaagagctatgctggaaacagc	69	3257a822-2c4f-4f10-9d1b-639ac7d56ee9	WRN_targeting
WRN	AATTGCGGAAGGCTGATTTA	ATTGCGGAAGGCTGATTTA	GATTGCGGAAGGCTGATTTA	atcttgtggaaaggacgaaacaccGATTGCGGAAGGCTGATTTAgtttaagagctatgctggaaacagc	69	0edcc88b-4c25-4e6b-a3be-859a88979c63	WRN_targeting
WRN	AATTGGGTCTACTAACATTG	ATTGGGTCTACTAACATTG	GATTGGGTCTACTAACATTG	atcttgtggaaaggacgaaacaccGATTGGGTCTACTAACATTGgtttaagagctatgctggaaacagc	69	3f17e31b-dbe5-42a8-9296-1bdc8f91e373	WRN_targeting
WRN	AATTTAAACTTATTATCCTT	ATTTAAACTTATTATCCTT	GATTTAAACTTATTATCCTT	atcttgtggaaaggacgaaacaccGATTTAAACTTATTATCCTTgtttaagagctatgctggaaacagc	69	19e1b089-9e0c-41b1-86fa-a2d57f0a8195	WRN_targeting
WRN	AATTTACTAAACTCAAGGCA	ATTTACTAAACTCAAGGCA	GATTTACTAAACTCAAGGCA	atcttgtggaaaggacgaaacaccGATTTACTAAACTCAAGGCAgtttaagagctatgctggaaacagc	69	530f4fba-e416-46c0-b2f7-ee78cc9de285	WRN_targeting
WRN	AATTTGCTGCTTTTTTTCAT	ATTTGCTGCTTTTTTTCAT	GATTTGCTGCTTTTTTTCAT	atcttgtggaaaggacgaaacaccGATTTGCTGCTTTTTTTCATgtttaagagctatgctggaaacagc	69	0a8745f1-968d-406d-b6fe-ee17b66b977e	WRN_targeting
WRN	AATTTTATTATTTTTTAGTT	ATTTTATTATTTTTTAGTT	GATTTTATTATTTTTTAGTT	atcttgtggaaaggacgaaacaccGATTTTATTATTTTTTAGTTgtttaagagctatgctggaaacagc	69	ec69cddf-c644-42a6-89f4-6e5943b0eb1f	WRN_targeting
WRN	AATTTTGGAACAGCAGTCTC	ATTTTGGAACAGCAGTCTC	GATTTTGGAACAGCAGTCTC	atcttgtggaaaggacgaaacaccGATTTTGGAACAGCAGTCTCgtttaagagctatgctggaaacagc	69	fc9fe940-32ef-477f-93e0-0654a4f594f1	WRN_targeting
WRN	AATTTTGTGGAGTTGACAGA	ATTTTGTGGAGTTGACAGA	GATTTTGTGGAGTTGACAGA	atcttgtggaaaggacgaaacaccGATTTTGTGGAGTTGACAGAgtttaagagctatgctggaaacagc	69	62af49e9-ace8-47bf-9cdd-92287aebf8be	WRN_targeting
WRN	AATTTTTCTGTTTTTTTATA	ATTTTTCTGTTTTTTTATA	GATTTTTCTGTTTTTTTATA	atcttgtggaaaggacgaaacaccGATTTTTCTGTTTTTTTATAgtttaagagctatgctggaaacagc	69	f7e55d1d-34f0-4589-a5cb-300d3c4db30f	WRN_targeting
WRN	AATTTTTGTATTTTTAGTAG	ATTTTTGTATTTTTAGTAG	GATTTTTGTATTTTTAGTAG	atcttgtggaaaggacgaaacaccGATTTTTGTATTTTTAGTAGgtttaagagctatgctggaaacagc	69	1d024e98-88f7-42ae-b4dc-6c5610493669	WRN_targeting
WRN	AATTTTTTTTCACTCATCTT	ATTTTTTTTCACTCATCTT	GATTTTTTTTCACTCATCTT	atcttgtggaaaggacgaaacaccGATTTTTTTTCACTCATCTTgtttaagagctatgctggaaacagc	69	08500eae-06c8-4cb8-808f-c3191915bf1a	WRN_targeting
WRN	ACAAAAGCTTAAATGCTTGT	CAAAAGCTTAAATGCTTGT	GCAAAAGCTTAAATGCTTGT	atcttgtggaaaggacgaaacaccGCAAAAGCTTAAATGCTTGTgtttaagagctatgctggaaacagc	69	584e3c88-5a8a-4a0e-88b2-a7e3dccc0240	WRN_targeting
WRN	ACAAAAGGAGATGTTTTCCC	CAAAAGGAGATGTTTTCCC	GCAAAAGGAGATGTTTTCCC	atcttgtggaaaggacgaaacaccGCAAAAGGAGATGTTTTCCCgtttaagagctatgctggaaacagc	69	34010ec7-01ad-40f5-a74d-0d53328499fa	WRN_targeting
WRN	ACAAAAGTGGCTGTATTCTC	CAAAAGTGGCTGTATTCTC	GCAAAAGTGGCTGTATTCTC	atcttgtggaaaggacgaaacaccGCAAAAGTGGCTGTATTCTCgtttaagagctatgctggaaacagc	69	244c8aca-38f5-4b52-b6a2-76e88167bd4d	WRN_targeting
WRN	ACAAACTCTTTCCATATCCT	CAAACTCTTTCCATATCCT	GCAAACTCTTTCCATATCCT	atcttgtggaaaggacgaaacaccGCAAACTCTTTCCATATCCTgtttaagagctatgctggaaacagc	69	1a42472b-144d-4a92-9d12-1a4d4c47e365	WRN_targeting
WRN	ACAAATATATCTGTCATAGA	CAAATATATCTGTCATAGA	GCAAATATATCTGTCATAGA	atcttgtggaaaggacgaaacaccGCAAATATATCTGTCATAGAgtttaagagctatgctggaaacagc	69	0a4c0af9-9b86-4478-baa8-007b71d9256e	WRN_targeting
WRN	ACAAGATGGACCAATGGATT	CAAGATGGACCAATGGATT	GCAAGATGGACCAATGGATT	atcttgtggaaaggacgaaacaccGCAAGATGGACCAATGGATTgtttaagagctatgctggaaacagc	69	e7f08955-ccba-4c3e-ab54-84feee5a61c3	WRN_targeting
WRN	ACAAGCAGGGCCTGCAACCC	CAAGCAGGGCCTGCAACCC	GCAAGCAGGGCCTGCAACCC	atcttgtggaaaggacgaaacaccGCAAGCAGGGCCTGCAACCCgtttaagagctatgctggaaacagc	69	b6489143-eae1-4b7e-9569-8f08ecf81deb	WRN_targeting
WRN	ACAAGCCGGCGCCTCCCCGG	CAAGCCGGCGCCTCCCCGG	GCAAGCCGGCGCCTCCCCGG	atcttgtggaaaggacgaaacaccGCAAGCCGGCGCCTCCCCGGgtttaagagctatgctggaaacagc	69	0eb2394e-44be-499e-93d9-19842ed346e9	WRN_targeting
WRN	ACAAGTACAAAAAGCCTCCT	CAAGTACAAAAAGCCTCCT	GCAAGTACAAAAAGCCTCCT	atcttgtggaaaggacgaaacaccGCAAGTACAAAAAGCCTCCTgtttaagagctatgctggaaacagc	69	282a2e21-90d9-4148-9103-6e1eb6837a56	WRN_targeting
WRN	ACAAGTTACAGGTGAACTTA	CAAGTTACAGGTGAACTTA	GCAAGTTACAGGTGAACTTA	atcttgtggaaaggacgaaacaccGCAAGTTACAGGTGAACTTAgtttaagagctatgctggaaacagc	69	86fba3ff-37ae-4f52-aad9-1cda37bc2814	WRN_targeting
WRN	ACAATCTGAACAAAAAACAA	CAATCTGAACAAAAAACAA	GCAATCTGAACAAAAAACAA	atcttgtggaaaggacgaaacaccGCAATCTGAACAAAAAACAAgtttaagagctatgctggaaacagc	69	00599c2f-bd75-4343-89b1-abcdf12b3262	WRN_targeting
WRN	ACAATGTCTTCCCGGATTGA	CAATGTCTTCCCGGATTGA	GCAATGTCTTCCCGGATTGA	atcttgtggaaaggacgaaacaccGCAATGTCTTCCCGGATTGAgtttaagagctatgctggaaacagc	69	6319d0c8-98cd-42e6-9baf-5fe32ba85595	WRN_targeting
WRN	ACAATTCTTCATTAGCTTGA	CAATTCTTCATTAGCTTGA	GCAATTCTTCATTAGCTTGA	atcttgtggaaaggacgaaacaccGCAATTCTTCATTAGCTTGAgtttaagagctatgctggaaacagc	69	d76d606d-a2ba-4306-9226-8dbe76f36d87	WRN_targeting
WRN	ACAATTTCTATTATTTTTCA	CAATTTCTATTATTTTTCA	GCAATTTCTATTATTTTTCA	atcttgtggaaaggacgaaacaccGCAATTTCTATTATTTTTCAgtttaagagctatgctggaaacagc	69	5df4ff56-7f2b-4e14-a24f-1c61abfa4a77	WRN_targeting
WRN	ACACAAAAGCATGCAAATGC	CACAAAAGCATGCAAATGC	GCACAAAAGCATGCAAATGC	atcttgtggaaaggacgaaacaccGCACAAAAGCATGCAAATGCgtttaagagctatgctggaaacagc	69	04c78d55-83f1-4830-93be-bd87848ea38d	WRN_targeting
WRN	ACACAGAGTTGGGTAAACGA	CACAGAGTTGGGTAAACGA	GCACAGAGTTGGGTAAACGA	atcttgtggaaaggacgaaacaccGCACAGAGTTGGGTAAACGAgtttaagagctatgctggaaacagc	69	a5c7827f-5bc3-4c48-bcd2-d99be3d2afad	WRN_targeting
WRN	ACACAGTACACATCAGCTCC	CACAGTACACATCAGCTCC	GCACAGTACACATCAGCTCC	atcttgtggaaaggacgaaacaccGCACAGTACACATCAGCTCCgtttaagagctatgctggaaacagc	69	af355d8c-d4c9-4451-bb59-e4c03e6bb19e	WRN_targeting
WRN	ACACGTCTGCTGCATGCCTA	CACGTCTGCTGCATGCCTA	GCACGTCTGCTGCATGCCTA	atcttgtggaaaggacgaaacaccGCACGTCTGCTGCATGCCTAgtttaagagctatgctggaaacagc	69	679f252f-41d4-4463-94ed-9707545cc109	WRN_targeting
WRN	ACAGATCTTTTACCCAGTCA	CAGATCTTTTACCCAGTCA	GCAGATCTTTTACCCAGTCA	atcttgtggaaaggacgaaacaccGCAGATCTTTTACCCAGTCAgtttaagagctatgctggaaacagc	69	b91e77c2-08ed-4580-a2e0-a73f7e901db3	WRN_targeting
WRN	ACAGATGTTGCCAATAAAAA	CAGATGTTGCCAATAAAAA	GCAGATGTTGCCAATAAAAA	atcttgtggaaaggacgaaacaccGCAGATGTTGCCAATAAAAAgtttaagagctatgctggaaacagc	69	5128e128-2baa-4bdc-b14f-47f8396f45e6	WRN_targeting
WRN	ACAGCAATGAGCGTGATACC	CAGCAATGAGCGTGATACC	GCAGCAATGAGCGTGATACC	atcttgtggaaaggacgaaacaccGCAGCAATGAGCGTGATACCgtttaagagctatgctggaaacagc	69	85231572-ce19-4330-8e11-af6ee5992578	WRN_targeting
WRN	ACAGCAGACAAAAGCTTAAA	CAGCAGACAAAAGCTTAAA	GCAGCAGACAAAAGCTTAAA	atcttgtggaaaggacgaaacaccGCAGCAGACAAAAGCTTAAAgtttaagagctatgctggaaacagc	69	9d6c4e46-c13a-41b2-b438-ac9363d18991	WRN_targeting
WRN	ACAGCCACTTTTGTTAAGCC	CAGCCACTTTTGTTAAGCC	GCAGCCACTTTTGTTAAGCC	atcttgtggaaaggacgaaacaccGCAGCCACTTTTGTTAAGCCgtttaagagctatgctggaaacagc	69	7f044d48-9567-4e8d-842a-98dade50ac35	WRN_targeting
WRN	ACAGCGGACTTCAACCTTCA	CAGCGGACTTCAACCTTCA	GCAGCGGACTTCAACCTTCA	atcttgtggaaaggacgaaacaccGCAGCGGACTTCAACCTTCAgtttaagagctatgctggaaacagc	69	73852c20-9898-4170-9ed9-d3f539862d53	WRN_targeting
WRN	ACAGGATATTCACAGGGTAT	CAGGATATTCACAGGGTAT	GCAGGATATTCACAGGGTAT	atcttgtggaaaggacgaaacaccGCAGGATATTCACAGGGTATgtttaagagctatgctggaaacagc	69	44268a60-6ae9-484d-b083-37e04b9d9e66	WRN_targeting
WRN	ACAGGCTGTGAGGAACTGTA	CAGGCTGTGAGGAACTGTA	GCAGGCTGTGAGGAACTGTA	atcttgtggaaaggacgaaacaccGCAGGCTGTGAGGAACTGTAgtttaagagctatgctggaaacagc	69	37420f36-f7e9-432c-bdc8-8cb5fd3f9933	WRN_targeting
WRN	ACAGGTATCACGCTCATTGC	CAGGTATCACGCTCATTGC	GCAGGTATCACGCTCATTGC	atcttgtggaaaggacgaaacaccGCAGGTATCACGCTCATTGCgtttaagagctatgctggaaacagc	69	9bd57cca-86dc-4340-9783-e9a2f25baa99	WRN_targeting
WRN	ACAGGTCTTCTTCAGCCGGA	CAGGTCTTCTTCAGCCGGA	GCAGGTCTTCTTCAGCCGGA	atcttgtggaaaggacgaaacaccGCAGGTCTTCTTCAGCCGGAgtttaagagctatgctggaaacagc	69	72e9ab93-4167-4e75-a434-a87b1f6a7931	WRN_targeting
WRN	ACAGTATAGGTTTTAAATTA	CAGTATAGGTTTTAAATTA	GCAGTATAGGTTTTAAATTA	atcttgtggaaaggacgaaacaccGCAGTATAGGTTTTAAATTAgtttaagagctatgctggaaacagc	69	cab729bf-f969-4e3a-8758-f393d3b38eb1	WRN_targeting
WRN	ACAGTTGACTTCAATCTCTG	CAGTTGACTTCAATCTCTG	GCAGTTGACTTCAATCTCTG	atcttgtggaaaggacgaaacaccGCAGTTGACTTCAATCTCTGgtttaagagctatgctggaaacagc	69	356dccc2-d4a8-43b1-a9cf-7e526e9e975c	WRN_targeting
WRN	ACAGTTTCTGGTCCTCAGTG	CAGTTTCTGGTCCTCAGTG	GCAGTTTCTGGTCCTCAGTG	atcttgtggaaaggacgaaacaccGCAGTTTCTGGTCCTCAGTGgtttaagagctatgctggaaacagc	69	99a2a2d7-30b5-4361-b265-6c7bc7d60c28	WRN_targeting
WRN	ACATAAAGCCTTTTCTAATG	CATAAAGCCTTTTCTAATG	GCATAAAGCCTTTTCTAATG	atcttgtggaaaggacgaaacaccGCATAAAGCCTTTTCTAATGgtttaagagctatgctggaaacagc	69	e3a2d373-3cea-40c5-8a62-a43ce0559cf3	WRN_targeting
WRN	ACATCACATATTAGTCATCC	CATCACATATTAGTCATCC	GCATCACATATTAGTCATCC	atcttgtggaaaggacgaaacaccGCATCACATATTAGTCATCCgtttaagagctatgctggaaacagc	69	a55b1e05-c1fb-42a5-bb1f-de95624f9e82	WRN_targeting
WRN	ACATCCCAGCTTGCTTCCTT	CATCCCAGCTTGCTTCCTT	GCATCCCAGCTTGCTTCCTT	atcttgtggaaaggacgaaacaccGCATCCCAGCTTGCTTCCTTgtttaagagctatgctggaaacagc	69	b1023c05-e1f0-4e49-8ebe-ccbc05da8435	WRN_targeting
WRN	ACATCTTAGGCGAAAAATTT	CATCTTAGGCGAAAAATTT	GCATCTTAGGCGAAAAATTT	atcttgtggaaaggacgaaacaccGCATCTTAGGCGAAAAATTTgtttaagagctatgctggaaacagc	69	32fe415a-098c-47bf-9f2b-ef38bb3872f6	WRN_targeting
WRN	ACATCTTCTCCATCATGTTT	CATCTTCTCCATCATGTTT	GCATCTTCTCCATCATGTTT	atcttgtggaaaggacgaaacaccGCATCTTCTCCATCATGTTTgtttaagagctatgctggaaacagc	69	458e9e89-fd25-492e-b6e4-33caf691f640	WRN_targeting
WRN	ACATCTTGAGGCAAGTAACT	CATCTTGAGGCAAGTAACT	GCATCTTGAGGCAAGTAACT	atcttgtggaaaggacgaaacaccGCATCTTGAGGCAAGTAACTgtttaagagctatgctggaaacagc	69	7251ec90-eab6-41ff-886f-52d3ed419b9e	WRN_targeting
WRN	ACATGAAGGTTGAAGTCCGC	CATGAAGGTTGAAGTCCGC	GCATGAAGGTTGAAGTCCGC	atcttgtggaaaggacgaaacaccGCATGAAGGTTGAAGTCCGCgtttaagagctatgctggaaacagc	69	68f15753-5955-4688-b271-29e3204cef8a	WRN_targeting
WRN	ACATGACTTACTTAAGCTGT	CATGACTTACTTAAGCTGT	GCATGACTTACTTAAGCTGT	atcttgtggaaaggacgaaacaccGCATGACTTACTTAAGCTGTgtttaagagctatgctggaaacagc	69	d8bad7ed-1557-4677-beb3-4a27b6387e21	WRN_targeting
WRN	ACATGTAAAAAATGTAAAAT	CATGTAAAAAATGTAAAAT	GCATGTAAAAAATGTAAAAT	atcttgtggaaaggacgaaacaccGCATGTAAAAAATGTAAAATgtttaagagctatgctggaaacagc	69	d9647cd6-af23-42f1-8e8b-a9731f6817ab	WRN_targeting
WRN	ACATTAAAAATTCTGTAGAC	CATTAAAAATTCTGTAGAC	GCATTAAAAATTCTGTAGAC	atcttgtggaaaggacgaaacaccGCATTAAAAATTCTGTAGACgtttaagagctatgctggaaacagc	69	ccc38151-a6b5-4f5c-8fb4-fc7107ab563c	WRN_targeting
WRN	ACATTCATCATAGGTTTGTA	CATTCATCATAGGTTTGTA	GCATTCATCATAGGTTTGTA	atcttgtggaaaggacgaaacaccGCATTCATCATAGGTTTGTAgtttaagagctatgctggaaacagc	69	b73c736a-3c89-4589-a694-4081ee1574e1	WRN_targeting
WRN	ACATTTACAAAACAGAATTT	CATTTACAAAACAGAATTT	GCATTTACAAAACAGAATTT	atcttgtggaaaggacgaaacaccGCATTTACAAAACAGAATTTgtttaagagctatgctggaaacagc	69	e45e0e76-dc0c-4a59-97fb-5950819a01c9	WRN_targeting
WRN	ACATTTCTAAAAAAAGGTAC	CATTTCTAAAAAAAGGTAC	GCATTTCTAAAAAAAGGTAC	atcttgtggaaaggacgaaacaccGCATTTCTAAAAAAAGGTACgtttaagagctatgctggaaacagc	69	9e239a95-5f4c-4073-a0e8-5f188d7bda76	WRN_targeting
WRN	ACCAATCATCGTTTTTCATT	CCAATCATCGTTTTTCATT	GCCAATCATCGTTTTTCATT	atcttgtggaaaggacgaaacaccGCCAATCATCGTTTTTCATTgtttaagagctatgctggaaacagc	69	854c1f54-100d-407c-9714-6723bc95416b	WRN_targeting
WRN	ACCAATGGATTTGATATATT	CCAATGGATTTGATATATT	GCCAATGGATTTGATATATT	atcttgtggaaaggacgaaacaccGCCAATGGATTTGATATATTgtttaagagctatgctggaaacagc	69	5fbcb9a7-3be9-4ddc-9198-f46f0bb67c3e	WRN_targeting
WRN	ACCACTTTAGAAATTAAAAC	CCACTTTAGAAATTAAAAC	GCCACTTTAGAAATTAAAAC	atcttgtggaaaggacgaaacaccGCCACTTTAGAAATTAAAACgtttaagagctatgctggaaacagc	69	c9fd1e75-63dc-43e8-a76c-c872bacb7d54	WRN_targeting
WRN	ACCAGAACAATTATGTTTCT	CCAGAACAATTATGTTTCT	GCCAGAACAATTATGTTTCT	atcttgtggaaaggacgaaacaccGCCAGAACAATTATGTTTCTgtttaagagctatgctggaaacagc	69	30646652-c275-432e-8830-f09de294ddd9	WRN_targeting
WRN	ACCAGACTGTTAAGGCTCCA	CCAGACTGTTAAGGCTCCA	GCCAGACTGTTAAGGCTCCA	atcttgtggaaaggacgaaacaccGCCAGACTGTTAAGGCTCCAgtttaagagctatgctggaaacagc	69	7b355501-88be-45e9-bb36-ffc7f8ad0925	WRN_targeting
WRN	ACCAGTTGAATTAAGTACAG	CCAGTTGAATTAAGTACAG	GCCAGTTGAATTAAGTACAG	atcttgtggaaaggacgaaacaccGCCAGTTGAATTAAGTACAGgtttaagagctatgctggaaacagc	69	c4321c3f-095b-498d-b7b2-eb6f256db044	WRN_targeting
WRN	ACCAGTTGTTTTCCGTGAAG	CCAGTTGTTTTCCGTGAAG	GCCAGTTGTTTTCCGTGAAG	atcttgtggaaaggacgaaacaccGCCAGTTGTTTTCCGTGAAGgtttaagagctatgctggaaacagc	69	886a61b6-f16a-44a4-8c33-fe3a5d729b05	WRN_targeting
WRN	ACCATCCATTTCAAAGCCTT	CCATCCATTTCAAAGCCTT	GCCATCCATTTCAAAGCCTT	atcttgtggaaaggacgaaacaccGCCATCCATTTCAAAGCCTTgtttaagagctatgctggaaacagc	69	a75a8c3c-9e9e-4fa7-8a14-8123e8e9c82f	WRN_targeting
WRN	ACCATGCGGGCATGAGTTTT	CCATGCGGGCATGAGTTTT	GCCATGCGGGCATGAGTTTT	atcttgtggaaaggacgaaacaccGCCATGCGGGCATGAGTTTTgtttaagagctatgctggaaacagc	69	5f09be59-75ca-4ed6-8652-0f2ae95feafb	WRN_targeting
WRN	ACCATTTAACAACGTATTTA	CCATTTAACAACGTATTTA	GCCATTTAACAACGTATTTA	atcttgtggaaaggacgaaacaccGCCATTTAACAACGTATTTAgtttaagagctatgctggaaacagc	69	31acb718-7cc0-44b5-b927-a65e56fa5fc9	WRN_targeting
WRN	ACCCAATTATCATCCTCCTC	CCCAATTATCATCCTCCTC	GCCCAATTATCATCCTCCTC	atcttgtggaaaggacgaaacaccGCCCAATTATCATCCTCCTCgtttaagagctatgctggaaacagc	69	91e7e756-2726-4e81-bcb7-1c0416524471	WRN_targeting
WRN	ACCGCGCCCGGCCTCAGTCA	CCGCGCCCGGCCTCAGTCA	GCCGCGCCCGGCCTCAGTCA	atcttgtggaaaggacgaaacaccGCCGCGCCCGGCCTCAGTCAgtttaagagctatgctggaaacagc	69	8096df4f-0c9f-45ae-82a3-9583d1418cee	WRN_targeting
WRN	ACCGGGAAAACATCTCCTTT	CCGGGAAAACATCTCCTTT	GCCGGGAAAACATCTCCTTT	atcttgtggaaaggacgaaacaccGCCGGGAAAACATCTCCTTTgtttaagagctatgctggaaacagc	69	922371d0-165e-44aa-a4f7-f6c20612948c	WRN_targeting
WRN	ACCGTTTACCTTTTTCGTAA	CCGTTTACCTTTTTCGTAA	GCCGTTTACCTTTTTCGTAA	atcttgtggaaaggacgaaacaccGCCGTTTACCTTTTTCGTAAgtttaagagctatgctggaaacagc	69	739be37f-5abd-4397-8750-96606f190b52	WRN_targeting
WRN	ACCTAACAGAATATTAAATT	CCTAACAGAATATTAAATT	GCCTAACAGAATATTAAATT	atcttgtggaaaggacgaaacaccGCCTAACAGAATATTAAATTgtttaagagctatgctggaaacagc	69	dc6fbb9c-5022-4c7e-925e-4be81495a4f2	WRN_targeting
WRN	ACCTAGGCATGCAGCAGACG	CCTAGGCATGCAGCAGACG	GCCTAGGCATGCAGCAGACG	atcttgtggaaaggacgaaacaccGCCTAGGCATGCAGCAGACGgtttaagagctatgctggaaacagc	69	1b29047a-08f9-48a2-9f26-1c68b1bd5489	WRN_targeting
WRN	ACCTCAAGAAGAACAGAAGA	CCTCAAGAAGAACAGAAGA	GCCTCAAGAAGAACAGAAGA	atcttgtggaaaggacgaaacaccGCCTCAAGAAGAACAGAAGAgtttaagagctatgctggaaacagc	69	f4352ce2-037d-4959-a9c0-cf670a4fd98a	WRN_targeting
WRN	ACCTGACATGGAAGAAACGT	CCTGACATGGAAGAAACGT	GCCTGACATGGAAGAAACGT	atcttgtggaaaggacgaaacaccGCCTGACATGGAAGAAACGTgtttaagagctatgctggaaacagc	69	013b1065-2360-444b-b2f7-d26eab6105c2	WRN_targeting
WRN	ACCTGAGTCTCCTGCTCTTG	CCTGAGTCTCCTGCTCTTG	GCCTGAGTCTCCTGCTCTTG	atcttgtggaaaggacgaaacaccGCCTGAGTCTCCTGCTCTTGgtttaagagctatgctggaaacagc	69	a8f05874-5016-4f9f-bd08-d9b884d68926	WRN_targeting
WRN	ACCTGGAGCCTTAACAGTCT	CCTGGAGCCTTAACAGTCT	GCCTGGAGCCTTAACAGTCT	atcttgtggaaaggacgaaacaccGCCTGGAGCCTTAACAGTCTgtttaagagctatgctggaaacagc	69	00f7afdd-e0d3-467d-9358-2b1d7870a68b	WRN_targeting
WRN	ACCTGTAATCCCACTATTTT	CCTGTAATCCCACTATTTT	GCCTGTAATCCCACTATTTT	atcttgtggaaaggacgaaacaccGCCTGTAATCCCACTATTTTgtttaagagctatgctggaaacagc	69	cef003e1-afcd-4eab-aa5d-ec2d3c23aeb6	WRN_targeting
WRN	ACCTGTATTTAGAAGTTAGG	CCTGTATTTAGAAGTTAGG	GCCTGTATTTAGAAGTTAGG	atcttgtggaaaggacgaaacaccGCCTGTATTTAGAAGTTAGGgtttaagagctatgctggaaacagc	69	55a44ce8-d5b5-45d1-b974-2a84feede739	WRN_targeting
WRN	ACCTTCTGGTAATGCAATGC	CCTTCTGGTAATGCAATGC	GCCTTCTGGTAATGCAATGC	atcttgtggaaaggacgaaacaccGCCTTCTGGTAATGCAATGCgtttaagagctatgctggaaacagc	69	ac2ac9f0-7421-4ccb-bfc3-ab460d9e244f	WRN_targeting
WRN	ACCTTGTTTTGACAAGAAAT	CCTTGTTTTGACAAGAAAT	GCCTTGTTTTGACAAGAAAT	atcttgtggaaaggacgaaacaccGCCTTGTTTTGACAAGAAATgtttaagagctatgctggaaacagc	69	40cad03d-e15c-4371-9552-8a1163feb2bf	WRN_targeting
WRN	ACCTTTTTATTGGCAACATC	CCTTTTTATTGGCAACATC	GCCTTTTTATTGGCAACATC	atcttgtggaaaggacgaaacaccGCCTTTTTATTGGCAACATCgtttaagagctatgctggaaacagc	69	2f0b5059-8f10-4626-b65b-b0c56d0c1fab	WRN_targeting
WRN	ACGAAAAAGGTAAACGGTGT	CGAAAAAGGTAAACGGTGT	GCGAAAAAGGTAAACGGTGT	atcttgtggaaaggacgaaacaccGCGAAAAAGGTAAACGGTGTgtttaagagctatgctggaaacagc	69	11d82542-e693-4ba7-b4c6-8afdb0b777ef	WRN_targeting
WRN	ACGAGGCTGTCTCCAGGAGA	CGAGGCTGTCTCCAGGAGA	GCGAGGCTGTCTCCAGGAGA	atcttgtggaaaggacgaaacaccGCGAGGCTGTCTCCAGGAGAgtttaagagctatgctggaaacagc	69	9b2a7a4a-d2dc-402e-9b0b-43258d9d3dea	WRN_targeting
WRN	ACGATGATTATTTAACTTTA	CGATGATTATTTAACTTTA	GCGATGATTATTTAACTTTA	atcttgtggaaaggacgaaacaccGCGATGATTATTTAACTTTAgtttaagagctatgctggaaacagc	69	b07ce10b-5f76-48b2-bb91-8a9e89c49a06	WRN_targeting
WRN	ACGCTCATTGCTGTGGATGA	CGCTCATTGCTGTGGATGA	GCGCTCATTGCTGTGGATGA	atcttgtggaaaggacgaaacaccGCGCTCATTGCTGTGGATGAgtttaagagctatgctggaaacagc	69	33e805c9-78a6-435c-bcb0-d959e922727c	WRN_targeting
WRN	ACGCTGAGAATTCTGAAATT	CGCTGAGAATTCTGAAATT	GCGCTGAGAATTCTGAAATT	atcttgtggaaaggacgaaacaccGCGCTGAGAATTCTGAAATTgtttaagagctatgctggaaacagc	69	8294c838-5081-4ef7-a129-6eddeb320c50	WRN_targeting
WRN	ACGTAGTTGGAAAAGAGAAG	CGTAGTTGGAAAAGAGAAG	GCGTAGTTGGAAAAGAGAAG	atcttgtggaaaggacgaaacaccGCGTAGTTGGAAAAGAGAAGgtttaagagctatgctggaaacagc	69	76f1da6c-9328-416c-9e4f-21e09df0836c	WRN_targeting
WRN	ACGTCCTATGTAATTGAGAG	CGTCCTATGTAATTGAGAG	GCGTCCTATGTAATTGAGAG	atcttgtggaaaggacgaaacaccGCGTCCTATGTAATTGAGAGgtttaagagctatgctggaaacagc	69	fe869f2d-8649-4fe6-ab8f-41ab32fabdd8	WRN_targeting
WRN	ACGTGACTTTGATATCAAAT	CGTGACTTTGATATCAAAT	GCGTGACTTTGATATCAAAT	atcttgtggaaaggacgaaacaccGCGTGACTTTGATATCAAATgtttaagagctatgctggaaacagc	69	0c1670fe-0d13-4885-a254-0b9deb67755b	WRN_targeting
WRN	ACGTGAGTACATCACCTAAC	CGTGAGTACATCACCTAAC	GCGTGAGTACATCACCTAAC	atcttgtggaaaggacgaaacaccGCGTGAGTACATCACCTAACgtttaagagctatgctggaaacagc	69	1e1ccd32-4f69-4b31-9208-8c416e2faec9	WRN_targeting
WRN	ACGTTTCTTCCATGTCAGGT	CGTTTCTTCCATGTCAGGT	GCGTTTCTTCCATGTCAGGT	atcttgtggaaaggacgaaacaccGCGTTTCTTCCATGTCAGGTgtttaagagctatgctggaaacagc	69	e6cc9e5e-a77d-45b3-8b9a-cb595268bfcb	WRN_targeting
WRN	ACTAAAGAAGAAGAAGAAGA	CTAAAGAAGAAGAAGAAGA	GCTAAAGAAGAAGAAGAAGA	atcttgtggaaaggacgaaacaccGCTAAAGAAGAAGAAGAAGAgtttaagagctatgctggaaacagc	69	ae27f7ce-d285-43c9-80a1-44d8fc03b86b	WRN_targeting
WRN	ACTAATGAAAAACGATGATT	CTAATGAAAAACGATGATT	GCTAATGAAAAACGATGATT	atcttgtggaaaggacgaaacaccGCTAATGAAAAACGATGATTgtttaagagctatgctggaaacagc	69	52d7eb37-fabd-453b-b512-85ad7da0fad6	WRN_targeting
WRN	ACTACCTTCTGGTAATGCAA	CTACCTTCTGGTAATGCAA	GCTACCTTCTGGTAATGCAA	atcttgtggaaaggacgaaacaccGCTACCTTCTGGTAATGCAAgtttaagagctatgctggaaacagc	69	93ec9436-5301-4ab1-9203-369f047050a9	WRN_targeting
WRN	ACTACTACTAATTCTTCTTC	CTACTACTAATTCTTCTTC	GCTACTACTAATTCTTCTTC	atcttgtggaaaggacgaaacaccGCTACTACTAATTCTTCTTCgtttaagagctatgctggaaacagc	69	b626ccea-eed6-45dd-926b-7b1ee47cbc1e	WRN_targeting
WRN	ACTATACACAATGGATCCAG	CTATACACAATGGATCCAG	GCTATACACAATGGATCCAG	atcttgtggaaaggacgaaacaccGCTATACACAATGGATCCAGgtttaagagctatgctggaaacagc	69	92b835b9-22f9-4bd1-b7fb-f4ef78af818a	WRN_targeting
WRN	ACTATCCATCTCATTAGAAA	CTATCCATCTCATTAGAAA	GCTATCCATCTCATTAGAAA	atcttgtggaaaggacgaaacaccGCTATCCATCTCATTAGAAAgtttaagagctatgctggaaacagc	69	86f1b937-ca57-43d4-b6a8-d88956f8cf0c	WRN_targeting
WRN	ACTATTACTTGTCCACTTTT	CTATTACTTGTCCACTTTT	GCTATTACTTGTCCACTTTT	atcttgtggaaaggacgaaacaccGCTATTACTTGTCCACTTTTgtttaagagctatgctggaaacagc	69	89892362-3ae9-4546-a0d1-88de4edf412d	WRN_targeting
WRN	ACTATTTTGGGGGACTGAGG	CTATTTTGGGGGACTGAGG	GCTATTTTGGGGGACTGAGG	atcttgtggaaaggacgaaacaccGCTATTTTGGGGGACTGAGGgtttaagagctatgctggaaacagc	69	99ffa85e-2656-4cbb-ad84-79371a9446fd	WRN_targeting
WRN	ACTCAAGGCATGTGTTCGGA	CTCAAGGCATGTGTTCGGA	GCTCAAGGCATGTGTTCGGA	atcttgtggaaaggacgaaacaccGCTCAAGGCATGTGTTCGGAgtttaagagctatgctggaaacagc	69	25a94f8a-1554-4845-9061-59571660bb81	WRN_targeting
WRN	ACTCAGGAGGCGGAGATTGC	CTCAGGAGGCGGAGATTGC	GCTCAGGAGGCGGAGATTGC	atcttgtggaaaggacgaaacaccGCTCAGGAGGCGGAGATTGCgtttaagagctatgctggaaacagc	69	01221947-e3b9-45de-8bba-941aa7ee20e9	WRN_targeting
WRN	ACTCCAAATTTTGGAACAGC	CTCCAAATTTTGGAACAGC	GCTCCAAATTTTGGAACAGC	atcttgtggaaaggacgaaacaccGCTCCAAATTTTGGAACAGCgtttaagagctatgctggaaacagc	69	5338ed7b-4788-4ff2-8c52-cbe29bdabe74	WRN_targeting
WRN	ACTCGGCAGCGCGGGAATAA	CTCGGCAGCGCGGGAATAA	GCTCGGCAGCGCGGGAATAA	atcttgtggaaaggacgaaacaccGCTCGGCAGCGCGGGAATAAgtttaagagctatgctggaaacagc	69	0c6d88cd-5180-4b2f-a741-77f697dda67e	WRN_targeting
WRN	ACTCGGGAGGCTGAGGCAGG	CTCGGGAGGCTGAGGCAGG	GCTCGGGAGGCTGAGGCAGG	atcttgtggaaaggacgaaacaccGCTCGGGAGGCTGAGGCAGGgtttaagagctatgctggaaacagc	69	ad6580d5-9bac-4c31-8333-611ae6229346	WRN_targeting
WRN	ACTCTTCAGAAATAAAATAT	CTCTTCAGAAATAAAATAT	GCTCTTCAGAAATAAAATAT	atcttgtggaaaggacgaaacaccGCTCTTCAGAAATAAAATATgtttaagagctatgctggaaacagc	69	ddd4a6c4-5338-4232-b47e-8c834ecc0a1f	WRN_targeting
WRN	ACTCTTCCGAACACATGCCT	CTCTTCCGAACACATGCCT	GCTCTTCCGAACACATGCCT	atcttgtggaaaggacgaaacaccGCTCTTCCGAACACATGCCTgtttaagagctatgctggaaacagc	69	f551e00e-3ba2-48c9-8f6e-9eda52196816	WRN_targeting
WRN	ACTCTTCTCTTTTCCAACTA	CTCTTCTCTTTTCCAACTA	GCTCTTCTCTTTTCCAACTA	atcttgtggaaaggacgaaacaccGCTCTTCTCTTTTCCAACTAgtttaagagctatgctggaaacagc	69	bd90215b-3c2b-4ae7-91cd-3e6ce3b284eb	WRN_targeting
WRN	ACTGAAAAATGAACCTAGGC	CTGAAAAATGAACCTAGGC	GCTGAAAAATGAACCTAGGC	atcttgtggaaaggacgaaacaccGCTGAAAAATGAACCTAGGCgtttaagagctatgctggaaacagc	69	65819aee-ee97-489d-bc17-9ca2798923e6	WRN_targeting
WRN	ACTGAGGACCAGAAACTGTA	CTGAGGACCAGAAACTGTA	GCTGAGGACCAGAAACTGTA	atcttgtggaaaggacgaaacaccGCTGAGGACCAGAAACTGTAgtttaagagctatgctggaaacagc	69	4ccd10da-7319-48e9-a47e-270ed65b8e02	WRN_targeting
WRN	ACTGAGGAGGATGATAATTG	CTGAGGAGGATGATAATTG	GCTGAGGAGGATGATAATTG	atcttgtggaaaggacgaaacaccGCTGAGGAGGATGATAATTGgtttaagagctatgctggaaacagc	69	9b7eeffe-44e3-41fb-8c9d-f452c7801810	WRN_targeting
WRN	ACTGAGGCGGGAGGACTGCT	CTGAGGCGGGAGGACTGCT	GCTGAGGCGGGAGGACTGCT	atcttgtggaaaggacgaaacaccGCTGAGGCGGGAGGACTGCTgtttaagagctatgctggaaacagc	69	f60c31c6-2a2b-47e0-8a79-5c0c37d17c9a	WRN_targeting
WRN	ACTGAGGGATTCTTGGTAGA	CTGAGGGATTCTTGGTAGA	GCTGAGGGATTCTTGGTAGA	atcttgtggaaaggacgaaacaccGCTGAGGGATTCTTGGTAGAgtttaagagctatgctggaaacagc	69	e5aa4ca7-6c94-485e-b3f0-acebf6b8e8cd	WRN_targeting
WRN	ACTGAGGTACTAAATAAAGA	CTGAGGTACTAAATAAAGA	GCTGAGGTACTAAATAAAGA	atcttgtggaaaggacgaaacaccGCTGAGGTACTAAATAAAGAgtttaagagctatgctggaaacagc	69	98a8dc57-faa5-4bfa-829a-64a863e95b0e	WRN_targeting
WRN	ACTGATTCACTGAGTTATAC	CTGATTCACTGAGTTATAC	GCTGATTCACTGAGTTATAC	atcttgtggaaaggacgaaacaccGCTGATTCACTGAGTTATACgtttaagagctatgctggaaacagc	69	4454eb73-1dd1-4c96-9327-497e2048395e	WRN_targeting
WRN	ACTGCAAGTTCTTCAATCCG	CTGCAAGTTCTTCAATCCG	GCTGCAAGTTCTTCAATCCG	atcttgtggaaaggacgaaacaccGCTGCAAGTTCTTCAATCCGgtttaagagctatgctggaaacagc	69	718a200c-57a3-44e1-8db7-e14243fac59b	WRN_targeting
WRN	ACTGCAATCTCCGCCTCCTG	CTGCAATCTCCGCCTCCTG	GCTGCAATCTCCGCCTCCTG	atcttgtggaaaggacgaaacaccGCTGCAATCTCCGCCTCCTGgtttaagagctatgctggaaacagc	69	ee6c1b10-50c4-4228-8690-07bd2167e122	WRN_targeting
WRN	ACTGCTGTTCCAAAATTTGG	CTGCTGTTCCAAAATTTGG	GCTGCTGTTCCAAAATTTGG	atcttgtggaaaggacgaaacaccGCTGCTGTTCCAAAATTTGGgtttaagagctatgctggaaacagc	69	120b41d6-5088-40d2-a397-25f5f16bdc49	WRN_targeting
WRN	ACTGCTTGAAAGAAAGAAAA	CTGCTTGAAAGAAAGAAAA	GCTGCTTGAAAGAAAGAAAA	atcttgtggaaaggacgaaacaccGCTGCTTGAAAGAAAGAAAAgtttaagagctatgctggaaacagc	69	1b0bd58f-6ed3-48a6-8ebe-0ccc3c231311	WRN_targeting
WRN	ACTGGATCTTCTCGGGGTAA	CTGGATCTTCTCGGGGTAA	GCTGGATCTTCTCGGGGTAA	atcttgtggaaaggacgaaacaccGCTGGATCTTCTCGGGGTAAgtttaagagctatgctggaaacagc	69	ff252b12-0ac6-4b24-94db-e30565685b0b	WRN_targeting
WRN	ACTGGGTAAAAGATCTGTTC	CTGGGTAAAAGATCTGTTC	GCTGGGTAAAAGATCTGTTC	atcttgtggaaaggacgaaacaccGCTGGGTAAAAGATCTGTTCgtttaagagctatgctggaaacagc	69	9511d019-f853-4ffa-9926-9a4f42dc2d4c	WRN_targeting
WRN	ACTGGTATTTGTTGTGCCAA	CTGGTATTTGTTGTGCCAA	GCTGGTATTTGTTGTGCCAA	atcttgtggaaaggacgaaacaccGCTGGTATTTGTTGTGCCAAgtttaagagctatgctggaaacagc	69	3cc04591-8961-41c8-aeaa-7d2917739837	WRN_targeting
WRN	ACTGGTGGATATGGCCAAAA	CTGGTGGATATGGCCAAAA	GCTGGTGGATATGGCCAAAA	atcttgtggaaaggacgaaacaccGCTGGTGGATATGGCCAAAAgtttaagagctatgctggaaacagc	69	62d732da-5d5d-4dfb-a6b4-b5d4d15f2b44	WRN_targeting
WRN	ACTGTATCTTCGGGCACCAA	CTGTATCTTCGGGCACCAA	GCTGTATCTTCGGGCACCAA	atcttgtggaaaggacgaaacaccGCTGTATCTTCGGGCACCAAgtttaagagctatgctggaaacagc	69	d8580370-478c-452a-bb19-51a13147950a	WRN_targeting
WRN	ACTGTGCCTGCGATATTGAT	CTGTGCCTGCGATATTGAT	GCTGTGCCTGCGATATTGAT	atcttgtggaaaggacgaaacaccGCTGTGCCTGCGATATTGATgtttaagagctatgctggaaacagc	69	b9e2ce0b-8f0c-4752-9d26-e489f2641850	WRN_targeting
WRN	ACTGTTTGTTCATGTCGCTA	CTGTTTGTTCATGTCGCTA	GCTGTTTGTTCATGTCGCTA	atcttgtggaaaggacgaaacaccGCTGTTTGTTCATGTCGCTAgtttaagagctatgctggaaacagc	69	57b5a6bd-b5b2-4eaf-8259-2fa0cda88e0e	WRN_targeting
WRN	ACTGTTTTAATAAAGAGATT	CTGTTTTAATAAAGAGATT	GCTGTTTTAATAAAGAGATT	atcttgtggaaaggacgaaacaccGCTGTTTTAATAAAGAGATTgtttaagagctatgctggaaacagc	69	9d2dbf39-036b-4840-8253-3637cb30f59a	WRN_targeting
WRN	ACTTAAAATAATTAAGTAAA	CTTAAAATAATTAAGTAAA	GCTTAAAATAATTAAGTAAA	atcttgtggaaaggacgaaacaccGCTTAAAATAATTAAGTAAAgtttaagagctatgctggaaacagc	69	0426d07e-3e87-4c3e-be86-c6f5666901e9	WRN_targeting
WRN	ACTTAATTTAAAACCTATAC	CTTAATTTAAAACCTATAC	GCTTAATTTAAAACCTATAC	atcttgtggaaaggacgaaacaccGCTTAATTTAAAACCTATACgtttaagagctatgctggaaacagc	69	ab44de43-be87-405b-b8d7-b9c01a062f34	WRN_targeting
WRN	ACTTACCAATATCAGCCTCA	CTTACCAATATCAGCCTCA	GCTTACCAATATCAGCCTCA	atcttgtggaaaggacgaaacaccGCTTACCAATATCAGCCTCAgtttaagagctatgctggaaacagc	69	d8d19cef-9295-46a3-8868-65ae8995d537	WRN_targeting
WRN	ACTTAGCGACATGAACAAAC	CTTAGCGACATGAACAAAC	GCTTAGCGACATGAACAAAC	atcttgtggaaaggacgaaacaccGCTTAGCGACATGAACAAACgtttaagagctatgctggaaacagc	69	e1c68cb0-10de-4b00-95ab-84c62a6151a1	WRN_targeting
WRN	ACTTCTACCAAGAATCCCTC	CTTCTACCAAGAATCCCTC	GCTTCTACCAAGAATCCCTC	atcttgtggaaaggacgaaacaccGCTTCTACCAAGAATCCCTCgtttaagagctatgctggaaacagc	69	07c99fe9-284f-4623-9422-73afd35fd436	WRN_targeting
WRN	ACTTCTTCCTTGCTTCTCTT	CTTCTTCCTTGCTTCTCTT	GCTTCTTCCTTGCTTCTCTT	atcttgtggaaaggacgaaacaccGCTTCTTCCTTGCTTCTCTTgtttaagagctatgctggaaacagc	69	56258db5-a7b7-42b8-993b-24ce4204d9a1	WRN_targeting
WRN	ACTTGAAAAATAATAGAAAT	CTTGAAAAATAATAGAAAT	GCTTGAAAAATAATAGAAAT	atcttgtggaaaggacgaaacaccGCTTGAAAAATAATAGAAATgtttaagagctatgctggaaacagc	69	43759dd3-5bb1-4c53-af41-2c75a2586086	WRN_targeting
WRN	ACTTGAGGCTGATATTGGTA	CTTGAGGCTGATATTGGTA	GCTTGAGGCTGATATTGGTA	atcttgtggaaaggacgaaacaccGCTTGAGGCTGATATTGGTAgtttaagagctatgctggaaacagc	69	75d1226a-f9be-45b6-86a9-1a1113ea8ed3	WRN_targeting
WRN	ACTTGCCACTCCATCACACA	CTTGCCACTCCATCACACA	GCTTGCCACTCCATCACACA	atcttgtggaaaggacgaaacaccGCTTGCCACTCCATCACACAgtttaagagctatgctggaaacagc	69	cd28f177-157a-40f2-b24f-1b813075e0a6	WRN_targeting
WRN	ACTTGCCTCAAGATGTACTT	CTTGCCTCAAGATGTACTT	GCTTGCCTCAAGATGTACTT	atcttgtggaaaggacgaaacaccGCTTGCCTCAAGATGTACTTgtttaagagctatgctggaaacagc	69	236c408e-90cb-47a5-be05-773f4743e3bf	WRN_targeting
WRN	ACTTGCTCTTCATTGGGTGC	CTTGCTCTTCATTGGGTGC	GCTTGCTCTTCATTGGGTGC	atcttgtggaaaggacgaaacaccGCTTGCTCTTCATTGGGTGCgtttaagagctatgctggaaacagc	69	85507c12-e554-4ffc-97dd-f1c2f0c28ad8	WRN_targeting
WRN	ACTTGGCAAAGCTTACCATT	CTTGGCAAAGCTTACCATT	GCTTGGCAAAGCTTACCATT	atcttgtggaaaggacgaaacaccGCTTGGCAAAGCTTACCATTgtttaagagctatgctggaaacagc	69	2c6a212e-9306-4ab2-a714-25daf2946f28	WRN_targeting
WRN	ACTTGTTGTGTCATTTTTCT	CTTGTTGTGTCATTTTTCT	GCTTGTTGTGTCATTTTTCT	atcttgtggaaaggacgaaacaccGCTTGTTGTGTCATTTTTCTgtttaagagctatgctggaaacagc	69	7828bfa4-6d0f-4394-96ed-4087d02f3fbe	WRN_targeting
WRN	ACTTGTTTGATTATTTGAGT	CTTGTTTGATTATTTGAGT	GCTTGTTTGATTATTTGAGT	atcttgtggaaaggacgaaacaccGCTTGTTTGATTATTTGAGTgtttaagagctatgctggaaacagc	69	c1911f1f-1ba1-43c5-b8a0-90cf32b45b5a	WRN_targeting
WRN	ACTTGTTTGTCCTCAAAATG	CTTGTTTGTCCTCAAAATG	GCTTGTTTGTCCTCAAAATG	atcttgtggaaaggacgaaacaccGCTTGTTTGTCCTCAAAATGgtttaagagctatgctggaaacagc	69	8a0d1d67-f445-4fe8-87eb-0a8db6cbc7d6	WRN_targeting
WRN	ACTTTACCCCGAGAAGATCC	CTTTACCCCGAGAAGATCC	GCTTTACCCCGAGAAGATCC	atcttgtggaaaggacgaaacaccGCTTTACCCCGAGAAGATCCgtttaagagctatgctggaaacagc	69	cb72c15a-c31f-4d3e-8999-054b5470abbf	WRN_targeting
WRN	ACTTTATTCCCGCGCTGCCG	CTTTATTCCCGCGCTGCCG	GCTTTATTCCCGCGCTGCCG	atcttgtggaaaggacgaaacaccGCTTTATTCCCGCGCTGCCGgtttaagagctatgctggaaacagc	69	5286503d-3cea-4264-823c-2fc760f51bdb	WRN_targeting
WRN	ACTTTCCACTGAACTCTTGA	CTTTCCACTGAACTCTTGA	GCTTTCCACTGAACTCTTGA	atcttgtggaaaggacgaaacaccGCTTTCCACTGAACTCTTGAgtttaagagctatgctggaaacagc	69	86ec3f51-efda-404a-b208-cfee70c55d9d	WRN_targeting
WRN	ACTTTGCACAGGCACGTAGT	CTTTGCACAGGCACGTAGT	GCTTTGCACAGGCACGTAGT	atcttgtggaaaggacgaaacaccGCTTTGCACAGGCACGTAGTgtttaagagctatgctggaaacagc	69	d3800aaf-8891-43ce-a237-b3e5cd88954d	WRN_targeting
WRN	ACTTTTGTTAAGCCAGACAA	CTTTTGTTAAGCCAGACAA	GCTTTTGTTAAGCCAGACAA	atcttgtggaaaggacgaaacaccGCTTTTGTTAAGCCAGACAAgtttaagagctatgctggaaacagc	69	2a406976-2a71-4535-9207-9862fc0c09da	WRN_targeting
WRN	ACTTTTTGGTAAAATTTCAG	CTTTTTGGTAAAATTTCAG	GCTTTTTGGTAAAATTTCAG	atcttgtggaaaggacgaaacaccGCTTTTTGGTAAAATTTCAGgtttaagagctatgctggaaacagc	69	c1dedc07-386c-4a93-9f58-6c090ec818ea	WRN_targeting
WRN	AGAAAAAGAAAGAAAGAGAG	GAAAAAGAAAGAAAGAGAG	GGAAAAAGAAAGAAAGAGAG	atcttgtggaaaggacgaaacaccGGAAAAAGAAAGAAAGAGAGgtttaagagctatgctggaaacagc	69	ef7e63d3-17cd-4fe7-9a2d-c43035ba400f	WRN_targeting
WRN	AGAAAACCTCAATAGTGGCA	GAAAACCTCAATAGTGGCA	GGAAAACCTCAATAGTGGCA	atcttgtggaaaggacgaaacaccGGAAAACCTCAATAGTGGCAgtttaagagctatgctggaaacagc	69	2e07f231-0182-4271-89b5-af6e5ca339f5	WRN_targeting
WRN	AGAAAACTGAGAGGTAGTAC	GAAAACTGAGAGGTAGTAC	GGAAAACTGAGAGGTAGTAC	atcttgtggaaaggacgaaacaccGGAAAACTGAGAGGTAGTACgtttaagagctatgctggaaacagc	69	68545e67-9802-467d-a8e0-0eb4210c5757	WRN_targeting
WRN	AGAAAATCTATATTCACTGA	GAAAATCTATATTCACTGA	GGAAAATCTATATTCACTGA	atcttgtggaaaggacgaaacaccGGAAAATCTATATTCACTGAgtttaagagctatgctggaaacagc	69	91f5a29a-ffb8-4b78-936e-7d57451bf4c2	WRN_targeting
WRN	AGAAAGAAAAAGAAAGAAAG	GAAAGAAAAAGAAAGAAAG	GGAAAGAAAAAGAAAGAAAG	atcttgtggaaaggacgaaacaccGGAAAGAAAAAGAAAGAAAGgtttaagagctatgctggaaacagc	69	7aa74522-1229-4ea4-946b-5947bb7ecd94	WRN_targeting
WRN	AGAAAGAAAGAGAAAGAAAA	GAAAGAAAGAGAAAGAAAA	GGAAAGAAAGAGAAAGAAAA	atcttgtggaaaggacgaaacaccGGAAAGAAAGAGAAAGAAAAgtttaagagctatgctggaaacagc	69	686372ea-da1a-4fef-b948-cd06c1c0a995	WRN_targeting
WRN	AGAAAGAAAGAGAGAGAGAG	GAAAGAAAGAGAGAGAGAG	GGAAAGAAAGAGAGAGAGAG	atcttgtggaaaggacgaaacaccGGAAAGAAAGAGAGAGAGAGgtttaagagctatgctggaaacagc	69	7d8997f5-9d42-47c9-9ed3-fe089ae11357	WRN_targeting
WRN	AGAAAGAGAAAGAAAAAGAA	GAAAGAGAAAGAAAAAGAA	GGAAAGAGAAAGAAAAAGAA	atcttgtggaaaggacgaaacaccGGAAAGAGAAAGAAAAAGAAgtttaagagctatgctggaaacagc	69	36ee0f90-0606-4d1a-9de5-3c1110dd0cb0	WRN_targeting
WRN	AGAAAGGAGGGAGGGAGGGA	GAAAGGAGGGAGGGAGGGA	GGAAAGGAGGGAGGGAGGGA	atcttgtggaaaggacgaaacaccGGAAAGGAGGGAGGGAGGGAgtttaagagctatgctggaaacagc	69	ad91c2f0-14dc-401e-8c3c-6a16d06c6041	WRN_targeting
WRN	AGAAATCATGACTGAGGCCG	GAAATCATGACTGAGGCCG	GGAAATCATGACTGAGGCCG	atcttgtggaaaggacgaaacaccGGAAATCATGACTGAGGCCGgtttaagagctatgctggaaacagc	69	e26ad506-d9fd-497d-ba90-1f9be5546f8b	WRN_targeting
WRN	AGAAATCATGACTGGGTAAA	GAAATCATGACTGGGTAAA	GGAAATCATGACTGGGTAAA	atcttgtggaaaggacgaaacaccGGAAATCATGACTGGGTAAAgtttaagagctatgctggaaacagc	69	a717811d-71ae-4705-b798-9a05807e37bd	WRN_targeting
WRN	AGAAATCCTACTTAGCGACA	GAAATCCTACTTAGCGACA	GGAAATCCTACTTAGCGACA	atcttgtggaaaggacgaaacaccGGAAATCCTACTTAGCGACAgtttaagagctatgctggaaacagc	69	62f05119-5d0e-4cd2-9942-15e810906f61	WRN_targeting
WRN	AGAACAATTATGTTTCTTGC	GAACAATTATGTTTCTTGC	GGAACAATTATGTTTCTTGC	atcttgtggaaaggacgaaacaccGGAACAATTATGTTTCTTGCgtttaagagctatgctggaaacagc	69	95e078bd-ab14-40d6-bce4-40c2bdf9e64f	WRN_targeting
WRN	AGAACATGAACTCCAAATTT	GAACATGAACTCCAAATTT	GGAACATGAACTCCAAATTT	atcttgtggaaaggacgaaacaccGGAACATGAACTCCAAATTTgtttaagagctatgctggaaacagc	69	028bef75-3ee5-4aeb-bfc9-bf4aaab49fbe	WRN_targeting
WRN	AGAACATTTTCTGACTGTGC	GAACATTTTCTGACTGTGC	GGAACATTTTCTGACTGTGC	atcttgtggaaaggacgaaacaccGGAACATTTTCTGACTGTGCgtttaagagctatgctggaaacagc	69	e0618c54-0884-4eab-8bab-241b99641634	WRN_targeting
WRN	AGAACTAGAAAATCCAGGGA	GAACTAGAAAATCCAGGGA	GGAACTAGAAAATCCAGGGA	atcttgtggaaaggacgaaacaccGGAACTAGAAAATCCAGGGAgtttaagagctatgctggaaacagc	69	6621e5b4-a75e-4c22-bdd7-63cedf58de46	WRN_targeting
WRN	AGAAGAACAGAAGACGAGTC	GAAGAACAGAAGACGAGTC	GGAAGAACAGAAGACGAGTC	atcttgtggaaaggacgaaacaccGGAAGAACAGAAGACGAGTCgtttaagagctatgctggaaacagc	69	deac0fdb-50ca-44cc-b0cd-5742d9f360f9	WRN_targeting
WRN	AGAAGAACTAGAAAATCCAG	GAAGAACTAGAAAATCCAG	GGAAGAACTAGAAAATCCAG	atcttgtggaaaggacgaaacaccGGAAGAACTAGAAAATCCAGgtttaagagctatgctggaaacagc	69	da1423f2-cd47-4909-ba58-40abf8bdd585	WRN_targeting
WRN	AGAAGACAACAAATTGAAAG	GAAGACAACAAATTGAAAG	GGAAGACAACAAATTGAAAG	atcttgtggaaaggacgaaacaccGGAAGACAACAAATTGAAAGgtttaagagctatgctggaaacagc	69	bc1c1d66-3074-4fa1-9be5-916fc5126189	WRN_targeting
WRN	AGAAGAGCATAGCTGAGAGC	GAAGAGCATAGCTGAGAGC	GGAAGAGCATAGCTGAGAGC	atcttgtggaaaggacgaaacaccGGAAGAGCATAGCTGAGAGCgtttaagagctatgctggaaacagc	69	09885371-46e8-4f87-afce-f542a18ec087	WRN_targeting
WRN	AGAAGAGTATTTTAATAGCC	GAAGAGTATTTTAATAGCC	GGAAGAGTATTTTAATAGCC	atcttgtggaaaggacgaaacaccGGAAGAGTATTTTAATAGCCgtttaagagctatgctggaaacagc	69	ed98d36a-b544-44aa-80c3-82e6ee5496c6	WRN_targeting
WRN	AGAAGATGATGATAAGGGTA	GAAGATGATGATAAGGGTA	GGAAGATGATGATAAGGGTA	atcttgtggaaaggacgaaacaccGGAAGATGATGATAAGGGTAgtttaagagctatgctggaaacagc	69	e5cee292-13be-4bb8-a071-f33a45474602	WRN_targeting
WRN	AGAAGGAGGAGGAGGAGGAA	GAAGGAGGAGGAGGAGGAA	GGAAGGAGGAGGAGGAGGAA	atcttgtggaaaggacgaaacaccGGAAGGAGGAGGAGGAGGAAgtttaagagctatgctggaaacagc	69	9b5f9b4a-3903-43bf-a634-64e4109d4cf4	WRN_targeting
WRN	AGAAGTAGATCTGAGAATAC	GAAGTAGATCTGAGAATAC	GGAAGTAGATCTGAGAATAC	atcttgtggaaaggacgaaacaccGGAAGTAGATCTGAGAATACgtttaagagctatgctggaaacagc	69	ac498444-96ae-4a19-983f-5cf5b840e812	WRN_targeting
WRN	AGAAGTAGGCATCAATACTG	GAAGTAGGCATCAATACTG	GGAAGTAGGCATCAATACTG	atcttgtggaaaggacgaaacaccGGAAGTAGGCATCAATACTGgtttaagagctatgctggaaacagc	69	3918ae8c-dc43-4502-874b-ca5a238274ad	WRN_targeting
WRN	AGAAGTTAGGCGAAAAACAG	GAAGTTAGGCGAAAAACAG	GGAAGTTAGGCGAAAAACAG	atcttgtggaaaggacgaaacaccGGAAGTTAGGCGAAAAACAGgtttaagagctatgctggaaacagc	69	7b74e9a3-5c5d-4317-a968-0df3c47df2c4	WRN_targeting
WRN	AGAATACTGTTCAGGTAACA	GAATACTGTTCAGGTAACA	GGAATACTGTTCAGGTAACA	atcttgtggaaaggacgaaacaccGGAATACTGTTCAGGTAACAgtttaagagctatgctggaaacagc	69	8867ea74-a63c-4755-a3c7-965cc9e2a57b	WRN_targeting
WRN	AGAATCAAATTCTGACATCC	GAATCAAATTCTGACATCC	GGAATCAAATTCTGACATCC	atcttgtggaaaggacgaaacaccGGAATCAAATTCTGACATCCgtttaagagctatgctggaaacagc	69	939d2807-12df-40fa-a1b0-9ed347e900ee	WRN_targeting
WRN	AGAATCATCTTGTCTCATTT	GAATCATCTTGTCTCATTT	GGAATCATCTTGTCTCATTT	atcttgtggaaaggacgaaacaccGGAATCATCTTGTCTCATTTgtttaagagctatgctggaaacagc	69	023e3a84-60f4-40a8-b204-ec1f4b8087f5	WRN_targeting
WRN	AGAATCCCTCAGTGATCAGC	GAATCCCTCAGTGATCAGC	GGAATCCCTCAGTGATCAGC	atcttgtggaaaggacgaaacaccGGAATCCCTCAGTGATCAGCgtttaagagctatgctggaaacagc	69	bfd93d68-29eb-4dca-9d81-5f78edcb681a	WRN_targeting
WRN	AGAATCGCTTGAACTCAGGA	GAATCGCTTGAACTCAGGA	GGAATCGCTTGAACTCAGGA	atcttgtggaaaggacgaaacaccGGAATCGCTTGAACTCAGGAgtttaagagctatgctggaaacagc	69	9b7fe149-09df-41ad-8914-da6315caebc3	WRN_targeting
WRN	AGAATGAGTTGGTTCTACCG	GAATGAGTTGGTTCTACCG	GGAATGAGTTGGTTCTACCG	atcttgtggaaaggacgaaacaccGGAATGAGTTGGTTCTACCGgtttaagagctatgctggaaacagc	69	55675c04-fa74-4517-8d53-48358fa707f6	WRN_targeting
WRN	AGAATTAGTAGTAGTAGTAG	GAATTAGTAGTAGTAGTAG	GGAATTAGTAGTAGTAGTAG	atcttgtggaaaggacgaaacaccGGAATTAGTAGTAGTAGTAGgtttaagagctatgctggaaacagc	69	9905fba2-5d32-4364-b8fb-6ca2867368a8	WRN_targeting
WRN	AGAATTCACTGGATCCATTG	GAATTCACTGGATCCATTG	GGAATTCACTGGATCCATTG	atcttgtggaaaggacgaaacaccGGAATTCACTGGATCCATTGgtttaagagctatgctggaaacagc	69	c76e7eba-9bb6-4399-a78f-9aa266feff61	WRN_targeting
WRN	AGAATTGTGTCCAAAGAAGT	GAATTGTGTCCAAAGAAGT	GGAATTGTGTCCAAAGAAGT	atcttgtggaaaggacgaaacaccGGAATTGTGTCCAAAGAAGTgtttaagagctatgctggaaacagc	69	5c29c9b1-f92b-4385-948a-57a0a16556cb	WRN_targeting
WRN	AGACAAGATGATTCTACCCA	GACAAGATGATTCTACCCA	GGACAAGATGATTCTACCCA	atcttgtggaaaggacgaaacaccGGACAAGATGATTCTACCCAgtttaagagctatgctggaaacagc	69	a0fd1eb7-f394-4683-aab1-bc3884a38351	WRN_targeting
WRN	AGACAATGAGATTTGCAAAA	GACAATGAGATTTGCAAAA	GGACAATGAGATTTGCAAAA	atcttgtggaaaggacgaaacaccGGACAATGAGATTTGCAAAAgtttaagagctatgctggaaacagc	69	99292a81-6f2f-4a5c-9238-84e8f71f6882	WRN_targeting
WRN	AGACAGCACTGCCAATGGTA	GACAGCACTGCCAATGGTA	GGACAGCACTGCCAATGGTA	atcttgtggaaaggacgaaacaccGGACAGCACTGCCAATGGTAgtttaagagctatgctggaaacagc	69	058e3945-d1c2-4448-90a6-e77f06a1ec93	WRN_targeting
WRN	AGACATTGTTTTTTGGACTC	GACATTGTTTTTTGGACTC	GGACATTGTTTTTTGGACTC	atcttgtggaaaggacgaaacaccGGACATTGTTTTTTGGACTCgtttaagagctatgctggaaacagc	69	371862b5-9550-4a62-9b2f-bc957707a01a	WRN_targeting
WRN	AGACATTTAAAAATGTTTCT	GACATTTAAAAATGTTTCT	GGACATTTAAAAATGTTTCT	atcttgtggaaaggacgaaacaccGGACATTTAAAAATGTTTCTgtttaagagctatgctggaaacagc	69	648e5b42-6264-44a7-bd51-b51842cd3748	WRN_targeting
WRN	AGACCAACTACGGTTGAAAA	GACCAACTACGGTTGAAAA	GGACCAACTACGGTTGAAAA	atcttgtggaaaggacgaaacaccGGACCAACTACGGTTGAAAAgtttaagagctatgctggaaacagc	69	c6183802-4580-44f0-b7e7-6a23f53ffee1	WRN_targeting
WRN	AGACCAAGTGCTACAGCTTA	GACCAAGTGCTACAGCTTA	GGACCAAGTGCTACAGCTTA	atcttgtggaaaggacgaaacaccGGACCAAGTGCTACAGCTTAgtttaagagctatgctggaaacagc	69	77bbf169-a632-45ff-97da-ee1712b4a4f0	WRN_targeting
WRN	AGACCTAAGAGATTGAGAAA	GACCTAAGAGATTGAGAAA	GGACCTAAGAGATTGAGAAA	atcttgtggaaaggacgaaacaccGGACCTAAGAGATTGAGAAAgtttaagagctatgctggaaacagc	69	15129fdb-0b1f-47fe-9b1b-91313466120f	WRN_targeting
WRN	AGACGATTACCTGTGTGGTT	GACGATTACCTGTGTGGTT	GGACGATTACCTGTGTGGTT	atcttgtggaaaggacgaaacaccGGACGATTACCTGTGTGGTTgtttaagagctatgctggaaacagc	69	ed88e5d7-bc25-4f02-9ef8-2358106da3a6	WRN_targeting
WRN	AGACGGGGTTTCACCATGTT	GACGGGGTTTCACCATGTT	GGACGGGGTTTCACCATGTT	atcttgtggaaaggacgaaacaccGGACGGGGTTTCACCATGTTgtttaagagctatgctggaaacagc	69	099a191c-ff9e-4409-9e51-33ccc084e8b0	WRN_targeting
WRN	AGACTGCGCCACTGCACCCC	GACTGCGCCACTGCACCCC	GGACTGCGCCACTGCACCCC	atcttgtggaaaggacgaaacaccGGACTGCGCCACTGCACCCCgtttaagagctatgctggaaacagc	69	3713f368-d82a-4b1d-a19f-6bd55c817b0b	WRN_targeting
WRN	AGACTGCTGTTCCAAAATTT	GACTGCTGTTCCAAAATTT	GGACTGCTGTTCCAAAATTT	atcttgtggaaaggacgaaacaccGGACTGCTGTTCCAAAATTTgtttaagagctatgctggaaacagc	69	b5f4d4ec-2b23-479e-b079-d5c59a2edb40	WRN_targeting
WRN	AGAGAAAGAAAAAGAAAGAA	GAGAAAGAAAAAGAAAGAA	GGAGAAAGAAAAAGAAAGAA	atcttgtggaaaggacgaaacaccGGAGAAAGAAAAAGAAAGAAgtttaagagctatgctggaaacagc	69	99f3232d-f173-48af-825e-bce0b386da96	WRN_targeting
WRN	AGAGAAAGAAAAAGAAAGGA	GAGAAAGAAAAAGAAAGGA	GGAGAAAGAAAAAGAAAGGA	atcttgtggaaaggacgaaacaccGGAGAAAGAAAAAGAAAGGAgtttaagagctatgctggaaacagc	69	84c3b6c2-d569-43c6-b92d-c9e5a65608b8	WRN_targeting
WRN	AGAGAAAGAAAGAAAGAAAG	GAGAAAGAAAGAAAGAAAG	GGAGAAAGAAAGAAAGAAAG	atcttgtggaaaggacgaaacaccGGAGAAAGAAAGAAAGAAAGgtttaagagctatgctggaaacagc	69	0aa16c47-e7d6-457a-b24a-3b17074f9ef8	WRN_targeting
WRN	AGAGAAAGAAGAAGAGGAAG	GAGAAAGAAGAAGAGGAAG	GGAGAAAGAAGAAGAGGAAG	atcttgtggaaaggacgaaacaccGGAGAAAGAAGAAGAGGAAGgtttaagagctatgctggaaacagc	69	a10e87db-6a92-43b2-ab2a-c71731f1c07a	WRN_targeting
WRN	AGAGAAGCAAGGAAGAAGTA	GAGAAGCAAGGAAGAAGTA	GGAGAAGCAAGGAAGAAGTA	atcttgtggaaaggacgaaacaccGGAGAAGCAAGGAAGAAGTAgtttaagagctatgctggaaacagc	69	fdfe8ba1-a59f-4803-bce1-97c5a01ca6fe	WRN_targeting
WRN	AGAGAGAAAGAAAGAAAGAA	GAGAGAAAGAAAGAAAGAA	GGAGAGAAAGAAAGAAAGAA	atcttgtggaaaggacgaaacaccGGAGAGAAAGAAAGAAAGAAgtttaagagctatgctggaaacagc	69	b33beee6-9873-4bb1-9411-c8137684f4a9	WRN_targeting
WRN	AGAGAGAAAGAAGAAGAGGA	GAGAGAAAGAAGAAGAGGA	GGAGAGAAAGAAGAAGAGGA	atcttgtggaaaggacgaaacaccGGAGAGAAAGAAGAAGAGGAgtttaagagctatgctggaaacagc	69	acaca781-4463-4b91-9a44-8238da958bad	WRN_targeting
WRN	AGAGAGAGAGAAAGAAAGAA	GAGAGAGAGAAAGAAAGAA	GGAGAGAGAGAAAGAAAGAA	atcttgtggaaaggacgaaacaccGGAGAGAGAGAAAGAAAGAAgtttaagagctatgctggaaacagc	69	578cf9d2-7073-4c56-9159-b665a2d9f331	WRN_targeting
WRN	AGAGAGAGAGAGAGAAAGAA	GAGAGAGAGAGAGAAAGAA	GGAGAGAGAGAGAGAAAGAA	atcttgtggaaaggacgaaacaccGGAGAGAGAGAGAGAAAGAAgtttaagagctatgctggaaacagc	69	5f04300a-d2bc-4310-b7b9-8ad1b8a4041e	WRN_targeting
WRN	AGAGATAACAAGGCCAATCT	GAGATAACAAGGCCAATCT	GGAGATAACAAGGCCAATCT	atcttgtggaaaggacgaaacaccGGAGATAACAAGGCCAATCTgtttaagagctatgctggaaacagc	69	b80d4f46-c688-4488-9002-da48fd15f214	WRN_targeting
WRN	AGAGATAATGTTGCTGTCAT	GAGATAATGTTGCTGTCAT	GGAGATAATGTTGCTGTCAT	atcttgtggaaaggacgaaacaccGGAGATAATGTTGCTGTCATgtttaagagctatgctggaaacagc	69	ad491466-7e86-4196-bd89-910eda014089	WRN_targeting
WRN	AGAGATCTGTTCAAGTTCTA	GAGATCTGTTCAAGTTCTA	GGAGATCTGTTCAAGTTCTA	atcttgtggaaaggacgaaacaccGGAGATCTGTTCAAGTTCTAgtttaagagctatgctggaaacagc	69	101372aa-043b-4c6c-ab02-07184d2df2d0	WRN_targeting
WRN	AGAGATGAAATTCAGGTATG	GAGATGAAATTCAGGTATG	GGAGATGAAATTCAGGTATG	atcttgtggaaaggacgaaacaccGGAGATGAAATTCAGGTATGgtttaagagctatgctggaaacagc	69	5fe316ad-ee56-449a-a2c6-185515f43ba5	WRN_targeting
WRN	AGAGATTGAAGTCAACTGTT	GAGATTGAAGTCAACTGTT	GGAGATTGAAGTCAACTGTT	atcttgtggaaaggacgaaacaccGGAGATTGAAGTCAACTGTTgtttaagagctatgctggaaacagc	69	e35b463b-219e-4067-b98b-75c1f46c0eae	WRN_targeting
WRN	AGAGATTTTGGATGATACTG	GAGATTTTGGATGATACTG	GGAGATTTTGGATGATACTG	atcttgtggaaaggacgaaacaccGGAGATTTTGGATGATACTGgtttaagagctatgctggaaacagc	69	20862fc9-b0a7-4e7f-9edf-da97bb86caee	WRN_targeting
WRN	AGAGCAAGTTACTTGCCTCA	GAGCAAGTTACTTGCCTCA	GGAGCAAGTTACTTGCCTCA	atcttgtggaaaggacgaaacaccGGAGCAAGTTACTTGCCTCAgtttaagagctatgctggaaacagc	69	401ae168-5ac3-4178-8d31-42a286ea7a18	WRN_targeting
WRN	AGAGCAGGAGACTCAGGTAA	GAGCAGGAGACTCAGGTAA	GGAGCAGGAGACTCAGGTAA	atcttgtggaaaggacgaaacaccGGAGCAGGAGACTCAGGTAAgtttaagagctatgctggaaacagc	69	c237df4a-dcc2-495b-b8e0-5adbfa418bfd	WRN_targeting
WRN	AGAGCTTGTTTGATGTCGTT	GAGCTTGTTTGATGTCGTT	GGAGCTTGTTTGATGTCGTT	atcttgtggaaaggacgaaacaccGGAGCTTGTTTGATGTCGTTgtttaagagctatgctggaaacagc	69	6c98de8b-7ade-4e6a-bd9a-98a819621c09	WRN_targeting
WRN	AGAGGACGTGACAAGAACTT	GAGGACGTGACAAGAACTT	GGAGGACGTGACAAGAACTT	atcttgtggaaaggacgaaacaccGGAGGACGTGACAAGAACTTgtttaagagctatgctggaaacagc	69	f3e7ba66-38df-4cbf-a76b-d8ebcc002926	WRN_targeting
WRN	AGAGGCAGAATCCTGCTCTC	GAGGCAGAATCCTGCTCTC	GGAGGCAGAATCCTGCTCTC	atcttgtggaaaggacgaaacaccGGAGGCAGAATCCTGCTCTCgtttaagagctatgctggaaacagc	69	35e994e4-f566-4ec0-84df-223a2e5ecf3b	WRN_targeting
WRN	AGAGGGAAACTTGGCAAAGT	GAGGGAAACTTGGCAAAGT	GGAGGGAAACTTGGCAAAGT	atcttgtggaaaggacgaaacaccGGAGGGAAACTTGGCAAAGTgtttaagagctatgctggaaacagc	69	db5ca08b-0fd3-47d0-8f53-305c0d397f5c	WRN_targeting
WRN	AGAGTAAGGAGTAGTATTTT	GAGTAAGGAGTAGTATTTT	GGAGTAAGGAGTAGTATTTT	atcttgtggaaaggacgaaacaccGGAGTAAGGAGTAGTATTTTgtttaagagctatgctggaaacagc	69	2ef23da0-aea5-4c5d-b64d-68ac5865329b	WRN_targeting
WRN	AGAGTACAAGATGGACCAAT	GAGTACAAGATGGACCAAT	GGAGTACAAGATGGACCAAT	atcttgtggaaaggacgaaacaccGGAGTACAAGATGGACCAATgtttaagagctatgctggaaacagc	69	02305b6d-6dfb-45b9-9946-143f0a465b99	WRN_targeting
WRN	AGATAAATGCTTTAAAAAAA	GATAAATGCTTTAAAAAAA	GGATAAATGCTTTAAAAAAA	atcttgtggaaaggacgaaacaccGGATAAATGCTTTAAAAAAAgtttaagagctatgctggaaacagc	69	6c2f07ec-a8d4-4d0b-8367-2eea7996c013	WRN_targeting
WRN	AGATACCAACCTGACATGGA	GATACCAACCTGACATGGA	GGATACCAACCTGACATGGA	atcttgtggaaaggacgaaacaccGGATACCAACCTGACATGGAgtttaagagctatgctggaaacagc	69	5af8d497-06be-4af8-b358-0401231d596c	WRN_targeting
WRN	AGATACGTAATGAGAAGTTT	GATACGTAATGAGAAGTTT	GGATACGTAATGAGAAGTTT	atcttgtggaaaggacgaaacaccGGATACGTAATGAGAAGTTTgtttaagagctatgctggaaacagc	69	6a868e50-b6fa-4f7b-a613-ce0420fac90d	WRN_targeting
WRN	AGATCCTGAAGGATATTCCC	GATCCTGAAGGATATTCCC	GGATCCTGAAGGATATTCCC	atcttgtggaaaggacgaaacaccGGATCCTGAAGGATATTCCCgtttaagagctatgctggaaacagc	69	12810950-e37e-45e2-8b05-ee48a7a00934	WRN_targeting
WRN	AGATCTGTTCAAGTTCTAAG	GATCTGTTCAAGTTCTAAG	GGATCTGTTCAAGTTCTAAG	atcttgtggaaaggacgaaacaccGGATCTGTTCAAGTTCTAAGgtttaagagctatgctggaaacagc	69	7d0ec9b3-5bea-45d1-8bd1-d39c4cce058c	WRN_targeting
WRN	AGATGAAGTCTGTAGGAAAT	GATGAAGTCTGTAGGAAAT	GGATGAAGTCTGTAGGAAAT	atcttgtggaaaggacgaaacaccGGATGAAGTCTGTAGGAAATgtttaagagctatgctggaaacagc	69	1555acbb-77dc-4510-8dbc-ae6bc9937d0f	WRN_targeting
WRN	AGATGTACTTGGAAATAAAG	GATGTACTTGGAAATAAAG	GGATGTACTTGGAAATAAAG	atcttgtggaaaggacgaaacaccGGATGTACTTGGAAATAAAGgtttaagagctatgctggaaacagc	69	f7bbc7f2-231d-490d-a562-0b767e79e37c	WRN_targeting
WRN	AGATGTACTTTGGCCATTCC	GATGTACTTTGGCCATTCC	GGATGTACTTTGGCCATTCC	atcttgtggaaaggacgaaacaccGGATGTACTTTGGCCATTCCgtttaagagctatgctggaaacagc	69	e35b77bf-ddb3-4da8-b676-9ecddcceb850	WRN_targeting
WRN	AGATGTCCACAGCAGACAAA	GATGTCCACAGCAGACAAA	GGATGTCCACAGCAGACAAA	atcttgtggaaaggacgaaacaccGGATGTCCACAGCAGACAAAgtttaagagctatgctggaaacagc	69	73f22d01-8df7-48f9-a513-00a0d7563135	WRN_targeting
WRN	AGATGTTTTCCCGGTTCTGA	GATGTTTTCCCGGTTCTGA	GGATGTTTTCCCGGTTCTGA	atcttgtggaaaggacgaaacaccGGATGTTTTCCCGGTTCTGAgtttaagagctatgctggaaacagc	69	10422851-9e58-4b6a-8a70-ccaade7a9fb0	WRN_targeting
WRN	AGATTATTGCTGATGTTATC	GATTATTGCTGATGTTATC	GGATTATTGCTGATGTTATC	atcttgtggaaaggacgaaacaccGGATTATTGCTGATGTTATCgtttaagagctatgctggaaacagc	69	7a17cb57-1754-47e3-a301-fb1bec9493ca	WRN_targeting
WRN	AGATTGCAGTGAGCTGAGAC	GATTGCAGTGAGCTGAGAC	GGATTGCAGTGAGCTGAGAC	atcttgtggaaaggacgaaacaccGGATTGCAGTGAGCTGAGACgtttaagagctatgctggaaacagc	69	4bc91497-30c8-452f-9f3e-8e19d16fc395	WRN_targeting
WRN	AGATTTTTTCTGTGTTTCGA	GATTTTTTCTGTGTTTCGA	GGATTTTTTCTGTGTTTCGA	atcttgtggaaaggacgaaacaccGGATTTTTTCTGTGTTTCGAgtttaagagctatgctggaaacagc	69	fc63200c-67f5-4b15-ac14-10c645c7ef7e	WRN_targeting
WRN	AGATTTTTTTCATATACTTC	GATTTTTTTCATATACTTC	GGATTTTTTTCATATACTTC	atcttgtggaaaggacgaaacaccGGATTTTTTTCATATACTTCgtttaagagctatgctggaaacagc	69	365f351d-91e6-4ab5-b5e0-de0984fba7ba	WRN_targeting
WRN	AGCAAACTTTATTCCCGCGC	GCAAACTTTATTCCCGCGC	GGCAAACTTTATTCCCGCGC	atcttgtggaaaggacgaaacaccGGCAAACTTTATTCCCGCGCgtttaagagctatgctggaaacagc	69	64cff485-e93d-4def-96d0-c7edb3ac693a	WRN_targeting
WRN	AGCAAATGTTACTTGTTCCA	GCAAATGTTACTTGTTCCA	GGCAAATGTTACTTGTTCCA	atcttgtggaaaggacgaaacaccGGCAAATGTTACTTGTTCCAgtttaagagctatgctggaaacagc	69	914c038d-9451-43a8-aaa1-373d89df0ecb	WRN_targeting
WRN	AGCAACATTTTTAATCCCTG	GCAACATTTTTAATCCCTG	GGCAACATTTTTAATCCCTG	atcttgtggaaaggacgaaacaccGGCAACATTTTTAATCCCTGgtttaagagctatgctggaaacagc	69	76c25b5d-dae8-4704-9cf1-747e0f2bb979	WRN_targeting
WRN	AGCAACGTACAATGTCTTCC	GCAACGTACAATGTCTTCC	GGCAACGTACAATGTCTTCC	atcttgtggaaaggacgaaacaccGGCAACGTACAATGTCTTCCgtttaagagctatgctggaaacagc	69	866ebf91-fb1c-437e-b6ef-c01eff0f9ca1	WRN_targeting
WRN	AGCAACTTGAGGCTGATATT	GCAACTTGAGGCTGATATT	GGCAACTTGAGGCTGATATT	atcttgtggaaaggacgaaacaccGGCAACTTGAGGCTGATATTgtttaagagctatgctggaaacagc	69	56dafcb3-537a-4cca-9957-4aaabfd70149	WRN_targeting
WRN	AGCAAGAAACATAATTGTTC	GCAAGAAACATAATTGTTC	GGCAAGAAACATAATTGTTC	atcttgtggaaaggacgaaacaccGGCAAGAAACATAATTGTTCgtttaagagctatgctggaaacagc	69	cae14ca2-846e-477d-a361-5a05854349ba	WRN_targeting
WRN	AGCACCGTAATGAATGACTT	GCACCGTAATGAATGACTT	GGCACCGTAATGAATGACTT	atcttgtggaaaggacgaaacaccGGCACCGTAATGAATGACTTgtttaagagctatgctggaaacagc	69	266592ab-ceee-41f6-8895-d667a6ffd2fb	WRN_targeting
WRN	AGCACGTACATAAGCATCAG	GCACGTACATAAGCATCAG	GGCACGTACATAAGCATCAG	atcttgtggaaaggacgaaacaccGGCACGTACATAAGCATCAGgtttaagagctatgctggaaacagc	69	d3720116-8ec1-4215-9601-d26484857de7	WRN_targeting
WRN	AGCACTTGGTCTTCCATCAG	GCACTTGGTCTTCCATCAG	GGCACTTGGTCTTCCATCAG	atcttgtggaaaggacgaaacaccGGCACTTGGTCTTCCATCAGgtttaagagctatgctggaaacagc	69	04821f2d-d21a-47da-84d4-8900bc768325	WRN_targeting
WRN	AGCACTTGTTTGATTATTTG	GCACTTGTTTGATTATTTG	GGCACTTGTTTGATTATTTG	atcttgtggaaaggacgaaacaccGGCACTTGTTTGATTATTTGgtttaagagctatgctggaaacagc	69	b4bb6cc7-bab7-4c2a-a1c5-fb970dfa5d80	WRN_targeting
WRN	AGCACTTTGGGAGGCCGAGG	GCACTTTGGGAGGCCGAGG	GGCACTTTGGGAGGCCGAGG	atcttgtggaaaggacgaaacaccGGCACTTTGGGAGGCCGAGGgtttaagagctatgctggaaacagc	69	a42f5b04-69ad-4060-aff5-afb205e4b389	WRN_targeting
WRN	AGCAGATGTAGGAGACAGTA	GCAGATGTAGGAGACAGTA	GGCAGATGTAGGAGACAGTA	atcttgtggaaaggacgaaacaccGGCAGATGTAGGAGACAGTAgtttaagagctatgctggaaacagc	69	99cbbd5d-9b97-40be-9101-96a73b8d0104	WRN_targeting
WRN	AGCAGCGGAAATGTCCTGAA	GCAGCGGAAATGTCCTGAA	GGCAGCGGAAATGTCCTGAA	atcttgtggaaaggacgaaacaccGGCAGCGGAAATGTCCTGAAgtttaagagctatgctggaaacagc	69	d6386c88-40e9-449b-85c5-82671eaf4946	WRN_targeting
WRN	AGCATAGTTATTTTACAAAT	GCATAGTTATTTTACAAAT	GGCATAGTTATTTTACAAAT	atcttgtggaaaggacgaaacaccGGCATAGTTATTTTACAAATgtttaagagctatgctggaaacagc	69	d69eeb99-6f56-4219-9d7d-b202a2abf8bf	WRN_targeting
WRN	AGCATCGTAACTATACACAA	GCATCGTAACTATACACAA	GGCATCGTAACTATACACAA	atcttgtggaaaggacgaaacaccGGCATCGTAACTATACACAAgtttaagagctatgctggaaacagc	69	96f6efae-6134-4203-bbe0-9276e4bc7100	WRN_targeting
WRN	AGCATCTTCCTCATGCTTTC	GCATCTTCCTCATGCTTTC	GGCATCTTCCTCATGCTTTC	atcttgtggaaaggacgaaacaccGGCATCTTCCTCATGCTTTCgtttaagagctatgctggaaacagc	69	089418ce-ecea-4005-8067-2d30adde0788	WRN_targeting
WRN	AGCATGAGTCTATCAGATGG	GCATGAGTCTATCAGATGG	GGCATGAGTCTATCAGATGG	atcttgtggaaaggacgaaacaccGGCATGAGTCTATCAGATGGgtttaagagctatgctggaaacagc	69	82429aec-da18-41de-8c8b-aa2bae2483a9	WRN_targeting
WRN	AGCCATTTCTTGTCAAAACA	GCCATTTCTTGTCAAAACA	GGCCATTTCTTGTCAAAACA	atcttgtggaaaggacgaaacaccGGCCATTTCTTGTCAAAACAgtttaagagctatgctggaaacagc	69	9012d08a-11eb-4f4a-ac36-a7f2ebcca296	WRN_targeting
WRN	AGCCTCAAGTTGCTGGAGCA	GCCTCAAGTTGCTGGAGCA	GGCCTCAAGTTGCTGGAGCA	atcttgtggaaaggacgaaacaccGGCCTCAAGTTGCTGGAGCAgtttaagagctatgctggaaacagc	69	09583cd2-4de5-49f3-8962-73a62f01ee97	WRN_targeting
WRN	AGCCTCATCCTTCAAGCTAA	GCCTCATCCTTCAAGCTAA	GGCCTCATCCTTCAAGCTAA	atcttgtggaaaggacgaaacaccGGCCTCATCCTTCAAGCTAAgtttaagagctatgctggaaacagc	69	924d8203-07e6-452a-bef6-3bc732ef0a04	WRN_targeting
WRN	AGCCTCGTACCTAGGCATGC	GCCTCGTACCTAGGCATGC	GGCCTCGTACCTAGGCATGC	atcttgtggaaaggacgaaacaccGGCCTCGTACCTAGGCATGCgtttaagagctatgctggaaacagc	69	8f84f5c2-4880-46dc-8746-d90ac48040c4	WRN_targeting
WRN	AGCCTGGATGCCTGGGTTGC	GCCTGGATGCCTGGGTTGC	GGCCTGGATGCCTGGGTTGC	atcttgtggaaaggacgaaacaccGGCCTGGATGCCTGGGTTGCgtttaagagctatgctggaaacagc	69	07d2fbbc-8a39-4663-91e0-50e47102b189	WRN_targeting
WRN	AGCGCGGGAATAAAGTTTGC	GCGCGGGAATAAAGTTTGC	GGCGCGGGAATAAAGTTTGC	atcttgtggaaaggacgaaacaccGGCGCGGGAATAAAGTTTGCgtttaagagctatgctggaaacagc	69	d954468b-0db5-420e-8074-d71d1d8d3351	WRN_targeting
WRN	AGCGGACTTCAACCTTCATG	GCGGACTTCAACCTTCATG	GGCGGACTTCAACCTTCATG	atcttgtggaaaggacgaaacaccGGCGGACTTCAACCTTCATGgtttaagagctatgctggaaacagc	69	778d1d8e-fe59-4892-8031-3d39798c42cd	WRN_targeting
WRN	AGCGGATAGACTTGTCTTTC	GCGGATAGACTTGTCTTTC	GGCGGATAGACTTGTCTTTC	atcttgtggaaaggacgaaacaccGGCGGATAGACTTGTCTTTCgtttaagagctatgctggaaacagc	69	39c0c944-0e40-4b39-9b49-61fa4c820e8a	WRN_targeting
WRN	AGCGTCTTGCCGATCAATAT	GCGTCTTGCCGATCAATAT	GGCGTCTTGCCGATCAATAT	atcttgtggaaaggacgaaacaccGGCGTCTTGCCGATCAATATgtttaagagctatgctggaaacagc	69	ac6a43f7-ba94-4b34-8a52-1d33c62dc36b	WRN_targeting
WRN	AGCGTGATACCTGTAAAAAA	GCGTGATACCTGTAAAAAA	GGCGTGATACCTGTAAAAAA	atcttgtggaaaggacgaaacaccGGCGTGATACCTGTAAAAAAgtttaagagctatgctggaaacagc	69	57fbaf32-d675-40b4-966f-e8423c9a2db1	WRN_targeting
WRN	AGCTAAATGATCAAGTGTTG	GCTAAATGATCAAGTGTTG	GGCTAAATGATCAAGTGTTG	atcttgtggaaaggacgaaacaccGGCTAAATGATCAAGTGTTGgtttaagagctatgctggaaacagc	69	f4c0f0e7-4dfe-4c74-90df-a947cd85e1a7	WRN_targeting
WRN	AGCTACCATAGCTTTTGGAA	GCTACCATAGCTTTTGGAA	GGCTACCATAGCTTTTGGAA	atcttgtggaaaggacgaaacaccGGCTACCATAGCTTTTGGAAgtttaagagctatgctggaaacagc	69	e6375162-ea8b-417b-b0a9-15dc3568275a	WRN_targeting
WRN	AGCTATGCTCTTCTAGAGAA	GCTATGCTCTTCTAGAGAA	GGCTATGCTCTTCTAGAGAA	atcttgtggaaaggacgaaacaccGGCTATGCTCTTCTAGAGAAgtttaagagctatgctggaaacagc	69	ce09b925-f611-4bc3-b9ab-7d55acb3a38f	WRN_targeting
WRN	AGCTATTCTGGCAACAAACA	GCTATTCTGGCAACAAACA	GGCTATTCTGGCAACAAACA	atcttgtggaaaggacgaaacaccGGCTATTCTGGCAACAAACAgtttaagagctatgctggaaacagc	69	8767da33-4049-4d83-b15d-9d49c2ca2a8c	WRN_targeting
WRN	AGCTGAAATGCACAGAGACC	GCTGAAATGCACAGAGACC	GGCTGAAATGCACAGAGACC	atcttgtggaaaggacgaaacaccGGCTGAAATGCACAGAGACCgtttaagagctatgctggaaacagc	69	c37afca5-df61-46cb-9e3c-45b13dc7c50b	WRN_targeting
WRN	AGCTGCCATGTTGGCCCCTC	GCTGCCATGTTGGCCCCTC	GGCTGCCATGTTGGCCCCTC	atcttgtggaaaggacgaaacaccGGCTGCCATGTTGGCCCCTCgtttaagagctatgctggaaacagc	69	cb5e2321-1dbb-4d55-94e3-4f62059f79c2	WRN_targeting
WRN	AGCTGGCTGCCCCCTTGATT	GCTGGCTGCCCCCTTGATT	GGCTGGCTGCCCCCTTGATT	atcttgtggaaaggacgaaacaccGGCTGGCTGCCCCCTTGATTgtttaagagctatgctggaaacagc	69	dda23cb3-5429-4b7c-a52a-611faa555dd5	WRN_targeting
WRN	AGCTGTCAAGCTTCCAGTGG	GCTGTCAAGCTTCCAGTGG	GGCTGTCAAGCTTCCAGTGG	atcttgtggaaaggacgaaacaccGGCTGTCAAGCTTCCAGTGGgtttaagagctatgctggaaacagc	69	18391c00-c532-4dcf-be38-57d100c03f3a	WRN_targeting
WRN	AGCTTTCACCGCTTGGGATA	GCTTTCACCGCTTGGGATA	GGCTTTCACCGCTTGGGATA	atcttgtggaaaggacgaaacaccGGCTTTCACCGCTTGGGATAgtttaagagctatgctggaaacagc	69	7ca997c6-b818-43ff-beb8-b8e5878f3d2e	WRN_targeting
WRN	AGGAAACTGAATCTATCCTG	GGAAACTGAATCTATCCTG	GGGAAACTGAATCTATCCTG	atcttgtggaaaggacgaaacaccGGGAAACTGAATCTATCCTGgtttaagagctatgctggaaacagc	69	22a4792a-5ba0-4f7d-8ca9-e91e286c18e2	WRN_targeting
WRN	AGGAAAGCTGTCAAGCTTCC	GGAAAGCTGTCAAGCTTCC	GGGAAAGCTGTCAAGCTTCC	atcttgtggaaaggacgaaacaccGGGAAAGCTGTCAAGCTTCCgtttaagagctatgctggaaacagc	69	403f438c-9bb8-4146-b0fb-c3e83d9bef53	WRN_targeting
WRN	AGGAACTAACATTCTGATTA	GGAACTAACATTCTGATTA	GGGAACTAACATTCTGATTA	atcttgtggaaaggacgaaacaccGGGAACTAACATTCTGATTAgtttaagagctatgctggaaacagc	69	2647e355-2a81-47d5-97dc-3a6437593413	WRN_targeting
WRN	AGGAACTGTAAGCTTTTTCT	GGAACTGTAAGCTTTTTCT	GGGAACTGTAAGCTTTTTCT	atcttgtggaaaggacgaaacaccGGGAACTGTAAGCTTTTTCTgtttaagagctatgctggaaacagc	69	6ab3528b-d4cd-4152-b89f-f2852038731d	WRN_targeting
WRN	AGGAAGAAGAAGGAGGAGGA	GGAAGAAGAAGGAGGAGGA	GGGAAGAAGAAGGAGGAGGA	atcttgtggaaaggacgaaacaccGGGAAGAAGAAGGAGGAGGAgtttaagagctatgctggaaacagc	69	976cb9b6-e0bc-4ebd-a61f-b4d1b028ac35	WRN_targeting
WRN	AGGAAGAAGGAAGAAGGAGA	GGAAGAAGGAAGAAGGAGA	GGGAAGAAGGAAGAAGGAGA	atcttgtggaaaggacgaaacaccGGGAAGAAGGAAGAAGGAGAgtttaagagctatgctggaaacagc	69	a83a21cf-d6ee-4609-bdf2-1f647bf81112	WRN_targeting
WRN	AGGAAGAGGAAGAAGAAGGA	GGAAGAGGAAGAAGAAGGA	GGGAAGAGGAAGAAGAAGGA	atcttgtggaaaggacgaaacaccGGGAAGAGGAAGAAGAAGGAgtttaagagctatgctggaaacagc	69	55267559-2dd4-439e-acc5-dc432704bf72	WRN_targeting
WRN	AGGAAGCAAGCTGGGATGTT	GGAAGCAAGCTGGGATGTT	GGGAAGCAAGCTGGGATGTT	atcttgtggaaaggacgaaacaccGGGAAGCAAGCTGGGATGTTgtttaagagctatgctggaaacagc	69	068c40d4-843a-46b8-8d5e-63f6adff1946	WRN_targeting
WRN	AGGAAGGAAAGAGAGAAAGA	GGAAGGAAAGAGAGAAAGA	GGGAAGGAAAGAGAGAAAGA	atcttgtggaaaggacgaaacaccGGGAAGGAAAGAGAGAAAGAgtttaagagctatgctggaaacagc	69	f80f7743-ed90-4033-839b-92dc211be8d9	WRN_targeting
WRN	AGGAAGGAAGGAAGGAAGGA	GGAAGGAAGGAAGGAAGGA	GGGAAGGAAGGAAGGAAGGA	atcttgtggaaaggacgaaacaccGGGAAGGAAGGAAGGAAGGAgtttaagagctatgctggaaacagc	69	79befe42-4606-4796-add8-5ea448a81201	WRN_targeting
WRN	AGGAAGGAAGGAAGGGGAAG	GGAAGGAAGGAAGGGGAAG	GGGAAGGAAGGAAGGGGAAG	atcttgtggaaaggacgaaacaccGGGAAGGAAGGAAGGGGAAGgtttaagagctatgctggaaacagc	69	d8bef7ab-d7cb-42cf-adaf-0a4ac7deac4c	WRN_targeting
WRN	AGGAAGGAAGGGGAAGGGAA	GGAAGGAAGGGGAAGGGAA	GGGAAGGAAGGGGAAGGGAA	atcttgtggaaaggacgaaacaccGGGAAGGAAGGGGAAGGGAAgtttaagagctatgctggaaacagc	69	5acac9bc-160e-42a8-8582-2f548742f6e8	WRN_targeting
WRN	AGGAAGGGGAAGGGAAGGGA	GGAAGGGGAAGGGAAGGGA	GGGAAGGGGAAGGGAAGGGA	atcttgtggaaaggacgaaacaccGGGAAGGGGAAGGGAAGGGAgtttaagagctatgctggaaacagc	69	2bee9cc8-7ca9-4d52-abd5-e3a2d3245f2b	WRN_targeting
WRN	AGGAATTGAAGGAGATCAGT	GGAATTGAAGGAGATCAGT	GGGAATTGAAGGAGATCAGT	atcttgtggaaaggacgaaacaccGGGAATTGAAGGAGATCAGTgtttaagagctatgctggaaacagc	69	1e4e516f-74dc-4ed0-9fe8-f2c3394a7923	WRN_targeting
WRN	AGGAGAATCGCTTGAACTCA	GGAGAATCGCTTGAACTCA	GGGAGAATCGCTTGAACTCA	atcttgtggaaaggacgaaacaccGGGAGAATCGCTTGAACTCAgtttaagagctatgctggaaacagc	69	bb0a83e3-a535-4f84-ae87-4d4e8f77790a	WRN_targeting
WRN	AGGAGATGTTTTCCCGGTTC	GGAGATGTTTTCCCGGTTC	GGGAGATGTTTTCCCGGTTC	atcttgtggaaaggacgaaacaccGGGAGATGTTTTCCCGGTTCgtttaagagctatgctggaaacagc	69	cd4b5b98-b473-4cf1-8646-e9ea2a3acc03	WRN_targeting
WRN	AGGAGATTGGTAGAGCTGGT	GGAGATTGGTAGAGCTGGT	GGGAGATTGGTAGAGCTGGT	atcttgtggaaaggacgaaacaccGGGAGATTGGTAGAGCTGGTgtttaagagctatgctggaaacagc	69	93aceb24-2865-4913-81fe-23dbfc5ae4af	WRN_targeting
WRN	AGGAGGAGGAGGAGGAAGGA	GGAGGAGGAGGAGGAAGGA	GGGAGGAGGAGGAGGAAGGA	atcttgtggaaaggacgaaacaccGGGAGGAGGAGGAGGAAGGAgtttaagagctatgctggaaacagc	69	62c88402-bded-407a-8dae-c8b9a1150aa9	WRN_targeting
WRN	AGGAGGCGGAGATTGCAGTG	GGAGGCGGAGATTGCAGTG	GGGAGGCGGAGATTGCAGTG	atcttgtggaaaggacgaaacaccGGGAGGCGGAGATTGCAGTGgtttaagagctatgctggaaacagc	69	8d49c334-966f-40e2-bd72-ef2f9143efd3	WRN_targeting
WRN	AGGAGGGAGGGAGGGAGGGA	GGAGGGAGGGAGGGAGGGA	GGGAGGGAGGGAGGGAGGGA	atcttgtggaaaggacgaaacaccGGGAGGGAGGGAGGGAGGGAgtttaagagctatgctggaaacagc	69	9cdae70b-97a4-437e-8393-d46da01e9ac1	WRN_targeting
WRN	AGGATACATCCTGGGACTTT	GGATACATCCTGGGACTTT	GGGATACATCCTGGGACTTT	atcttgtggaaaggacgaaacaccGGGATACATCCTGGGACTTTgtttaagagctatgctggaaacagc	69	6abb90c5-4160-41b3-97fb-cc539942afe6	WRN_targeting
WRN	AGGATAGATTCAGTTTCCTA	GGATAGATTCAGTTTCCTA	GGGATAGATTCAGTTTCCTA	atcttgtggaaaggacgaaacaccGGGATAGATTCAGTTTCCTAgtttaagagctatgctggaaacagc	69	67711e66-24d5-4956-bee0-66b54496e984	WRN_targeting
WRN	AGGATCAAACAGAGAGTTGG	GGATCAAACAGAGAGTTGG	GGGATCAAACAGAGAGTTGG	atcttgtggaaaggacgaaacaccGGGATCAAACAGAGAGTTGGgtttaagagctatgctggaaacagc	69	cb9da150-9097-4e39-a1ff-0c150a880630	WRN_targeting
WRN	AGGATCTGTAAGTATATATC	GGATCTGTAAGTATATATC	GGGATCTGTAAGTATATATC	atcttgtggaaaggacgaaacaccGGGATCTGTAAGTATATATCgtttaagagctatgctggaaacagc	69	4b26365a-5261-416c-a04b-9096d879b18f	WRN_targeting
WRN	AGGATGAGGCTCTGAGATTC	GGATGAGGCTCTGAGATTC	GGGATGAGGCTCTGAGATTC	atcttgtggaaaggacgaaacaccGGGATGAGGCTCTGAGATTCgtttaagagctatgctggaaacagc	69	02bae687-1c7d-4dca-a179-abbb3e820a71	WRN_targeting
WRN	AGGATTGATGGTGTTTCTGA	GGATTGATGGTGTTTCTGA	GGGATTGATGGTGTTTCTGA	atcttgtggaaaggacgaaacaccGGGATTGATGGTGTTTCTGAgtttaagagctatgctggaaacagc	69	3c159348-2507-47fe-84ae-ffb50f924a2d	WRN_targeting
WRN	AGGCACAGTTTATTTGGCAC	GGCACAGTTTATTTGGCAC	GGGCACAGTTTATTTGGCAC	atcttgtggaaaggacgaaacaccGGGCACAGTTTATTTGGCACgtttaagagctatgctggaaacagc	69	c547e749-dd0b-411b-b4ec-8d559bd15b4c	WRN_targeting
WRN	AGGCACGCACCAACACACCC	GGCACGCACCAACACACCC	GGGCACGCACCAACACACCC	atcttgtggaaaggacgaaacaccGGGCACGCACCAACACACCCgtttaagagctatgctggaaacagc	69	c21960ad-55ee-4a01-ad45-6c4802730d4e	WRN_targeting
WRN	AGGCAGGTGTAGGAATTGAA	GGCAGGTGTAGGAATTGAA	GGGCAGGTGTAGGAATTGAA	atcttgtggaaaggacgaaacaccGGGCAGGTGTAGGAATTGAAgtttaagagctatgctggaaacagc	69	b8d4a775-7596-4539-8a4d-86c43238f2b4	WRN_targeting
WRN	AGGCATGCAGCAGACGTGTC	GGCATGCAGCAGACGTGTC	GGGCATGCAGCAGACGTGTC	atcttgtggaaaggacgaaacaccGGGCATGCAGCAGACGTGTCgtttaagagctatgctggaaacagc	69	53ae7200-0b11-411c-8997-c1046210d549	WRN_targeting
WRN	AGGCCAACTTAGTTCAATTT	GGCCAACTTAGTTCAATTT	GGGCCAACTTAGTTCAATTT	atcttgtggaaaggacgaaacaccGGGCCAACTTAGTTCAATTTgtttaagagctatgctggaaacagc	69	98875cfa-bfd3-48ba-ae19-7a9308505455	WRN_targeting
WRN	AGGCCGAGGCGGGCGGATCA	GGCCGAGGCGGGCGGATCA	GGGCCGAGGCGGGCGGATCA	atcttgtggaaaggacgaaacaccGGGCCGAGGCGGGCGGATCAgtttaagagctatgctggaaacagc	69	869e0379-ab1b-4a0b-b9b1-c953b2d9810d	WRN_targeting
WRN	AGGCCGGGCGCGGTGGCTCA	GGCCGGGCGCGGTGGCTCA	GGGCCGGGCGCGGTGGCTCA	atcttgtggaaaggacgaaacaccGGGCCGGGCGCGGTGGCTCAgtttaagagctatgctggaaacagc	69	e4d09a71-cccb-45f2-b97a-30cecd542714	WRN_targeting
WRN	AGGCCTGACTCCAGAGGTTC	GGCCTGACTCCAGAGGTTC	GGGCCTGACTCCAGAGGTTC	atcttgtggaaaggacgaaacaccGGGCCTGACTCCAGAGGTTCgtttaagagctatgctggaaacagc	69	21b34c8b-69d7-47af-8b4b-7a0b1f736058	WRN_targeting
WRN	AGGCGAAAAATTTGGAATTG	GGCGAAAAATTTGGAATTG	GGGCGAAAAATTTGGAATTG	atcttgtggaaaggacgaaacaccGGGCGAAAAATTTGGAATTGgtttaagagctatgctggaaacagc	69	127f8245-c1f4-496a-8625-de946a88f33d	WRN_targeting
WRN	AGGCGGAGATTGCAGTGAGC	GGCGGAGATTGCAGTGAGC	GGGCGGAGATTGCAGTGAGC	atcttgtggaaaggacgaaacaccGGGCGGAGATTGCAGTGAGCgtttaagagctatgctggaaacagc	69	40db47d3-dcea-4bc1-927d-f91a9466f54f	WRN_targeting
WRN	AGGCGGGAGGACTGCTTGAA	GGCGGGAGGACTGCTTGAA	GGGCGGGAGGACTGCTTGAA	atcttgtggaaaggacgaaacaccGGGCGGGAGGACTGCTTGAAgtttaagagctatgctggaaacagc	69	05070f2d-4673-4d93-b16d-9d1954cb5465	WRN_targeting
WRN	AGGCGTGAGCCACCGCGCCC	GGCGTGAGCCACCGCGCCC	GGGCGTGAGCCACCGCGCCC	atcttgtggaaaggacgaaacaccGGGCGTGAGCCACCGCGCCCgtttaagagctatgctggaaacagc	69	eb36bdbe-9a38-4766-8c7d-f27d9f67e874	WRN_targeting
WRN	AGGCTAATTTTACTCATATC	GGCTAATTTTACTCATATC	GGGCTAATTTTACTCATATC	atcttgtggaaaggacgaaacaccGGGCTAATTTTACTCATATCgtttaagagctatgctggaaacagc	69	508072d8-8784-4d06-a9c2-1b7242aa2044	WRN_targeting
WRN	AGGCTCACTGTATTTCTGAG	GGCTCACTGTATTTCTGAG	GGGCTCACTGTATTTCTGAG	atcttgtggaaaggacgaaacaccGGGCTCACTGTATTTCTGAGgtttaagagctatgctggaaacagc	69	a607c03d-43d4-4ac3-bf79-721b3c8d926b	WRN_targeting
WRN	AGGCTCTGAGATTCTGTATT	GGCTCTGAGATTCTGTATT	GGGCTCTGAGATTCTGTATT	atcttgtggaaaggacgaaacaccGGGCTCTGAGATTCTGTATTgtttaagagctatgctggaaacagc	69	16277d58-4ad6-4e37-be5c-ee746042b5d3	WRN_targeting
WRN	AGGCTGGGGTGCAGTGGCGC	GGCTGGGGTGCAGTGGCGC	GGGCTGGGGTGCAGTGGCGC	atcttgtggaaaggacgaaacaccGGGCTGGGGTGCAGTGGCGCgtttaagagctatgctggaaacagc	69	055845eb-f5de-4fe9-b5d3-c1bd1db085f2	WRN_targeting
WRN	AGGCTGGTTTTATTATTTAC	GGCTGGTTTTATTATTTAC	GGGCTGGTTTTATTATTTAC	atcttgtggaaaggacgaaacaccGGGCTGGTTTTATTATTTACgtttaagagctatgctggaaacagc	69	3a0bafa0-23c6-4c26-ae63-d334726a4bee	WRN_targeting
WRN	AGGGAATATCCTTCAGGATC	GGGAATATCCTTCAGGATC	GGGGAATATCCTTCAGGATC	atcttgtggaaaggacgaaacaccGGGGAATATCCTTCAGGATCgtttaagagctatgctggaaacagc	69	3d1a5b1b-a3a2-4e51-a51c-d1438960ad90	WRN_targeting
WRN	AGGGAGCCCAACTTCCTGAA	GGGAGCCCAACTTCCTGAA	GGGGAGCCCAACTTCCTGAA	atcttgtggaaaggacgaaacaccGGGGAGCCCAACTTCCTGAAgtttaagagctatgctggaaacagc	69	49abed92-b04e-480c-921a-8f076e69cd41	WRN_targeting
WRN	AGGGAGGAAGGAAGGAAGGA	GGGAGGAAGGAAGGAAGGA	GGGGAGGAAGGAAGGAAGGA	atcttgtggaaaggacgaaacaccGGGGAGGAAGGAAGGAAGGAgtttaagagctatgctggaaacagc	69	e1c95c56-9ef3-44c7-a549-6719d8a73621	WRN_targeting
WRN	AGGGAGGGAGGAAGGAAGGA	GGGAGGGAGGAAGGAAGGA	GGGGAGGGAGGAAGGAAGGA	atcttgtggaaaggacgaaacaccGGGGAGGGAGGAAGGAAGGAgtttaagagctatgctggaaacagc	69	f3dc06f4-a2eb-41c3-9739-7fc4bf0a2871	WRN_targeting
WRN	AGGGAGGGAGGGAGGAAGGA	GGGAGGGAGGGAGGAAGGA	GGGGAGGGAGGGAGGAAGGA	atcttgtggaaaggacgaaacaccGGGGAGGGAGGGAGGAAGGAgtttaagagctatgctggaaacagc	69	b93a3067-848b-41cb-ac77-2cc5ab0c1312	WRN_targeting
WRN	AGGGAGGGAGGGAGGGAGGA	GGGAGGGAGGGAGGGAGGA	GGGGAGGGAGGGAGGGAGGA	atcttgtggaaaggacgaaacaccGGGGAGGGAGGGAGGGAGGAgtttaagagctatgctggaaacagc	69	e2a3a043-ef56-4465-a347-a4c56bceb773	WRN_targeting
WRN	AGGGAGGGAGGGAGGGAGGG	GGGAGGGAGGGAGGGAGGG	GGGGAGGGAGGGAGGGAGGG	atcttgtggaaaggacgaaacaccGGGGAGGGAGGGAGGGAGGGgtttaagagctatgctggaaacagc	69	7dc2aaab-bacb-4c3d-9a46-5f18844aef8b	WRN_targeting
WRN	AGGGATTCATTCAGGAAGTT	GGGATTCATTCAGGAAGTT	GGGGATTCATTCAGGAAGTT	atcttgtggaaaggacgaaacaccGGGGATTCATTCAGGAAGTTgtttaagagctatgctggaaacagc	69	f117e2e7-cc74-464b-965c-fc38291d890b	WRN_targeting
WRN	AGGGGAAGAAGATGATGATA	GGGGAAGAAGATGATGATA	GGGGGAAGAAGATGATGATA	atcttgtggaaaggacgaaacaccGGGGGAAGAAGATGATGATAgtttaagagctatgctggaaacagc	69	528dc03d-f656-4b67-8bad-8cfccc226cfa	WRN_targeting
WRN	AGGGGAAGGGAAGGGAAGGA	GGGGAAGGGAAGGGAAGGA	GGGGGAAGGGAAGGGAAGGA	atcttgtggaaaggacgaaacaccGGGGGAAGGGAAGGGAAGGAgtttaagagctatgctggaaacagc	69	7850e37d-7875-49c7-b761-571f0a6c68b6	WRN_targeting
WRN	AGGGGAGGTCTTTTTAGTTA	GGGGAGGTCTTTTTAGTTA	GGGGGAGGTCTTTTTAGTTA	atcttgtggaaaggacgaaacaccGGGGGAGGTCTTTTTAGTTAgtttaagagctatgctggaaacagc	69	5a61f891-f9b8-463f-9cb3-0c0ef5d2d284	WRN_targeting
WRN	AGGGGCCAACATGGCAGCTT	GGGGCCAACATGGCAGCTT	GGGGGCCAACATGGCAGCTT	atcttgtggaaaggacgaaacaccGGGGGCCAACATGGCAGCTTgtttaagagctatgctggaaacagc	69	8511caed-f101-4f53-81f6-3d033f84fddd	WRN_targeting
WRN	AGGGGGCAGCCAGCTTTCAC	GGGGGCAGCCAGCTTTCAC	GGGGGGCAGCCAGCTTTCAC	atcttgtggaaaggacgaaacaccGGGGGGCAGCCAGCTTTCACgtttaagagctatgctggaaacagc	69	d4b33e1b-d2a8-4c79-a52b-187ac9240793	WRN_targeting
WRN	AGGGTTTCTATCTTACTAAA	GGGTTTCTATCTTACTAAA	GGGGTTTCTATCTTACTAAA	atcttgtggaaaggacgaaacaccGGGGTTTCTATCTTACTAAAgtttaagagctatgctggaaacagc	69	02468ba4-e3b5-46f1-8188-a24c818713c3	WRN_targeting
WRN	AGGTAAACGGTGTAGGAGTC	GGTAAACGGTGTAGGAGTC	GGGTAAACGGTGTAGGAGTC	atcttgtggaaaggacgaaacaccGGGTAAACGGTGTAGGAGTCgtttaagagctatgctggaaacagc	69	4412ba27-bd96-444b-aa98-758e9d00d68f	WRN_targeting
WRN	AGGTAAAGATTTCTTATTAT	GGTAAAGATTTCTTATTAT	GGGTAAAGATTTCTTATTAT	atcttgtggaaaggacgaaacaccGGGTAAAGATTTCTTATTATgtttaagagctatgctggaaacagc	69	dc8e5a4d-5c55-4e69-87f3-f88cb529f650	WRN_targeting
WRN	AGGTAACATGGGCCTGCTCC	GGTAACATGGGCCTGCTCC	GGGTAACATGGGCCTGCTCC	atcttgtggaaaggacgaaacaccGGGTAACATGGGCCTGCTCCgtttaagagctatgctggaaacagc	69	ca22fe68-7b36-4321-a75d-b3a76cad2424	WRN_targeting
WRN	AGGTAAGGCTTTTGTAAAAA	GGTAAGGCTTTTGTAAAAA	GGGTAAGGCTTTTGTAAAAA	atcttgtggaaaggacgaaacaccGGGTAAGGCTTTTGTAAAAAgtttaagagctatgctggaaacagc	69	b4b4a7bb-acf0-47c3-be9d-502834aa98fd	WRN_targeting
WRN	AGGTAATATTTAACCTCCGT	GGTAATATTTAACCTCCGT	GGGTAATATTTAACCTCCGT	atcttgtggaaaggacgaaacaccGGGTAATATTTAACCTCCGTgtttaagagctatgctggaaacagc	69	8e43f731-fc5a-4863-a2e4-f9ff2f663fcb	WRN_targeting
WRN	AGGTACGTGTCAATGTTTTC	GGTACGTGTCAATGTTTTC	GGGTACGTGTCAATGTTTTC	atcttgtggaaaggacgaaacaccGGGTACGTGTCAATGTTTTCgtttaagagctatgctggaaacagc	69	8446c1e0-a427-44f6-9a72-58d7582e4fd0	WRN_targeting
WRN	AGGTATCACGCTCATTGCTG	GGTATCACGCTCATTGCTG	GGGTATCACGCTCATTGCTG	atcttgtggaaaggacgaaacaccGGGTATCACGCTCATTGCTGgtttaagagctatgctggaaacagc	69	283d7212-495a-47ce-8612-24e001c72425	WRN_targeting
WRN	AGGTGATCTGAGGATTTCTC	GGTGATCTGAGGATTTCTC	GGGTGATCTGAGGATTTCTC	atcttgtggaaaggacgaaacaccGGGTGATCTGAGGATTTCTCgtttaagagctatgctggaaacagc	69	b3e53902-c8ec-4e31-bbd4-e55597e46989	WRN_targeting
WRN	AGGTGTGAGCCACCATGCAC	GGTGTGAGCCACCATGCAC	GGGTGTGAGCCACCATGCAC	atcttgtggaaaggacgaaacaccGGGTGTGAGCCACCATGCACgtttaagagctatgctggaaacagc	69	c126a331-aa44-441c-abaa-35073fdbcabf	WRN_targeting
WRN	AGGTTTGGTCGATCAAAACC	GGTTTGGTCGATCAAAACC	GGGTTTGGTCGATCAAAACC	atcttgtggaaaggacgaaacaccGGGTTTGGTCGATCAAAACCgtttaagagctatgctggaaacagc	69	af42fc9f-9530-4573-acc0-c7d67e08d8b2	WRN_targeting
WRN	AGGTTTTAAATTAAGTCACA	GGTTTTAAATTAAGTCACA	GGGTTTTAAATTAAGTCACA	atcttgtggaaaggacgaaacaccGGGTTTTAAATTAAGTCACAgtttaagagctatgctggaaacagc	69	fddcda28-2940-40d0-ad79-7434368fafdb	WRN_targeting
WRN	AGGTTTTGTACTTGAAAAGA	GGTTTTGTACTTGAAAAGA	GGGTTTTGTACTTGAAAAGA	atcttgtggaaaggacgaaacaccGGGTTTTGTACTTGAAAAGAgtttaagagctatgctggaaacagc	69	28929267-3855-40fb-8149-58dae42d6c4b	WRN_targeting
WRN	AGTAAATTTCCTCTCACTGA	GTAAATTTCCTCTCACTGA	GGTAAATTTCCTCTCACTGA	atcttgtggaaaggacgaaacaccGGTAAATTTCCTCTCACTGAgtttaagagctatgctggaaacagc	69	2262c216-2fc1-4944-9cba-ba513cdf1c38	WRN_targeting
WRN	AGTACAAGCCGGCGCCTCCC	GTACAAGCCGGCGCCTCCC	GGTACAAGCCGGCGCCTCCC	atcttgtggaaaggacgaaacaccGGTACAAGCCGGCGCCTCCCgtttaagagctatgctggaaacagc	69	48391914-0deb-4d23-b524-155fad38a73b	WRN_targeting
WRN	AGTACCTCAGTAGATTTATA	GTACCTCAGTAGATTTATA	GGTACCTCAGTAGATTTATA	atcttgtggaaaggacgaaacaccGGTACCTCAGTAGATTTATAgtttaagagctatgctggaaacagc	69	4f530bc9-0cfc-4bf5-96e4-d9bc303c708d	WRN_targeting
WRN	AGTAGCTGGGATTATAGGCA	GTAGCTGGGATTATAGGCA	GGTAGCTGGGATTATAGGCA	atcttgtggaaaggacgaaacaccGGTAGCTGGGATTATAGGCAgtttaagagctatgctggaaacagc	69	3d025197-a858-4e16-9506-7fd0832ef56f	WRN_targeting
WRN	AGTAGGATTTCTTCCTCTAG	GTAGGATTTCTTCCTCTAG	GGTAGGATTTCTTCCTCTAG	atcttgtggaaaggacgaaacaccGGTAGGATTTCTTCCTCTAGgtttaagagctatgctggaaacagc	69	fded55c0-9ef6-4cc2-ad84-f238ff74acd4	WRN_targeting
WRN	AGTAGTAGTAGTAGTGAAAG	GTAGTAGTAGTAGTGAAAG	GGTAGTAGTAGTAGTGAAAG	atcttgtggaaaggacgaaacaccGGTAGTAGTAGTAGTGAAAGgtttaagagctatgctggaaacagc	69	31fbfd09-5445-48e2-9638-64d519bfe264	WRN_targeting
WRN	AGTAGTAGTAGTGAAAGCGA	GTAGTAGTAGTGAAAGCGA	GGTAGTAGTAGTGAAAGCGA	atcttgtggaaaggacgaaacaccGGTAGTAGTAGTGAAAGCGAgtttaagagctatgctggaaacagc	69	4126d29e-743a-4129-a6a6-c305855782f5	WRN_targeting
WRN	AGTAGTGAAAGCGAAGAGAA	GTAGTGAAAGCGAAGAGAA	GGTAGTGAAAGCGAAGAGAA	atcttgtggaaaggacgaaacaccGGTAGTGAAAGCGAAGAGAAgtttaagagctatgctggaaacagc	69	7c3ee705-a2e9-494c-9ad1-108b71b8b375	WRN_targeting
WRN	AGTATCATGGTACAGTCACC	GTATCATGGTACAGTCACC	GGTATCATGGTACAGTCACC	atcttgtggaaaggacgaaacaccGGTATCATGGTACAGTCACCgtttaagagctatgctggaaacagc	69	7b3a74ee-cc98-4b7e-9d6f-026dcfffee89	WRN_targeting
WRN	AGTATCCACCTGTTTATGTA	GTATCCACCTGTTTATGTA	GGTATCCACCTGTTTATGTA	atcttgtggaaaggacgaaacaccGGTATCCACCTGTTTATGTAgtttaagagctatgctggaaacagc	69	ea4fbcf1-032d-4128-8d5a-383f14577a75	WRN_targeting
WRN	AGTATGTATTATTTATTTTA	GTATGTATTATTTATTTTA	GGTATGTATTATTTATTTTA	atcttgtggaaaggacgaaacaccGGTATGTATTATTTATTTTAgtttaagagctatgctggaaacagc	69	ccc1b968-5441-4b11-8127-f0d52aa1c93f	WRN_targeting
WRN	AGTATGTGATGGCCATAGAC	GTATGTGATGGCCATAGAC	GGTATGTGATGGCCATAGAC	atcttgtggaaaggacgaaacaccGGTATGTGATGGCCATAGACgtttaagagctatgctggaaacagc	69	23b172e0-004d-48db-b636-5e80c71ccb97	WRN_targeting
WRN	AGTATTTTAATAGCCTGTTC	GTATTTTAATAGCCTGTTC	GGTATTTTAATAGCCTGTTC	atcttgtggaaaggacgaaacaccGGTATTTTAATAGCCTGTTCgtttaagagctatgctggaaacagc	69	56fcd363-9a49-44c3-b03b-4453f12572df	WRN_targeting
WRN	AGTCAACTGTTTGTTCATGT	GTCAACTGTTTGTTCATGT	GGTCAACTGTTTGTTCATGT	atcttgtggaaaggacgaaacaccGGTCAACTGTTTGTTCATGTgtttaagagctatgctggaaacagc	69	67632d9f-18b8-481e-90be-dc53c3145544	WRN_targeting
WRN	AGTCACATGTGCTACATAAG	GTCACATGTGCTACATAAG	GGTCACATGTGCTACATAAG	atcttgtggaaaggacgaaacaccGGTCACATGTGCTACATAAGgtttaagagctatgctggaaacagc	69	dab9e478-eb10-4b28-abba-f46146e53ec3	WRN_targeting
WRN	AGTCACCAGAAAAAGCTTAC	GTCACCAGAAAAAGCTTAC	GGTCACCAGAAAAAGCTTAC	atcttgtggaaaggacgaaacaccGGTCACCAGAAAAAGCTTACgtttaagagctatgctggaaacagc	69	ec4209e3-9df4-4515-b187-8490238b2d46	WRN_targeting
WRN	AGTCACGTAGAAGTTTCCAC	GTCACGTAGAAGTTTCCAC	GGTCACGTAGAAGTTTCCAC	atcttgtggaaaggacgaaacaccGGTCACGTAGAAGTTTCCACgtttaagagctatgctggaaacagc	69	c09be0ce-a642-4b01-bed2-bb66608d90b4	WRN_targeting
WRN	AGTCATCCATGGAATAGCAA	GTCATCCATGGAATAGCAA	GGTCATCCATGGAATAGCAA	atcttgtggaaaggacgaaacaccGGTCATCCATGGAATAGCAAgtttaagagctatgctggaaacagc	69	1822e681-2402-430b-b936-17d7277b2ea6	WRN_targeting
WRN	AGTCTATCAGATGGGGATGT	GTCTATCAGATGGGGATGT	GGTCTATCAGATGGGGATGT	atcttgtggaaaggacgaaacaccGGTCTATCAGATGGGGATGTgtttaagagctatgctggaaacagc	69	26570d4d-b00c-46cf-811a-c36969f826ee	WRN_targeting
WRN	AGTCTATCCGCTGTAGCAAT	GTCTATCCGCTGTAGCAAT	GGTCTATCCGCTGTAGCAAT	atcttgtggaaaggacgaaacaccGGTCTATCCGCTGTAGCAATgtttaagagctatgctggaaacagc	69	da821bce-87e7-478c-ab6b-6f67550f51a3	WRN_targeting
WRN	AGTCTCAGGAAGAATATCTT	GTCTCAGGAAGAATATCTT	GGTCTCAGGAAGAATATCTT	atcttgtggaaaggacgaaacaccGGTCTCAGGAAGAATATCTTgtttaagagctatgctggaaacagc	69	538405f1-8e6f-4625-b156-594adb4653cf	WRN_targeting
WRN	AGTCTGGAAATAAAATAAAA	GTCTGGAAATAAAATAAAA	GGTCTGGAAATAAAATAAAA	atcttgtggaaaggacgaaacaccGGTCTGGAAATAAAATAAAAgtttaagagctatgctggaaacagc	69	dc69e930-144d-4237-aa52-6cd0c5d6d982	WRN_targeting
WRN	AGTCTGGTGGGATACACAAA	GTCTGGTGGGATACACAAA	GGTCTGGTGGGATACACAAA	atcttgtggaaaggacgaaacaccGGTCTGGTGGGATACACAAAgtttaagagctatgctggaaacagc	69	f67df1a2-a338-4cc7-8904-94d59bb131e7	WRN_targeting
WRN	AGTCTGGTTAAACACCTCTT	GTCTGGTTAAACACCTCTT	GGTCTGGTTAAACACCTCTT	atcttgtggaaaggacgaaacaccGGTCTGGTTAAACACCTCTTgtttaagagctatgctggaaacagc	69	709fe6f0-77ba-4897-856b-eb6de1a5ad09	WRN_targeting
WRN	AGTCTTTAGAAAACCTCAAT	GTCTTTAGAAAACCTCAAT	GGTCTTTAGAAAACCTCAAT	atcttgtggaaaggacgaaacaccGGTCTTTAGAAAACCTCAATgtttaagagctatgctggaaacagc	69	5f6ec123-f534-47bb-835c-2e89dd78f4b7	WRN_targeting
WRN	AGTGAACTTTGTAATTAGAA	GTGAACTTTGTAATTAGAA	GGTGAACTTTGTAATTAGAA	atcttgtggaaaggacgaaacaccGGTGAACTTTGTAATTAGAAgtttaagagctatgctggaaacagc	69	caf6a76a-6c34-4d63-a035-f63c9d155997	WRN_targeting
WRN	AGTGAATTCTAAGAAGGGGA	GTGAATTCTAAGAAGGGGA	GGTGAATTCTAAGAAGGGGA	atcttgtggaaaggacgaaacaccGGTGAATTCTAAGAAGGGGAgtttaagagctatgctggaaacagc	69	7edff3fd-283b-493d-810e-23aeb6d15c7a	WRN_targeting
WRN	AGTGATGAAGATTTAGAAAT	GTGATGAAGATTTAGAAAT	GGTGATGAAGATTTAGAAAT	atcttgtggaaaggacgaaacaccGGTGATGAAGATTTAGAAATgtttaagagctatgctggaaacagc	69	f8f82d58-bef3-4513-944a-9a99c6f3f58e	WRN_targeting
WRN	AGTGATTGCTCTTTCCTGTC	GTGATTGCTCTTTCCTGTC	GGTGATTGCTCTTTCCTGTC	atcttgtggaaaggacgaaacaccGGTGATTGCTCTTTCCTGTCgtttaagagctatgctggaaacagc	69	0dfb3405-71ae-427d-a685-2380f3308690	WRN_targeting
WRN	AGTGCATGCCAATTGTCATG	GTGCATGCCAATTGTCATG	GGTGCATGCCAATTGTCATG	atcttgtggaaaggacgaaacaccGGTGCATGCCAATTGTCATGgtttaagagctatgctggaaacagc	69	e95f6697-b913-4e25-a5da-90b4906568c2	WRN_targeting
WRN	AGTGCCAAATAAACTGTGCC	GTGCCAAATAAACTGTGCC	GGTGCCAAATAAACTGTGCC	atcttgtggaaaggacgaaacaccGGTGCCAAATAAACTGTGCCgtttaagagctatgctggaaacagc	69	337a7918-0ae1-4c1d-b516-e81fdae8df61	WRN_targeting
WRN	AGTGGCCACCATTATACAAT	GTGGCCACCATTATACAAT	GGTGGCCACCATTATACAAT	atcttgtggaaaggacgaaacaccGGTGGCCACCATTATACAATgtttaagagctatgctggaaacagc	69	2f229396-d370-4006-82e6-a400b6b4bac0	WRN_targeting
WRN	AGTGGCGCCTATTAAATATG	GTGGCGCCTATTAAATATG	GGTGGCGCCTATTAAATATG	atcttgtggaaaggacgaaacaccGGTGGCGCCTATTAAATATGgtttaagagctatgctggaaacagc	69	84111487-af2b-4ffb-a45e-4ab2a54ac760	WRN_targeting
WRN	AGTGGCTGCATACAGTTTCT	GTGGCTGCATACAGTTTCT	GGTGGCTGCATACAGTTTCT	atcttgtggaaaggacgaaacaccGGTGGCTGCATACAGTTTCTgtttaagagctatgctggaaacagc	69	fb7e5862-2ba3-4b63-bee1-1f074b60767b	WRN_targeting
WRN	AGTGTATTTGGAAAATGTTA	GTGTATTTGGAAAATGTTA	GGTGTATTTGGAAAATGTTA	atcttgtggaaaggacgaaacaccGGTGTATTTGGAAAATGTTAgtttaagagctatgctggaaacagc	69	a49d1eef-aeda-4874-8750-7905889aa354	WRN_targeting
WRN	AGTGTGCATATTTTATTTTT	GTGTGCATATTTTATTTTT	GGTGTGCATATTTTATTTTT	atcttgtggaaaggacgaaacaccGGTGTGCATATTTTATTTTTgtttaagagctatgctggaaacagc	69	0c2fc088-67b3-4945-ae37-c89e4952331d	WRN_targeting
WRN	AGTGTTCAGGTAAAATACTG	GTGTTCAGGTAAAATACTG	GGTGTTCAGGTAAAATACTG	atcttgtggaaaggacgaaacaccGGTGTTCAGGTAAAATACTGgtttaagagctatgctggaaacagc	69	341641a5-4dea-4381-a8a5-478fed214fe4	WRN_targeting
WRN	AGTTATATTCTTATAAACCA	GTTATATTCTTATAAACCA	GGTTATATTCTTATAAACCA	atcttgtggaaaggacgaaacaccGGTTATATTCTTATAAACCAgtttaagagctatgctggaaacagc	69	3044f4c1-199f-4ae3-8275-ee864d2c655b	WRN_targeting
WRN	AGTTCACCTGTAACTTGTTG	GTTCACCTGTAACTTGTTG	GGTTCACCTGTAACTTGTTG	atcttgtggaaaggacgaaacaccGGTTCACCTGTAACTTGTTGgtttaagagctatgctggaaacagc	69	bd54492d-49b4-465e-a395-0b3062f9ee28	WRN_targeting
WRN	AGTTCAGTCTCAATGTTAGT	GTTCAGTCTCAATGTTAGT	GGTTCAGTCTCAATGTTAGT	atcttgtggaaaggacgaaacaccGGTTCAGTCTCAATGTTAGTgtttaagagctatgctggaaacagc	69	537c32e0-7c52-4836-a1b8-66245ddc8370	WRN_targeting
WRN	AGTTCCCACTGGGAATTTGA	GTTCCCACTGGGAATTTGA	GGTTCCCACTGGGAATTTGA	atcttgtggaaaggacgaaacaccGGTTCCCACTGGGAATTTGAgtttaagagctatgctggaaacagc	69	884f259b-4cde-4548-88c0-1e4dd22c9d59	WRN_targeting
WRN	AGTTCCCATAATTCCCAAGG	GTTCCCATAATTCCCAAGG	GGTTCCCATAATTCCCAAGG	atcttgtggaaaggacgaaacaccGGTTCCCATAATTCCCAAGGgtttaagagctatgctggaaacagc	69	a949c19f-d7e3-4861-bbeb-884cec812e8e	WRN_targeting
WRN	AGTTCCTGAAAACATTGACA	GTTCCTGAAAACATTGACA	GGTTCCTGAAAACATTGACA	atcttgtggaaaggacgaaacaccGGTTCCTGAAAACATTGACAgtttaagagctatgctggaaacagc	69	ab2eb6ee-a238-4c79-abdd-56bf015533cd	WRN_targeting
WRN	AGTTCGAAAACTGTATCTTC	GTTCGAAAACTGTATCTTC	GGTTCGAAAACTGTATCTTC	atcttgtggaaaggacgaaacaccGGTTCGAAAACTGTATCTTCgtttaagagctatgctggaaacagc	69	b5e13ddb-ba63-4545-8bab-20dd29a32be2	WRN_targeting
WRN	AGTTCTAAGAGAAGCAAGGA	GTTCTAAGAGAAGCAAGGA	GGTTCTAAGAGAAGCAAGGA	atcttgtggaaaggacgaaacaccGGTTCTAAGAGAAGCAAGGAgtttaagagctatgctggaaacagc	69	94fb9655-400e-4457-baad-b244003c8be7	WRN_targeting
WRN	AGTTCTTGTCACGTCCTCTG	GTTCTTGTCACGTCCTCTG	GGTTCTTGTCACGTCCTCTG	atcttgtggaaaggacgaaacaccGGTTCTTGTCACGTCCTCTGgtttaagagctatgctggaaacagc	69	f2ad960e-33a5-44b4-b262-f86a944d1b66	WRN_targeting
WRN	AGTTGAATTAAGTACAGAGA	GTTGAATTAAGTACAGAGA	GGTTGAATTAAGTACAGAGA	atcttgtggaaaggacgaaacaccGGTTGAATTAAGTACAGAGAgtttaagagctatgctggaaacagc	69	8a091218-98bc-4061-b9ad-f5d1251b8247	WRN_targeting
WRN	AGTTGTGTTCCTCCACTGGA	GTTGTGTTCCTCCACTGGA	GGTTGTGTTCCTCCACTGGA	atcttgtggaaaggacgaaacaccGGTTGTGTTCCTCCACTGGAgtttaagagctatgctggaaacagc	69	8464b5fa-86b4-4c6a-9019-6d91ed3cf31b	WRN_targeting
WRN	AGTTTATTTGGCACTGGCAA	GTTTATTTGGCACTGGCAA	GGTTTATTTGGCACTGGCAA	atcttgtggaaaggacgaaacaccGGTTTATTTGGCACTGGCAAgtttaagagctatgctggaaacagc	69	153e608a-3e26-4e0b-be50-1f27b0f02690	WRN_targeting
WRN	AGTTTCCCTCTATTGTATAA	GTTTCCCTCTATTGTATAA	GGTTTCCCTCTATTGTATAA	atcttgtggaaaggacgaaacaccGGTTTCCCTCTATTGTATAAgtttaagagctatgctggaaacagc	69	0d87dffc-ecca-4ff0-b220-4a5c3670c363	WRN_targeting
WRN	AGTTTCTGGTCCTCAGTGAG	GTTTCTGGTCCTCAGTGAG	GGTTTCTGGTCCTCAGTGAG	atcttgtggaaaggacgaaacaccGGTTTCTGGTCCTCAGTGAGgtttaagagctatgctggaaacagc	69	4d743b78-5b53-4b1f-bf9f-2c9486923d0f	WRN_targeting
WRN	AGTTTGCTGATTTGGTGTCT	GTTTGCTGATTTGGTGTCT	GGTTTGCTGATTTGGTGTCT	atcttgtggaaaggacgaaacaccGGTTTGCTGATTTGGTGTCTgtttaagagctatgctggaaacagc	69	f645953e-90b6-4f52-b0bd-d5bd8e4914f4	WRN_targeting
WRN	ATAAAAAAAGAAATCATGAC	TAAAAAAAGAAATCATGAC	GTAAAAAAAGAAATCATGAC	atcttgtggaaaggacgaaacaccGTAAAAAAAGAAATCATGACgtttaagagctatgctggaaacagc	69	1e0b11f9-6d26-4b1d-99ed-582e02945508	WRN_targeting
WRN	ATAAAATAAATAATACATAC	TAAAATAAATAATACATAC	GTAAAATAAATAATACATAC	atcttgtggaaaggacgaaacaccGTAAAATAAATAATACATACgtttaagagctatgctggaaacagc	69	ac8f7a6f-7469-4dc7-80bd-5563f84fe543	WRN_targeting
WRN	ATAAACAGGTGGATACTGGA	TAAACAGGTGGATACTGGA	GTAAACAGGTGGATACTGGA	atcttgtggaaaggacgaaacaccGTAAACAGGTGGATACTGGAgtttaagagctatgctggaaacagc	69	2f11a61f-5abe-479d-b84d-d1489a34db81	WRN_targeting
WRN	ATAAACTGTGCCTGCGATAT	TAAACTGTGCCTGCGATAT	GTAAACTGTGCCTGCGATAT	atcttgtggaaaggacgaaacaccGTAAACTGTGCCTGCGATATgtttaagagctatgctggaaacagc	69	906393a9-2be4-44ed-be64-5ca0a9e1095a	WRN_targeting
WRN	ATAAAGCAGTTAAAAAGGCA	TAAAGCAGTTAAAAAGGCA	GTAAAGCAGTTAAAAAGGCA	atcttgtggaaaggacgaaacaccGTAAAGCAGTTAAAAAGGCAgtttaagagctatgctggaaacagc	69	762d5e54-7ef4-4c22-834f-5b57f5816d19	WRN_targeting
WRN	ATAACAAATTTATGAAGATT	TAACAAATTTATGAAGATT	GTAACAAATTTATGAAGATT	atcttgtggaaaggacgaaacaccGTAACAAATTTATGAAGATTgtttaagagctatgctggaaacagc	69	b987fc70-b194-4208-8395-58627eb79f40	WRN_targeting
WRN	ATAACAGATTAGTAGTTACA	TAACAGATTAGTAGTTACA	GTAACAGATTAGTAGTTACA	atcttgtggaaaggacgaaacaccGTAACAGATTAGTAGTTACAgtttaagagctatgctggaaacagc	69	f9765225-f4a3-4d7e-ad60-536b6938f626	WRN_targeting
WRN	ATAACATGACTTACTTAAGC	TAACATGACTTACTTAAGC	GTAACATGACTTACTTAAGC	atcttgtggaaaggacgaaacaccGTAACATGACTTACTTAAGCgtttaagagctatgctggaaacagc	69	325e7a27-e943-4ffe-8179-6491dabdec53	WRN_targeting
WRN	ATAACATTTTCCAAATACAC	TAACATTTTCCAAATACAC	GTAACATTTTCCAAATACAC	atcttgtggaaaggacgaaacaccGTAACATTTTCCAAATACACgtttaagagctatgctggaaacagc	69	f23055a2-3c1e-41c6-8a22-f2bf71a59e9e	WRN_targeting
WRN	ATAACTTCTCCAAGTTAGAC	TAACTTCTCCAAGTTAGAC	GTAACTTCTCCAAGTTAGAC	atcttgtggaaaggacgaaacaccGTAACTTCTCCAAGTTAGACgtttaagagctatgctggaaacagc	69	f2dfaebc-4dd3-473a-8dc0-ea0e9be541d7	WRN_targeting
WRN	ATAAGAATATAACTTCTCCA	TAAGAATATAACTTCTCCA	GTAAGAATATAACTTCTCCA	atcttgtggaaaggacgaaacaccGTAAGAATATAACTTCTCCAgtttaagagctatgctggaaacagc	69	db8113f9-8592-44ef-903b-e3fca863295c	WRN_targeting
WRN	ATAAGTTTAAATTATTGCTG	TAAGTTTAAATTATTGCTG	GTAAGTTTAAATTATTGCTG	atcttgtggaaaggacgaaacaccGTAAGTTTAAATTATTGCTGgtttaagagctatgctggaaacagc	69	8778e8ea-66eb-4475-9d2f-1782e8be8a21	WRN_targeting
WRN	ATAATAAGAAATCTTTACCT	TAATAAGAAATCTTTACCT	GTAATAAGAAATCTTTACCT	atcttgtggaaaggacgaaacaccGTAATAAGAAATCTTTACCTgtttaagagctatgctggaaacagc	69	f9ee62cf-0175-4025-b68c-a0e004060ca2	WRN_targeting
WRN	ATAATCCCAGCTACTCGGGA	TAATCCCAGCTACTCGGGA	GTAATCCCAGCTACTCGGGA	atcttgtggaaaggacgaaacaccGTAATCCCAGCTACTCGGGAgtttaagagctatgctggaaacagc	69	3643ee77-b111-4e87-8bcc-76ddd2572eef	WRN_targeting
WRN	ATAATCGAAACTTCTCATTA	TAATCGAAACTTCTCATTA	GTAATCGAAACTTCTCATTA	atcttgtggaaaggacgaaacaccGTAATCGAAACTTCTCATTAgtttaagagctatgctggaaacagc	69	c6cf926b-bfe6-4734-b715-a271b9c7dd64	WRN_targeting
WRN	ATAATCTTCTGAACCTCTGG	TAATCTTCTGAACCTCTGG	GTAATCTTCTGAACCTCTGG	atcttgtggaaaggacgaaacaccGTAATCTTCTGAACCTCTGGgtttaagagctatgctggaaacagc	69	34849394-015e-48cc-9313-1a830f1e94eb	WRN_targeting
WRN	ATAATTGCAGGTCCAGGTAA	TAATTGCAGGTCCAGGTAA	GTAATTGCAGGTCCAGGTAA	atcttgtggaaaggacgaaacaccGTAATTGCAGGTCCAGGTAAgtttaagagctatgctggaaacagc	69	3989309f-5e46-4c76-90af-705e95d8a0d0	WRN_targeting
WRN	ATAATTGGGTCTACTAACAT	TAATTGGGTCTACTAACAT	GTAATTGGGTCTACTAACAT	atcttgtggaaaggacgaaacaccGTAATTGGGTCTACTAACATgtttaagagctatgctggaaacagc	69	54232e6d-8269-4835-ad09-3c864e61dada	WRN_targeting
WRN	ATAATTGTAAACATACCTTA	TAATTGTAAACATACCTTA	GTAATTGTAAACATACCTTA	atcttgtggaaaggacgaaacaccGTAATTGTAAACATACCTTAgtttaagagctatgctggaaacagc	69	80cea09d-a617-45c1-8952-62d5ecdeebaf	WRN_targeting
WRN	ATACAAAAATTAGCTGGGTG	TACAAAAATTAGCTGGGTG	GTACAAAAATTAGCTGGGTG	atcttgtggaaaggacgaaacaccGTACAAAAATTAGCTGGGTGgtttaagagctatgctggaaacagc	69	6970ce2d-8b8c-4f29-b05c-c5089e247e27	WRN_targeting
WRN	ATACACTTGCCTAGTGCAAT	TACACTTGCCTAGTGCAAT	GTACACTTGCCTAGTGCAAT	atcttgtggaaaggacgaaacaccGTACACTTGCCTAGTGCAATgtttaagagctatgctggaaacagc	69	7255b66f-1f9b-412f-8e5f-5c5e0bbbce4a	WRN_targeting
WRN	ATACAGTGAGCCTCATCCAC	TACAGTGAGCCTCATCCAC	GTACAGTGAGCCTCATCCAC	atcttgtggaaaggacgaaacaccGTACAGTGAGCCTCATCCACgtttaagagctatgctggaaacagc	69	271213b6-1039-45b1-8a05-5d16174459a2	WRN_targeting
WRN	ATACAGTTTCTGGTCCTCAG	TACAGTTTCTGGTCCTCAG	GTACAGTTTCTGGTCCTCAG	atcttgtggaaaggacgaaacaccGTACAGTTTCTGGTCCTCAGgtttaagagctatgctggaaacagc	69	9640d2e7-6196-4166-b28e-ba555887e2f1	WRN_targeting
WRN	ATACCAGTTGTTTTCCGTGA	TACCAGTTGTTTTCCGTGA	GTACCAGTTGTTTTCCGTGA	atcttgtggaaaggacgaaacaccGTACCAGTTGTTTTCCGTGAgtttaagagctatgctggaaacagc	69	224102bd-6f32-45c0-81f4-a4fb4aa03906	WRN_targeting
WRN	ATACCGAGAAACTTCTACCA	TACCGAGAAACTTCTACCA	GTACCGAGAAACTTCTACCA	atcttgtggaaaggacgaaacaccGTACCGAGAAACTTCTACCAgtttaagagctatgctggaaacagc	69	e82d4711-25f4-493e-9ee6-6c3884b04d2c	WRN_targeting
WRN	ATACGTCCTATGTAATTGAG	TACGTCCTATGTAATTGAG	GTACGTCCTATGTAATTGAG	atcttgtggaaaggacgaaacaccGTACGTCCTATGTAATTGAGgtttaagagctatgctggaaacagc	69	a6af55e2-efbe-4dc9-8197-d239aba179f7	WRN_targeting
WRN	ATACGTTGTTAAATGGTATT	TACGTTGTTAAATGGTATT	GTACGTTGTTAAATGGTATT	atcttgtggaaaggacgaaacaccGTACGTTGTTAAATGGTATTgtttaagagctatgctggaaacagc	69	7d9750ab-c401-4fd8-a05f-1d3d16ce4589	WRN_targeting
WRN	ATACTCTTTATTCCAAGAAA	TACTCTTTATTCCAAGAAA	GTACTCTTTATTCCAAGAAA	atcttgtggaaaggacgaaacaccGTACTCTTTATTCCAAGAAAgtttaagagctatgctggaaacagc	69	93520e2b-b516-4799-abc3-6ddcb7088694	WRN_targeting
WRN	ATAGAAGAACTAGAAAATCC	TAGAAGAACTAGAAAATCC	GTAGAAGAACTAGAAAATCC	atcttgtggaaaggacgaaacaccGTAGAAGAACTAGAAAATCCgtttaagagctatgctggaaacagc	69	7f185a34-293c-4c95-8891-34153a43fa87	WRN_targeting
WRN	ATAGCCTGTTCAGATAATGG	TAGCCTGTTCAGATAATGG	GTAGCCTGTTCAGATAATGG	atcttgtggaaaggacgaaacaccGTAGCCTGTTCAGATAATGGgtttaagagctatgctggaaacagc	69	837cec08-8d5f-461e-ab50-5e94b009036d	WRN_targeting
WRN	ATAGTGGGATTACAGGTGTG	TAGTGGGATTACAGGTGTG	GTAGTGGGATTACAGGTGTG	atcttgtggaaaggacgaaacaccGTAGTGGGATTACAGGTGTGgtttaagagctatgctggaaacagc	69	05a62c49-1fab-48c8-a0e2-dc818bcd59a8	WRN_targeting
WRN	ATAGTGTTCAGGTAAAATAC	TAGTGTTCAGGTAAAATAC	GTAGTGTTCAGGTAAAATAC	atcttgtggaaaggacgaaacaccGTAGTGTTCAGGTAAAATACgtttaagagctatgctggaaacagc	69	71e703bd-26be-42b6-9b2a-c14b8fb0f1e8	WRN_targeting
WRN	ATAGTTACGATGCTAGTGAT	TAGTTACGATGCTAGTGAT	GTAGTTACGATGCTAGTGAT	atcttgtggaaaggacgaaacaccGTAGTTACGATGCTAGTGATgtttaagagctatgctggaaacagc	69	da174d95-c089-4ec7-bee5-046868779e27	WRN_targeting
WRN	ATAGTTTCTTAAAGATTAGT	TAGTTTCTTAAAGATTAGT	GTAGTTTCTTAAAGATTAGT	atcttgtggaaaggacgaaacaccGTAGTTTCTTAAAGATTAGTgtttaagagctatgctggaaacagc	69	364749b7-7f26-4baf-ae94-809598f3d9c4	WRN_targeting
WRN	ATATAACCCATATTAATAAA	TATAACCCATATTAATAAA	GTATAACCCATATTAATAAA	atcttgtggaaaggacgaaacaccGTATAACCCATATTAATAAAgtttaagagctatgctggaaacagc	69	f530964c-3f79-49a4-9785-7093fb399a11	WRN_targeting
WRN	ATATACTTACAGATCCTCGG	TATACTTACAGATCCTCGG	GTATACTTACAGATCCTCGG	atcttgtggaaaggacgaaacaccGTATACTTACAGATCCTCGGgtttaagagctatgctggaaacagc	69	20baaf55-a991-4cc3-82e8-496b6a66de63	WRN_targeting
WRN	ATATATACTTACAGATCCTC	TATATACTTACAGATCCTC	GTATATACTTACAGATCCTC	atcttgtggaaaggacgaaacaccGTATATACTTACAGATCCTCgtttaagagctatgctggaaacagc	69	1f742058-922c-4e18-bcda-d5a9f3593c9f	WRN_targeting
WRN	ATATCCACCAGTATCTTGTT	TATCCACCAGTATCTTGTT	GTATCCACCAGTATCTTGTT	atcttgtggaaaggacgaaacaccGTATCCACCAGTATCTTGTTgtttaagagctatgctggaaacagc	69	27fcbb55-9270-4601-85f4-3fbd3e05413c	WRN_targeting
WRN	ATATCTAACGACATCAAACA	TATCTAACGACATCAAACA	GTATCTAACGACATCAAACA	atcttgtggaaaggacgaaacaccGTATCTAACGACATCAAACAgtttaagagctatgctggaaacagc	69	37dba22b-dedd-423d-bb8d-824be9e1e677	WRN_targeting
WRN	ATATCTATCACTACCACTTT	TATCTATCACTACCACTTT	GTATCTATCACTACCACTTT	atcttgtggaaaggacgaaacaccGTATCTATCACTACCACTTTgtttaagagctatgctggaaacagc	69	4df91f98-8dec-4ce8-beb8-3a7d7dfbdac6	WRN_targeting
WRN	ATATCTGAAAGAAAACTGAG	TATCTGAAAGAAAACTGAG	GTATCTGAAAGAAAACTGAG	atcttgtggaaaggacgaaacaccGTATCTGAAAGAAAACTGAGgtttaagagctatgctggaaacagc	69	d80889c6-8756-4513-9426-d95b789ff8d9	WRN_targeting
WRN	ATATCTGTCATAGAAGAACT	TATCTGTCATAGAAGAACT	GTATCTGTCATAGAAGAACT	atcttgtggaaaggacgaaacaccGTATCTGTCATAGAAGAACTgtttaagagctatgctggaaacagc	69	35838fe3-4ee0-46db-b970-9c807b785954	WRN_targeting
WRN	ATATCTGTTAGAACATTTTC	TATCTGTTAGAACATTTTC	GTATCTGTTAGAACATTTTC	atcttgtggaaaggacgaaacaccGTATCTGTTAGAACATTTTCgtttaagagctatgctggaaacagc	69	a1fa4757-ce3c-45a6-b5e7-782fb74c5454	WRN_targeting
WRN	ATATGAAAAAAATCTGACTT	TATGAAAAAAATCTGACTT	GTATGAAAAAAATCTGACTT	atcttgtggaaaggacgaaacaccGTATGAAAAAAATCTGACTTgtttaagagctatgctggaaacagc	69	d72064eb-fb25-4155-9c29-b168771a3637	WRN_targeting
WRN	ATATGTTGTTGTCCAGCCAT	TATGTTGTTGTCCAGCCAT	GTATGTTGTTGTCCAGCCAT	atcttgtggaaaggacgaaacaccGTATGTTGTTGTCCAGCCATgtttaagagctatgctggaaacagc	69	0a37bb68-3e6b-41ae-ab4f-fe1e217eccda	WRN_targeting
WRN	ATATTAATAAAAGCTCTTTG	TATTAATAAAAGCTCTTTG	GTATTAATAAAAGCTCTTTG	atcttgtggaaaggacgaaacaccGTATTAATAAAAGCTCTTTGgtttaagagctatgctggaaacagc	69	02067f7f-55aa-457d-afbc-53d7a8a55a82	WRN_targeting
WRN	ATATTATATATATATTTTTT	TATTATATATATATTTTTT	GTATTATATATATATTTTTT	atcttgtggaaaggacgaaacaccGTATTATATATATATTTTTTgtttaagagctatgctggaaacagc	69	505bc930-cb36-450b-a793-6eb92e54eedf	WRN_targeting
WRN	ATATTATCAAAATTCTGTTT	TATTATCAAAATTCTGTTT	GTATTATCAAAATTCTGTTT	atcttgtggaaaggacgaaacaccGTATTATCAAAATTCTGTTTgtttaagagctatgctggaaacagc	69	2593ff49-69f0-4a04-9651-f9af9412b7f2	WRN_targeting
WRN	ATATTCAGTATGAAAAACAT	TATTCAGTATGAAAAACAT	GTATTCAGTATGAAAAACAT	atcttgtggaaaggacgaaacaccGTATTCAGTATGAAAAACATgtttaagagctatgctggaaacagc	69	37966f2c-9205-486f-a1a1-ff89fc04c507	WRN_targeting
WRN	ATATTCCCATTTTTCTGCAT	TATTCCCATTTTTCTGCAT	GTATTCCCATTTTTCTGCAT	atcttgtggaaaggacgaaacaccGTATTCCCATTTTTCTGCATgtttaagagctatgctggaaacagc	69	3ef7b790-fdd5-40f4-9c16-15f46a46a3a7	WRN_targeting
WRN	ATATTGTTGGACATTAAAGT	TATTGTTGGACATTAAAGT	GTATTGTTGGACATTAAAGT	atcttgtggaaaggacgaaacaccGTATTGTTGGACATTAAAGTgtttaagagctatgctggaaacagc	69	ff5b553e-4f84-4305-80c9-07d1b62e8f2d	WRN_targeting
WRN	ATATTTTAACTAAAAACAAA	TATTTTAACTAAAAACAAA	GTATTTTAACTAAAAACAAA	atcttgtggaaaggacgaaacaccGTATTTTAACTAAAAACAAAgtttaagagctatgctggaaacagc	69	9b299c18-b378-4374-be4e-0df0beb3a7a8	WRN_targeting
WRN	ATATTTTAGTATCATGGTAC	TATTTTAGTATCATGGTAC	GTATTTTAGTATCATGGTAC	atcttgtggaaaggacgaaacaccGTATTTTAGTATCATGGTACgtttaagagctatgctggaaacagc	69	c6ce844d-82a4-4b5f-8d43-a9d2a5f6a0c8	WRN_targeting
WRN	ATATTTTATTTTTTGCTACC	TATTTTATTTTTTGCTACC	GTATTTTATTTTTTGCTACC	atcttgtggaaaggacgaaacaccGTATTTTATTTTTTGCTACCgtttaagagctatgctggaaacagc	69	1d601da6-dc70-41d9-af32-2fb6621eeb33	WRN_targeting
WRN	ATCAAACAAGTGCTTCTCCT	TCAAACAAGTGCTTCTCCT	GTCAAACAAGTGCTTCTCCT	atcttgtggaaaggacgaaacaccGTCAAACAAGTGCTTCTCCTgtttaagagctatgctggaaacagc	69	4abb2366-0aec-45d2-8615-9c575919246a	WRN_targeting
WRN	ATCAAAGGCTTTGAAATGGA	TCAAAGGCTTTGAAATGGA	GTCAAAGGCTTTGAAATGGA	atcttgtggaaaggacgaaacaccGTCAAAGGCTTTGAAATGGAgtttaagagctatgctggaaacagc	69	b75b9cc7-a254-4a99-8a89-6af4f331ca50	WRN_targeting
WRN	ATCAAATTGAAGAATTTTGT	TCAAATTGAAGAATTTTGT	GTCAAATTGAAGAATTTTGT	atcttgtggaaaggacgaaacaccGTCAAATTGAAGAATTTTGTgtttaagagctatgctggaaacagc	69	6532a8aa-fc7d-4303-a262-8ab93c5020aa	WRN_targeting
WRN	ATCAAGTACCAGTTGAATTA	TCAAGTACCAGTTGAATTA	GTCAAGTACCAGTTGAATTA	atcttgtggaaaggacgaaacaccGTCAAGTACCAGTTGAATTAgtttaagagctatgctggaaacagc	69	14f971fe-861d-49d8-ab1c-c38f4c6fa74e	WRN_targeting
WRN	ATCACACAGGATATTCACAG	TCACACAGGATATTCACAG	GTCACACAGGATATTCACAG	atcttgtggaaaggacgaaacaccGTCACACAGGATATTCACAGgtttaagagctatgctggaaacagc	69	33da1628-cb52-495c-9279-2161cc26bf8f	WRN_targeting
WRN	ATCACAGTCAACCTCTTTTG	TCACAGTCAACCTCTTTTG	GTCACAGTCAACCTCTTTTG	atcttgtggaaaggacgaaacaccGTCACAGTCAACCTCTTTTGgtttaagagctatgctggaaacagc	69	641dbd26-9581-4b9d-aa76-1b8e354f41cd	WRN_targeting
WRN	ATCACATACTCTTTATTCCA	TCACATACTCTTTATTCCA	GTCACATACTCTTTATTCCA	atcttgtggaaaggacgaaacaccGTCACATACTCTTTATTCCAgtttaagagctatgctggaaacagc	69	662d0a26-3e3d-4992-90d5-e9674395bd5d	WRN_targeting
WRN	ATCACATGAAGGTTGAAGTC	TCACATGAAGGTTGAAGTC	GTCACATGAAGGTTGAAGTC	atcttgtggaaaggacgaaacaccGTCACATGAAGGTTGAAGTCgtttaagagctatgctggaaacagc	69	f96a9336-d7c2-4645-bdc3-3bc6bab00262	WRN_targeting
WRN	ATCACGAGATCAGGAGATCG	TCACGAGATCAGGAGATCG	GTCACGAGATCAGGAGATCG	atcttgtggaaaggacgaaacaccGTCACGAGATCAGGAGATCGgtttaagagctatgctggaaacagc	69	30371252-d1f5-4c51-88f1-47d755344c63	WRN_targeting
WRN	ATCACGCTCATTGCTGTGGA	TCACGCTCATTGCTGTGGA	GTCACGCTCATTGCTGTGGA	atcttgtggaaaggacgaaacaccGTCACGCTCATTGCTGTGGAgtttaagagctatgctggaaacagc	69	ec059ad1-df71-40f5-b1cd-af183abac27a	WRN_targeting
WRN	ATCACTGAGGGATTCTTGGT	TCACTGAGGGATTCTTGGT	GTCACTGAGGGATTCTTGGT	atcttgtggaaaggacgaaacaccGTCACTGAGGGATTCTTGGTgtttaagagctatgctggaaacagc	69	3574b521-2ecc-4733-ae78-edbb895dad9d	WRN_targeting
WRN	ATCACTTACCTAATATCTTC	TCACTTACCTAATATCTTC	GTCACTTACCTAATATCTTC	atcttgtggaaaggacgaaacaccGTCACTTACCTAATATCTTCgtttaagagctatgctggaaacagc	69	c239485b-1d46-40ee-a67f-c494149e9170	WRN_targeting
WRN	ATCACTTCCTCAGAGATTGA	TCACTTCCTCAGAGATTGA	GTCACTTCCTCAGAGATTGA	atcttgtggaaaggacgaaacaccGTCACTTCCTCAGAGATTGAgtttaagagctatgctggaaacagc	69	636334c1-9b00-499a-a9d6-53dc656cd12a	WRN_targeting
WRN	ATCACTTTCCACTGAACTCT	TCACTTTCCACTGAACTCT	GTCACTTTCCACTGAACTCT	atcttgtggaaaggacgaaacaccGTCACTTTCCACTGAACTCTgtttaagagctatgctggaaacagc	69	cadda571-bc70-4c16-960c-6ced20013050	WRN_targeting
WRN	ATCAGCAAACTTTATTCCCG	TCAGCAAACTTTATTCCCG	GTCAGCAAACTTTATTCCCG	atcttgtggaaaggacgaaacaccGTCAGCAAACTTTATTCCCGgtttaagagctatgctggaaacagc	69	3d783a76-8d73-43e2-86a3-a49e90f11a6b	WRN_targeting
WRN	ATCAGGAGATTGGTAGAGCT	TCAGGAGATTGGTAGAGCT	GTCAGGAGATTGGTAGAGCT	atcttgtggaaaggacgaaacaccGTCAGGAGATTGGTAGAGCTgtttaagagctatgctggaaacagc	69	acde5d93-0978-4b76-b7d6-e9c3455bcbdc	WRN_targeting
WRN	ATCATCTTGTCTCATTTTGA	TCATCTTGTCTCATTTTGA	GTCATCTTGTCTCATTTTGA	atcttgtggaaaggacgaaacaccGTCATCTTGTCTCATTTTGAgtttaagagctatgctggaaacagc	69	5f2892d0-e94a-464a-b1f2-a3d7a0212f40	WRN_targeting
WRN	ATCATGACTGAGGCCGGGCG	TCATGACTGAGGCCGGGCG	GTCATGACTGAGGCCGGGCG	atcttgtggaaaggacgaaacaccGTCATGACTGAGGCCGGGCGgtttaagagctatgctggaaacagc	69	d6b4f76c-f926-437a-9aef-c9eca7e5d1fa	WRN_targeting
WRN	ATCATTCAGGTTCCAATCGT	TCATTCAGGTTCCAATCGT	GTCATTCAGGTTCCAATCGT	atcttgtggaaaggacgaaacaccGTCATTCAGGTTCCAATCGTgtttaagagctatgctggaaacagc	69	5b7f6e94-d0ca-43e0-9369-b27d642e8eef	WRN_targeting
WRN	ATCATTTAGCTAAACATGAT	TCATTTAGCTAAACATGAT	GTCATTTAGCTAAACATGAT	atcttgtggaaaggacgaaacaccGTCATTTAGCTAAACATGATgtttaagagctatgctggaaacagc	69	1adfa2cb-2688-49be-8c75-0f7cddc1e04e	WRN_targeting
WRN	ATCCAAAATCTCTAAATTTC	TCCAAAATCTCTAAATTTC	GTCCAAAATCTCTAAATTTC	atcttgtggaaaggacgaaacaccGTCCAAAATCTCTAAATTTCgtttaagagctatgctggaaacagc	69	79bb65b0-9c6a-4e1d-8b61-114cc696e39c	WRN_targeting
WRN	ATCCAGGGAAGTGAGAAAAA	TCCAGGGAAGTGAGAAAAA	GTCCAGGGAAGTGAGAAAAA	atcttgtggaaaggacgaaacaccGTCCAGGGAAGTGAGAAAAAgtttaagagctatgctggaaacagc	69	3a6047d9-78cb-4529-9302-6befa3939b98	WRN_targeting
WRN	ATCCAGTGAATTCTAAGAAG	TCCAGTGAATTCTAAGAAG	GTCCAGTGAATTCTAAGAAG	atcttgtggaaaggacgaaacaccGTCCAGTGAATTCTAAGAAGgtttaagagctatgctggaaacagc	69	77b076b6-4121-4a90-88d6-c4b17d68aed0	WRN_targeting
WRN	ATCCCACTATTTTGGGGGAC	TCCCACTATTTTGGGGGAC	GTCCCACTATTTTGGGGGAC	atcttgtggaaaggacgaaacaccGTCCCACTATTTTGGGGGACgtttaagagctatgctggaaacagc	69	b1fc7b3d-202b-45b9-9c47-3a993233ce4e	WRN_targeting
WRN	ATCCCAGCACTTTGGGAGGC	TCCCAGCACTTTGGGAGGC	GTCCCAGCACTTTGGGAGGC	atcttgtggaaaggacgaaacaccGTCCCAGCACTTTGGGAGGCgtttaagagctatgctggaaacagc	69	ffd5339b-3115-44ae-8559-4744ad245951	WRN_targeting
WRN	ATCCCAGCTACTCGGGAGGC	TCCCAGCTACTCGGGAGGC	GTCCCAGCTACTCGGGAGGC	atcttgtggaaaggacgaaacaccGTCCCAGCTACTCGGGAGGCgtttaagagctatgctggaaacagc	69	741352dd-59a7-436c-b510-a7addc28204c	WRN_targeting
WRN	ATCCCCATCTGATAGACTCA	TCCCCATCTGATAGACTCA	GTCCCCATCTGATAGACTCA	atcttgtggaaaggacgaaacaccGTCCCCATCTGATAGACTCAgtttaagagctatgctggaaacagc	69	f8df6306-a2d4-41a3-989d-87ca9c94d784	WRN_targeting
WRN	ATCCCTCAGTGATCAGCTGA	TCCCTCAGTGATCAGCTGA	GTCCCTCAGTGATCAGCTGA	atcttgtggaaaggacgaaacaccGTCCCTCAGTGATCAGCTGAgtttaagagctatgctggaaacagc	69	93e4c8bd-8cad-463a-8bd4-c8f915808d1f	WRN_targeting
WRN	ATCCTCAGATCACCTGTACT	TCCTCAGATCACCTGTACT	GTCCTCAGATCACCTGTACT	atcttgtggaaaggacgaaacaccGTCCTCAGATCACCTGTACTgtttaagagctatgctggaaacagc	69	ad411bdf-b073-4ce6-aace-531d46da3b42	WRN_targeting
WRN	ATCCTCGGAGAAATAAAATT	TCCTCGGAGAAATAAAATT	GTCCTCGGAGAAATAAAATT	atcttgtggaaaggacgaaacaccGTCCTCGGAGAAATAAAATTgtttaagagctatgctggaaacagc	69	939a78f9-5e6f-4b98-8a9f-ca4acd768115	WRN_targeting
WRN	ATCCTGTGGAACATACCATG	TCCTGTGGAACATACCATG	GTCCTGTGGAACATACCATG	atcttgtggaaaggacgaaacaccGTCCTGTGGAACATACCATGgtttaagagctatgctggaaacagc	69	bc744590-65b7-4c72-a998-6871c26a57d9	WRN_targeting
WRN	ATCCTTACCTTGTTTTGACA	TCCTTACCTTGTTTTGACA	GTCCTTACCTTGTTTTGACA	atcttgtggaaaggacgaaacaccGTCCTTACCTTGTTTTGACAgtttaagagctatgctggaaacagc	69	5272191d-d4fb-449e-9202-487dcdfc8629	WRN_targeting
WRN	ATCCTTTTTACGTTTTCAAC	TCCTTTTTACGTTTTCAAC	GTCCTTTTTACGTTTTCAAC	atcttgtggaaaggacgaaacaccGTCCTTTTTACGTTTTCAACgtttaagagctatgctggaaacagc	69	3a270b37-a259-4120-802d-44f706cde61b	WRN_targeting
WRN	ATCCTTTTTGCTTTTAATAG	TCCTTTTTGCTTTTAATAG	GTCCTTTTTGCTTTTAATAG	atcttgtggaaaggacgaaacaccGTCCTTTTTGCTTTTAATAGgtttaagagctatgctggaaacagc	69	a22989bd-ee70-48b2-ab29-3be7ef0af531	WRN_targeting
WRN	ATCGACAGGCACCTTCTTAC	TCGACAGGCACCTTCTTAC	GTCGACAGGCACCTTCTTAC	atcttgtggaaaggacgaaacaccGTCGACAGGCACCTTCTTACgtttaagagctatgctggaaacagc	69	cfb7c4c3-4d69-4f6f-8e36-d1a0e9c7ef27	WRN_targeting
WRN	ATCGCAGGCACAGTTTATTT	TCGCAGGCACAGTTTATTT	GTCGCAGGCACAGTTTATTT	atcttgtggaaaggacgaaacaccGTCGCAGGCACAGTTTATTTgtttaagagctatgctggaaacagc	69	a04ed332-a231-474b-9329-d6360cedf06a	WRN_targeting
WRN	ATCGCTTGAACTCAGGAGGC	TCGCTTGAACTCAGGAGGC	GTCGCTTGAACTCAGGAGGC	atcttgtggaaaggacgaaacaccGTCGCTTGAACTCAGGAGGCgtttaagagctatgctggaaacagc	69	394ad900-aab5-41c6-8df7-04d1f4bea582	WRN_targeting
WRN	ATCGTTGCACTTACTGCTAC	TCGTTGCACTTACTGCTAC	GTCGTTGCACTTACTGCTAC	atcttgtggaaaggacgaaacaccGTCGTTGCACTTACTGCTACgtttaagagctatgctggaaacagc	69	6fd9d1f6-0673-46e6-84ae-59727fe205c1	WRN_targeting
WRN	ATCTCCGCCTCCTGAGTTCA	TCTCCGCCTCCTGAGTTCA	GTCTCCGCCTCCTGAGTTCA	atcttgtggaaaggacgaaacaccGTCTCCGCCTCCTGAGTTCAgtttaagagctatgctggaaacagc	69	2771b581-d138-4053-abb4-8caad26debe4	WRN_targeting
WRN	ATCTCGTGATCCGCCCGCCT	TCTCGTGATCCGCCCGCCT	GTCTCGTGATCCGCCCGCCT	atcttgtggaaaggacgaaacaccGTCTCGTGATCCGCCCGCCTgtttaagagctatgctggaaacagc	69	12b8c873-0cf7-4e9f-a375-76dfdf001809	WRN_targeting
WRN	ATCTGATAGACTCATGCTAA	TCTGATAGACTCATGCTAA	GTCTGATAGACTCATGCTAA	atcttgtggaaaggacgaaacaccGTCTGATAGACTCATGCTAAgtttaagagctatgctggaaacagc	69	6d3d14ff-f1ee-43f1-ba91-8c39a2fc22af	WRN_targeting
WRN	ATCTGTTCAGAGTACAAGAT	TCTGTTCAGAGTACAAGAT	GTCTGTTCAGAGTACAAGAT	atcttgtggaaaggacgaaacaccGTCTGTTCAGAGTACAAGATgtttaagagctatgctggaaacagc	69	17eb6150-6d37-4915-8f0a-90608b3815c0	WRN_targeting
WRN	ATCTTACTAAAGGATATTTC	TCTTACTAAAGGATATTTC	GTCTTACTAAAGGATATTTC	atcttgtggaaaggacgaaacaccGTCTTACTAAAGGATATTTCgtttaagagctatgctggaaacagc	69	9641f11a-a44a-403f-9f4a-2d57a3287909	WRN_targeting
WRN	ATCTTATCACATGGTTTATA	TCTTATCACATGGTTTATA	GTCTTATCACATGGTTTATA	atcttgtggaaaggacgaaacaccGTCTTATCACATGGTTTATAgtttaagagctatgctggaaacagc	69	2db464c0-1520-41b1-a76b-9633f4abd398	WRN_targeting
WRN	ATCTTCATTCTAGCAGATGT	TCTTCATTCTAGCAGATGT	GTCTTCATTCTAGCAGATGT	atcttgtggaaaggacgaaacaccGTCTTCATTCTAGCAGATGTgtttaagagctatgctggaaacagc	69	ccbf7b8e-939f-4c42-8987-f9e2032c1a40	WRN_targeting
WRN	ATCTTCTTTTCTTGGAATAA	TCTTCTTTTCTTGGAATAA	GTCTTCTTTTCTTGGAATAA	atcttgtggaaaggacgaaacaccGTCTTCTTTTCTTGGAATAAgtttaagagctatgctggaaacagc	69	2155dddc-c4b7-4f6e-aa4b-e81f06039dc1	WRN_targeting
WRN	ATCTTGCCTACATAAACAGG	TCTTGCCTACATAAACAGG	GTCTTGCCTACATAAACAGG	atcttgtggaaaggacgaaacaccGTCTTGCCTACATAAACAGGgtttaagagctatgctggaaacagc	69	c651d7ff-9205-4bcb-bf76-a72bbce7a635	WRN_targeting
WRN	ATCTTGTTTGTTGCCAGAAT	TCTTGTTTGTTGCCAGAAT	GTCTTGTTTGTTGCCAGAAT	atcttgtggaaaggacgaaacaccGTCTTGTTTGTTGCCAGAATgtttaagagctatgctggaaacagc	69	4899a562-59d5-4199-9580-5b5380e365cb	WRN_targeting
WRN	ATCTTTAAGAAACTATTACT	TCTTTAAGAAACTATTACT	GTCTTTAAGAAACTATTACT	atcttgtggaaaggacgaaacaccGTCTTTAAGAAACTATTACTgtttaagagctatgctggaaacagc	69	12d50072-d4f9-4cf0-a0f9-90b3e3c07e1d	WRN_targeting
WRN	ATCTTTCTCTAGAAGAGCAT	TCTTTCTCTAGAAGAGCAT	GTCTTTCTCTAGAAGAGCAT	atcttgtggaaaggacgaaacaccGTCTTTCTCTAGAAGAGCATgtttaagagctatgctggaaacagc	69	aefaf454-ff20-4a0e-9bfb-59ebfc9c0e84	WRN_targeting
WRN	ATGAAAAAGTTTATTGATAT	TGAAAAAGTTTATTGATAT	GTGAAAAAGTTTATTGATAT	atcttgtggaaaggacgaaacaccGTGAAAAAGTTTATTGATATgtttaagagctatgctggaaacagc	69	1424fede-2259-482e-8acf-c4d8d4d9e5d4	WRN_targeting
WRN	ATGAAAATGAAGCTAATGAA	TGAAAATGAAGCTAATGAA	GTGAAAATGAAGCTAATGAA	atcttgtggaaaggacgaaacaccGTGAAAATGAAGCTAATGAAgtttaagagctatgctggaaacagc	69	e48094d8-f46d-4668-b53c-65635a0d3843	WRN_targeting
WRN	ATGAAAGTCACACTTACCAA	TGAAAGTCACACTTACCAA	GTGAAAGTCACACTTACCAA	atcttgtggaaaggacgaaacaccGTGAAAGTCACACTTACCAAgtttaagagctatgctggaaacagc	69	428f8e42-06ba-44e5-b528-39a298cc0a38	WRN_targeting
WRN	ATGAATATAAAAAAGTCTGG	TGAATATAAAAAAGTCTGG	GTGAATATAAAAAAGTCTGG	atcttgtggaaaggacgaaacaccGTGAATATAAAAAAGTCTGGgtttaagagctatgctggaaacagc	69	e1ff078e-563a-47dd-b68d-8d81ba40fc03	WRN_targeting
WRN	ATGACACAACAAGTTACAGG	TGACACAACAAGTTACAGG	GTGACACAACAAGTTACAGG	atcttgtggaaaggacgaaacaccGTGACACAACAAGTTACAGGgtttaagagctatgctggaaacagc	69	ac2c2e86-1ffc-4d66-945d-7d6005f09ea3	WRN_targeting
WRN	ATGACTAATATGTGATGTTA	TGACTAATATGTGATGTTA	GTGACTAATATGTGATGTTA	atcttgtggaaaggacgaaacaccGTGACTAATATGTGATGTTAgtttaagagctatgctggaaacagc	69	c15da59b-d49e-4722-917b-c6166cfb29f4	WRN_targeting
WRN	ATGACTCAGAGGATACATCC	TGACTCAGAGGATACATCC	GTGACTCAGAGGATACATCC	atcttgtggaaaggacgaaacaccGTGACTCAGAGGATACATCCgtttaagagctatgctggaaacagc	69	e5dea513-c133-4e98-9972-cb658f41bed3	WRN_targeting
WRN	ATGACTGAGGCCGGGCGCGG	TGACTGAGGCCGGGCGCGG	GTGACTGAGGCCGGGCGCGG	atcttgtggaaaggacgaaacaccGTGACTGAGGCCGGGCGCGGgtttaagagctatgctggaaacagc	69	388d62a9-df14-4305-b7d6-b6a6e0b542d5	WRN_targeting
WRN	ATGAGTCTATCAGATGGGGA	TGAGTCTATCAGATGGGGA	GTGAGTCTATCAGATGGGGA	atcttgtggaaaggacgaaacaccGTGAGTCTATCAGATGGGGAgtttaagagctatgctggaaacagc	69	cfbd7682-f2fe-4fa9-ac7d-5564977ba135	WRN_targeting
WRN	ATGAGTTTTAGCACAAGGAA	TGAGTTTTAGCACAAGGAA	GTGAGTTTTAGCACAAGGAA	atcttgtggaaaggacgaaacaccGTGAGTTTTAGCACAAGGAAgtttaagagctatgctggaaacagc	69	13105aba-207f-46ab-ba5c-98758b52ece1	WRN_targeting
WRN	ATGATAACATGACTTACTTA	TGATAACATGACTTACTTA	GTGATAACATGACTTACTTA	atcttgtggaaaggacgaaacaccGTGATAACATGACTTACTTAgtttaagagctatgctggaaacagc	69	3ca9a718-30f9-459a-bbd9-fa0716630c22	WRN_targeting
WRN	ATGATAAGGGTAAGCACTGA	TGATAAGGGTAAGCACTGA	GTGATAAGGGTAAGCACTGA	atcttgtggaaaggacgaaacaccGTGATAAGGGTAAGCACTGAgtttaagagctatgctggaaacagc	69	ff63685a-0aa5-438a-ad73-f35beb6f85c9	WRN_targeting
WRN	ATGATACTAAAATATTTAAA	TGATACTAAAATATTTAAA	GTGATACTAAAATATTTAAA	atcttgtggaaaggacgaaacaccGTGATACTAAAATATTTAAAgtttaagagctatgctggaaacagc	69	b023b8f3-950e-4f79-814d-28c24e5b94c4	WRN_targeting
WRN	ATGATGAATGTCTTTCCTTG	TGATGAATGTCTTTCCTTG	GTGATGAATGTCTTTCCTTG	atcttgtggaaaggacgaaacaccGTGATGAATGTCTTTCCTTGgtttaagagctatgctggaaacagc	69	2f144d4d-3d4a-4f8d-99c3-6ccfc0fe3fa1	WRN_targeting
WRN	ATGATGATAAGGGTAAGCAC	TGATGATAAGGGTAAGCAC	GTGATGATAAGGGTAAGCAC	atcttgtggaaaggacgaaacaccGTGATGATAAGGGTAAGCACgtttaagagctatgctggaaacagc	69	4d0f4cab-092e-4e30-8253-886ce5be757f	WRN_targeting
WRN	ATGATGGAGAAGATGTACTT	TGATGGAGAAGATGTACTT	GTGATGGAGAAGATGTACTT	atcttgtggaaaggacgaaacaccGTGATGGAGAAGATGTACTTgtttaagagctatgctggaaacagc	69	3a069e35-85ac-4ec5-9ace-bf0132aa8005	WRN_targeting
WRN	ATGATTATTTAACTTTAAGC	TGATTATTTAACTTTAAGC	GTGATTATTTAACTTTAAGC	atcttgtggaaaggacgaaacaccGTGATTATTTAACTTTAAGCgtttaagagctatgctggaaacagc	69	f9b54128-e918-46c0-b4a2-b1af31e2fa50	WRN_targeting
WRN	ATGATTTCTTTTTTTATTTT	TGATTTCTTTTTTTATTTT	GTGATTTCTTTTTTTATTTT	atcttgtggaaaggacgaaacaccGTGATTTCTTTTTTTATTTTgtttaagagctatgctggaaacagc	69	9bcc5c36-8d1a-44f1-8b47-14d2e3047a2b	WRN_targeting
WRN	ATGATTTTAGGGATTCATTC	TGATTTTAGGGATTCATTC	GTGATTTTAGGGATTCATTC	atcttgtggaaaggacgaaacaccGTGATTTTAGGGATTCATTCgtttaagagctatgctggaaacagc	69	4a8b7a9f-5168-431f-884f-23e18c5f9b20	WRN_targeting
WRN	ATGCACACTTTCACAGTCTA	TGCACACTTTCACAGTCTA	GTGCACACTTTCACAGTCTA	atcttgtggaaaggacgaaacaccGTGCACACTTTCACAGTCTAgtttaagagctatgctggaaacagc	69	d60d2778-8d53-4b75-baec-35ba91ebe500	WRN_targeting
WRN	ATGCAGCAGACGTGTCTGTG	TGCAGCAGACGTGTCTGTG	GTGCAGCAGACGTGTCTGTG	atcttgtggaaaggacgaaacaccGTGCAGCAGACGTGTCTGTGgtttaagagctatgctggaaacagc	69	e14dd56d-3b86-4149-a7fe-63e36f741b6b	WRN_targeting
WRN	ATGCCAGTTCTTCAATAAAC	TGCCAGTTCTTCAATAAAC	GTGCCAGTTCTTCAATAAAC	atcttgtggaaaggacgaaacaccGTGCCAGTTCTTCAATAAACgtttaagagctatgctggaaacagc	69	086510f7-cc3d-4af0-8e36-10e885053098	WRN_targeting
WRN	ATGCCCATTCCAAAAGCTAT	TGCCCATTCCAAAAGCTAT	GTGCCCATTCCAAAAGCTAT	atcttgtggaaaggacgaaacaccGTGCCCATTCCAAAAGCTATgtttaagagctatgctggaaacagc	69	e525d123-c46a-4b5d-b1a1-cadfad3d0d55	WRN_targeting
WRN	ATGCCCCCACTCAGAAATAC	TGCCCCCACTCAGAAATAC	GTGCCCCCACTCAGAAATAC	atcttgtggaaaggacgaaacaccGTGCCCCCACTCAGAAATACgtttaagagctatgctggaaacagc	69	edbc8b72-08d6-4208-b2a6-17749676ee8e	WRN_targeting
WRN	ATGCCTCTCACCTGAGTTGA	TGCCTCTCACCTGAGTTGA	GTGCCTCTCACCTGAGTTGA	atcttgtggaaaggacgaaacaccGTGCCTCTCACCTGAGTTGAgtttaagagctatgctggaaacagc	69	29e135b0-4fe3-442d-951e-dd1315958578	WRN_targeting
WRN	ATGCTTATGTACGTGCTTAA	TGCTTATGTACGTGCTTAA	GTGCTTATGTACGTGCTTAA	atcttgtggaaaggacgaaacaccGTGCTTATGTACGTGCTTAAgtttaagagctatgctggaaacagc	69	02397846-938f-4574-879a-55f723e1ae06	WRN_targeting
WRN	ATGCTTTAAAAAAAGTATTA	TGCTTTAAAAAAAGTATTA	GTGCTTTAAAAAAAGTATTA	atcttgtggaaaggacgaaacaccGTGCTTTAAAAAAAGTATTAgtttaagagctatgctggaaacagc	69	9665ef8b-8639-4573-80ee-c2f93648a5e8	WRN_targeting
WRN	ATGGACAAAACGAAAAGGGG	TGGACAAAACGAAAAGGGG	GTGGACAAAACGAAAAGGGG	atcttgtggaaaggacgaaacaccGTGGACAAAACGAAAAGGGGgtttaagagctatgctggaaacagc	69	41b7e920-acfd-47fe-a458-65c128bde245	WRN_targeting
WRN	ATGGAGTGGCAAGTACGCAC	TGGAGTGGCAAGTACGCAC	GTGGAGTGGCAAGTACGCAC	atcttgtggaaaggacgaaacaccGTGGAGTGGCAAGTACGCACgtttaagagctatgctggaaacagc	69	fb197b26-f417-4efc-824a-66dc403aa59c	WRN_targeting
WRN	ATGGATGGTGAACTGCTTAA	TGGATGGTGAACTGCTTAA	GTGGATGGTGAACTGCTTAA	atcttgtggaaaggacgaaacaccGTGGATGGTGAACTGCTTAAgtttaagagctatgctggaaacagc	69	aba194ea-1b0d-47cd-bf93-547e0f6d55c3	WRN_targeting
WRN	ATGGCAAATTGGTAGAAGCT	TGGCAAATTGGTAGAAGCT	GTGGCAAATTGGTAGAAGCT	atcttgtggaaaggacgaaacaccGTGGCAAATTGGTAGAAGCTgtttaagagctatgctggaaacagc	69	695d2aef-83d6-447e-bd1d-a158d8ec85a1	WRN_targeting
WRN	ATGGCCAAAGTACATCTTGA	TGGCCAAAGTACATCTTGA	GTGGCCAAAGTACATCTTGA	atcttgtggaaaggacgaaacaccGTGGCCAAAGTACATCTTGAgtttaagagctatgctggaaacagc	69	518203e8-c934-4125-bfcf-46b6f266afc1	WRN_targeting
WRN	ATGGCCATAGACTGTGAAAG	TGGCCATAGACTGTGAAAG	GTGGCCATAGACTGTGAAAG	atcttgtggaaaggacgaaacaccGTGGCCATAGACTGTGAAAGgtttaagagctatgctggaaacagc	69	0a393846-7bdd-456c-8c5a-33fdd5c48fa9	WRN_targeting
WRN	ATGGGAACTGAAAAATGCTG	TGGGAACTGAAAAATGCTG	GTGGGAACTGAAAAATGCTG	atcttgtggaaaggacgaaacaccGTGGGAACTGAAAAATGCTGgtttaagagctatgctggaaacagc	69	3d7c4474-2a4d-4b51-ab17-4f7c7ad2dc04	WRN_targeting
WRN	ATGGGCCTGCTCCAGCAACT	TGGGCCTGCTCCAGCAACT	GTGGGCCTGCTCCAGCAACT	atcttgtggaaaggacgaaacaccGTGGGCCTGCTCCAGCAACTgtttaagagctatgctggaaacagc	69	5e2bf0c0-af53-47b6-afcf-8b34d8ffdc09	WRN_targeting
WRN	ATGGTAAGCTTTGCCAAGTC	TGGTAAGCTTTGCCAAGTC	GTGGTAAGCTTTGCCAAGTC	atcttgtggaaaggacgaaacaccGTGGTAAGCTTTGCCAAGTCgtttaagagctatgctggaaacagc	69	509ccf1d-8d41-4b77-9d24-134a177502ff	WRN_targeting
WRN	ATGGTACAGTCACCAGAAAA	TGGTACAGTCACCAGAAAA	GTGGTACAGTCACCAGAAAA	atcttgtggaaaggacgaaacaccGTGGTACAGTCACCAGAAAAgtttaagagctatgctggaaacagc	69	7740a5a0-4f9b-4744-af66-5eee67914e5b	WRN_targeting
WRN	ATGGTAGCTATGACACACTG	TGGTAGCTATGACACACTG	GTGGTAGCTATGACACACTG	atcttgtggaaaggacgaaacaccGTGGTAGCTATGACACACTGgtttaagagctatgctggaaacagc	69	01d2f3b4-c356-409d-ad52-d47f1f23e68b	WRN_targeting
WRN	ATGTAAAAAATGTAAAATGG	TGTAAAAAATGTAAAATGG	GTGTAAAAAATGTAAAATGG	atcttgtggaaaggacgaaacaccGTGTAAAAAATGTAAAATGGgtttaagagctatgctggaaacagc	69	53ffd702-8085-4ea6-9c19-b8990934dec5	WRN_targeting
WRN	ATGTAATGTTTTATTATAAA	TGTAATGTTTTATTATAAA	GTGTAATGTTTTATTATAAA	atcttgtggaaaggacgaaacaccGTGTAATGTTTTATTATAAAgtttaagagctatgctggaaacagc	69	5af13893-65ed-49d1-8795-9cc4bf60ff51	WRN_targeting
WRN	ATGTACTCACGTAGGCTCCC	TGTACTCACGTAGGCTCCC	GTGTACTCACGTAGGCTCCC	atcttgtggaaaggacgaaacaccGTGTACTCACGTAGGCTCCCgtttaagagctatgctggaaacagc	69	0a390b8a-a1f8-4de5-afa6-15f78a152cc6	WRN_targeting
WRN	ATGTAGTTTCTGGGTCTTCT	TGTAGTTTCTGGGTCTTCT	GTGTAGTTTCTGGGTCTTCT	atcttgtggaaaggacgaaacaccGTGTAGTTTCTGGGTCTTCTgtttaagagctatgctggaaacagc	69	3d059252-a483-42af-9cce-19b6afdff81f	WRN_targeting
WRN	ATGTATAATTTTGGAAAAGT	TGTATAATTTTGGAAAAGT	GTGTATAATTTTGGAAAAGT	atcttgtggaaaggacgaaacaccGTGTATAATTTTGGAAAAGTgtttaagagctatgctggaaacagc	69	721b37f6-90e7-4fbf-a7db-5c115719b23e	WRN_targeting
WRN	ATGTCCAACAATATGAAGTA	TGTCCAACAATATGAAGTA	GTGTCCAACAATATGAAGTA	atcttgtggaaaggacgaaacaccGTGTCCAACAATATGAAGTAgtttaagagctatgctggaaacagc	69	6cdd944c-9bf2-4e48-817e-c72ec21a4fd4	WRN_targeting
WRN	ATGTCCACCATTATCTGAAC	TGTCCACCATTATCTGAAC	GTGTCCACCATTATCTGAAC	atcttgtggaaaggacgaaacaccGTGTCCACCATTATCTGAACgtttaagagctatgctggaaacagc	69	ebe5fe85-69b2-48fe-ad98-d9bfa77388f1	WRN_targeting
WRN	ATGTCCTGAATGGATGAATG	TGTCCTGAATGGATGAATG	GTGTCCTGAATGGATGAATG	atcttgtggaaaggacgaaacaccGTGTCCTGAATGGATGAATGgtttaagagctatgctggaaacagc	69	f413183b-352c-42d9-916e-2b2de4cf3f1f	WRN_targeting
WRN	ATGTCTGTTTTAATTTCTAA	TGTCTGTTTTAATTTCTAA	GTGTCTGTTTTAATTTCTAA	atcttgtggaaaggacgaaacaccGTGTCTGTTTTAATTTCTAAgtttaagagctatgctggaaacagc	69	0e775434-c79f-4e2b-b734-4d19c4be8f1a	WRN_targeting
WRN	ATGTGATAAGATTTCTTCTG	TGTGATAAGATTTCTTCTG	GTGTGATAAGATTTCTTCTG	atcttgtggaaaggacgaaacaccGTGTGATAAGATTTCTTCTGgtttaagagctatgctggaaacagc	69	860717aa-6015-480d-b4ec-f63fa126b344	WRN_targeting
WRN	ATGTGCTGTAGAAGAAAGAA	TGTGCTGTAGAAGAAAGAA	GTGTGCTGTAGAAGAAAGAA	atcttgtggaaaggacgaaacaccGTGTGCTGTAGAAGAAAGAAgtttaagagctatgctggaaacagc	69	7900754a-edc1-47f0-9bb0-3a9cb013662f	WRN_targeting
WRN	ATGTGTACTGTGTGCGCCGG	TGTGTACTGTGTGCGCCGG	GTGTGTACTGTGTGCGCCGG	atcttgtggaaaggacgaaacaccGTGTGTACTGTGTGCGCCGGgtttaagagctatgctggaaacagc	69	53ea35fe-587d-4e2f-9210-7d389aad1775	WRN_targeting
WRN	ATGTGTACTTGGTTTACTAC	TGTGTACTTGGTTTACTAC	GTGTGTACTTGGTTTACTAC	atcttgtggaaaggacgaaacaccGTGTGTACTTGGTTTACTACgtttaagagctatgctggaaacagc	69	11ab6cad-ff3e-44d9-b145-a19added102d	WRN_targeting
WRN	ATGTTAAGAAATCATGACTG	TGTTAAGAAATCATGACTG	GTGTTAAGAAATCATGACTG	atcttgtggaaaggacgaaacaccGTGTTAAGAAATCATGACTGgtttaagagctatgctggaaacagc	69	59a3e945-e8f9-4cab-a374-afe2dced2841	WRN_targeting
WRN	ATGTTACAGTTTTTCCCCAG	TGTTACAGTTTTTCCCCAG	GTGTTACAGTTTTTCCCCAG	atcttgtggaaaggacgaaacaccGTGTTACAGTTTTTCCCCAGgtttaagagctatgctggaaacagc	69	c8d20755-2cef-4606-b2b4-333b0189097c	WRN_targeting
WRN	ATGTTACCTGAACAGTATTC	TGTTACCTGAACAGTATTC	GTGTTACCTGAACAGTATTC	atcttgtggaaaggacgaaacaccGTGTTACCTGAACAGTATTCgtttaagagctatgctggaaacagc	69	55b29383-6a54-4cc0-ad69-9904c60542fd	WRN_targeting
WRN	ATGTTAGTTCCTGAAAACAT	TGTTAGTTCCTGAAAACAT	GTGTTAGTTCCTGAAAACAT	atcttgtggaaaggacgaaacaccGTGTTAGTTCCTGAAAACATgtttaagagctatgctggaaacagc	69	8173b7f5-70bd-4028-986c-0ab224046c73	WRN_targeting
WRN	ATGTTCCACAGGATAGATTC	TGTTCCACAGGATAGATTC	GTGTTCCACAGGATAGATTC	atcttgtggaaaggacgaaacaccGTGTTCCACAGGATAGATTCgtttaagagctatgctggaaacagc	69	432af645-6fbb-4891-8418-4819c57d4e4e	WRN_targeting
WRN	ATGTTGCTGTCATGGCAACT	TGTTGCTGTCATGGCAACT	GTGTTGCTGTCATGGCAACT	atcttgtggaaaggacgaaacaccGTGTTGCTGTCATGGCAACTgtttaagagctatgctggaaacagc	69	150b3d57-c337-4fad-be62-8a7533432cee	WRN_targeting
WRN	ATGTTGCTTGAAAATAAAGC	TGTTGCTTGAAAATAAAGC	GTGTTGCTTGAAAATAAAGC	atcttgtggaaaggacgaaacaccGTGTTGCTTGAAAATAAAGCgtttaagagctatgctggaaacagc	69	0bb5bff6-2371-45c6-86ab-7d7b9505a82a	WRN_targeting
WRN	ATGTTGGACATTCTATAAGA	TGTTGGACATTCTATAAGA	GTGTTGGACATTCTATAAGA	atcttgtggaaaggacgaaacaccGTGTTGGACATTCTATAAGAgtttaagagctatgctggaaacagc	69	905a0eef-e7fc-4066-8382-634a10d78edb	WRN_targeting
WRN	ATGTTGGCCCCTCTGTTGGA	TGTTGGCCCCTCTGTTGGA	GTGTTGGCCCCTCTGTTGGA	atcttgtggaaaggacgaaacaccGTGTTGGCCCCTCTGTTGGAgtttaagagctatgctggaaacagc	69	a0624eb0-02f7-4141-adf9-a08d996a71d4	WRN_targeting
WRN	ATGTTTCTTGCTGTATTATA	TGTTTCTTGCTGTATTATA	GTGTTTCTTGCTGTATTATA	atcttgtggaaaggacgaaacaccGTGTTTCTTGCTGTATTATAgtttaagagctatgctggaaacagc	69	5e4fda22-6727-43a3-a13f-a7aa90ea1abb	WRN_targeting
WRN	ATGTTTTCCCGGTTCTGAAG	TGTTTTCCCGGTTCTGAAG	GTGTTTTCCCGGTTCTGAAG	atcttgtggaaaggacgaaacaccGTGTTTTCCCGGTTCTGAAGgtttaagagctatgctggaaacagc	69	80fe1721-54fd-470c-8a3f-0d1b6e219379	WRN_targeting
WRN	ATGTTTTTTAAAAGTATTTA	TGTTTTTTAAAAGTATTTA	GTGTTTTTTAAAAGTATTTA	atcttgtggaaaggacgaaacaccGTGTTTTTTAAAAGTATTTAgtttaagagctatgctggaaacagc	69	da101341-ffc6-4cef-b7bd-42f509676779	WRN_targeting
WRN	ATGTTTTTTCCCTATTTAAT	TGTTTTTTCCCTATTTAAT	GTGTTTTTTCCCTATTTAAT	atcttgtggaaaggacgaaacaccGTGTTTTTTCCCTATTTAATgtttaagagctatgctggaaacagc	69	f53a5986-c496-4e2e-aa8c-0997f1596e55	WRN_targeting
WRN	ATTAAAGATGATGGCAAAGA	TTAAAGATGATGGCAAAGA	GTTAAAGATGATGGCAAAGA	atcttgtggaaaggacgaaacaccGTTAAAGATGATGGCAAAGAgtttaagagctatgctggaaacagc	69	a815c706-0b84-4711-a709-b0a8b8aed125	WRN_targeting
WRN	ATTAAATCCTTACCTTGTTT	TTAAATCCTTACCTTGTTT	GTTAAATCCTTACCTTGTTT	atcttgtggaaaggacgaaacaccGTTAAATCCTTACCTTGTTTgtttaagagctatgctggaaacagc	69	a3fd7985-a726-471a-a2c8-d0d3eb5bede6	WRN_targeting
WRN	ATTAAATGAGATTATACTCA	TTAAATGAGATTATACTCA	GTTAAATGAGATTATACTCA	atcttgtggaaaggacgaaacaccGTTAAATGAGATTATACTCAgtttaagagctatgctggaaacagc	69	233ae2f2-f043-44c9-af33-9f17d578eb49	WRN_targeting
WRN	ATTAAATTAGACTTCCTGTA	TTAAATTAGACTTCCTGTA	GTTAAATTAGACTTCCTGTA	atcttgtggaaaggacgaaacaccGTTAAATTAGACTTCCTGTAgtttaagagctatgctggaaacagc	69	55b6e97e-fe70-4058-ae48-e41f8a76c797	WRN_targeting
WRN	ATTAATGGACAAAACGAAAA	TTAATGGACAAAACGAAAA	GTTAATGGACAAAACGAAAA	atcttgtggaaaggacgaaacaccGTTAATGGACAAAACGAAAAgtttaagagctatgctggaaacagc	69	df1155d6-e936-4452-81cc-f91c633e863e	WRN_targeting
WRN	ATTACAGGCGTGAGCCACCG	TTACAGGCGTGAGCCACCG	GTTACAGGCGTGAGCCACCG	atcttgtggaaaggacgaaacaccGTTACAGGCGTGAGCCACCGgtttaagagctatgctggaaacagc	69	a10ed6c0-1230-4aa9-9287-1d62ce14c387	WRN_targeting
WRN	ATTACAGGTGTGAGCCACCA	TTACAGGTGTGAGCCACCA	GTTACAGGTGTGAGCCACCA	atcttgtggaaaggacgaaacaccGTTACAGGTGTGAGCCACCAgtttaagagctatgctggaaacagc	69	baf9940d-c742-4e5a-8633-7af4d8d02520	WRN_targeting
WRN	ATTACGTATCTCAGTAAGAA	TTACGTATCTCAGTAAGAA	GTTACGTATCTCAGTAAGAA	atcttgtggaaaggacgaaacaccGTTACGTATCTCAGTAAGAAgtttaagagctatgctggaaacagc	69	baff1234-084a-464f-9360-77311ac32f5e	WRN_targeting
WRN	ATTACTCACAATTTAATATC	TTACTCACAATTTAATATC	GTTACTCACAATTTAATATC	atcttgtggaaaggacgaaacaccGTTACTCACAATTTAATATCgtttaagagctatgctggaaacagc	69	8cf9e754-4777-4095-9391-9e49953ecec5	WRN_targeting
WRN	ATTAGAAAAGGCTTTATGTA	TTAGAAAAGGCTTTATGTA	GTTAGAAAAGGCTTTATGTA	atcttgtggaaaggacgaaacaccGTTAGAAAAGGCTTTATGTAgtttaagagctatgctggaaacagc	69	9f97c172-ac32-4d9f-9cc0-9635e1538219	WRN_targeting
WRN	ATTAGATTTGGATGTTTGGC	TTAGATTTGGATGTTTGGC	GTTAGATTTGGATGTTTGGC	atcttgtggaaaggacgaaacaccGTTAGATTTGGATGTTTGGCgtttaagagctatgctggaaacagc	69	8481c6ac-610c-4c4d-8070-aa7ad2b40799	WRN_targeting
WRN	ATTAGCCTAATCAGAATGTT	TTAGCCTAATCAGAATGTT	GTTAGCCTAATCAGAATGTT	atcttgtggaaaggacgaaacaccGTTAGCCTAATCAGAATGTTgtttaagagctatgctggaaacagc	69	149aac2c-61bb-4f80-91ad-483f8f786728	WRN_targeting
WRN	ATTAGCTACTAGTAAAACTA	TTAGCTACTAGTAAAACTA	GTTAGCTACTAGTAAAACTA	atcttgtggaaaggacgaaacaccGTTAGCTACTAGTAAAACTAgtttaagagctatgctggaaacagc	69	d460e571-a199-41f2-9916-f9abccf93303	WRN_targeting
WRN	ATTAGCTGGGTGTGTTGGTG	TTAGCTGGGTGTGTTGGTG	GTTAGCTGGGTGTGTTGGTG	atcttgtggaaaggacgaaacaccGTTAGCTGGGTGTGTTGGTGgtttaagagctatgctggaaacagc	69	6decefe0-95ea-4c7b-a920-77bc3e0c6931	WRN_targeting
WRN	ATTAGTCATCCAGAACATAC	TTAGTCATCCAGAACATAC	GTTAGTCATCCAGAACATAC	atcttgtggaaaggacgaaacaccGTTAGTCATCCAGAACATACgtttaagagctatgctggaaacagc	69	02c23a8c-99ed-4a53-a79d-e59c62dde6db	WRN_targeting
WRN	ATTAGTTGCAGTGTGTAATC	TTAGTTGCAGTGTGTAATC	GTTAGTTGCAGTGTGTAATC	atcttgtggaaaggacgaaacaccGTTAGTTGCAGTGTGTAATCgtttaagagctatgctggaaacagc	69	dc437e0d-e63b-4f4e-9af9-53bdd6b60ead	WRN_targeting
WRN	ATTATAACAATGCTCTTTGG	TTATAACAATGCTCTTTGG	GTTATAACAATGCTCTTTGG	atcttgtggaaaggacgaaacaccGTTATAACAATGCTCTTTGGgtttaagagctatgctggaaacagc	69	5a265c7c-0eea-40b9-aa1f-40fd830710bb	WRN_targeting
WRN	ATTATACAAATTAAAGATGA	TTATACAAATTAAAGATGA	GTTATACAAATTAAAGATGA	atcttgtggaaaggacgaaacaccGTTATACAAATTAAAGATGAgtttaagagctatgctggaaacagc	69	77908fb4-ffe6-44d5-897a-820efcba6e58	WRN_targeting
WRN	ATTCACAGATATATACTTAC	TTCACAGATATATACTTAC	GTTCACAGATATATACTTAC	atcttgtggaaaggacgaaacaccGTTCACAGATATATACTTACgtttaagagctatgctggaaacagc	69	d72af955-e450-49f2-a5d0-b54ca14b6970	WRN_targeting
WRN	ATTCAGGACATTTCCGCTGC	TTCAGGACATTTCCGCTGC	GTTCAGGACATTTCCGCTGC	atcttgtggaaaggacgaaacaccGTTCAGGACATTTCCGCTGCgtttaagagctatgctggaaacagc	69	a12b0cc2-c9e6-40ed-a22a-a86588616193	WRN_targeting
WRN	ATTCAGTATTAGAAGAAAGA	TTCAGTATTAGAAGAAAGA	GTTCAGTATTAGAAGAAAGA	atcttgtggaaaggacgaaacaccGTTCAGTATTAGAAGAAAGAgtttaagagctatgctggaaacagc	69	d445fbc0-38b6-4430-82d5-468579fe22bd	WRN_targeting
WRN	ATTCATCATAGGTTTGTAAG	TTCATCATAGGTTTGTAAG	GTTCATCATAGGTTTGTAAG	atcttgtggaaaggacgaaacaccGTTCATCATAGGTTTGTAAGgtttaagagctatgctggaaacagc	69	37d6fe99-ab32-492f-a455-87ff87c16bb8	WRN_targeting
WRN	ATTCATTACGGTGCTCCTAA	TTCATTACGGTGCTCCTAA	GTTCATTACGGTGCTCCTAA	atcttgtggaaaggacgaaacaccGTTCATTACGGTGCTCCTAAgtttaagagctatgctggaaacagc	69	07a08b47-6d14-43d3-a284-7f9efc8d2de2	WRN_targeting
WRN	ATTCGCCAAGTCATTCATTA	TTCGCCAAGTCATTCATTA	GTTCGCCAAGTCATTCATTA	atcttgtggaaaggacgaaacaccGTTCGCCAAGTCATTCATTAgtttaagagctatgctggaaacagc	69	0e0d31ef-0bf9-4e9b-a75b-4240587bdafd	WRN_targeting
WRN	ATTCTAATTACAAAGTTCAC	TTCTAATTACAAAGTTCAC	GTTCTAATTACAAAGTTCAC	atcttgtggaaaggacgaaacaccGTTCTAATTACAAAGTTCACgtttaagagctatgctggaaacagc	69	da137593-79f3-4b9c-b256-a9afdaa83487	WRN_targeting
WRN	ATTCTCCTGCCTCAGCCTCC	TTCTCCTGCCTCAGCCTCC	GTTCTCCTGCCTCAGCCTCC	atcttgtggaaaggacgaaacaccGTTCTCCTGCCTCAGCCTCCgtttaagagctatgctggaaacagc	69	0125c780-7406-4588-b0b4-811905bae29e	WRN_targeting
WRN	ATTCTGCCTCTCATGACAAT	TTCTGCCTCTCATGACAAT	GTTCTGCCTCTCATGACAAT	atcttgtggaaaggacgaaacaccGTTCTGCCTCTCATGACAATgtttaagagctatgctggaaacagc	69	248b6981-c524-4f99-aa0d-fc71dd508335	WRN_targeting
WRN	ATTCTGTATTAGCTTTATGA	TTCTGTATTAGCTTTATGA	GTTCTGTATTAGCTTTATGA	atcttgtggaaaggacgaaacaccGTTCTGTATTAGCTTTATGAgtttaagagctatgctggaaacagc	69	f49ed7d4-a352-48f7-9a97-1893a227bd28	WRN_targeting
WRN	ATTCTTCAATTTGATATCAA	TTCTTCAATTTGATATCAA	GTTCTTCAATTTGATATCAA	atcttgtggaaaggacgaaacaccGTTCTTCAATTTGATATCAAgtttaagagctatgctggaaacagc	69	60d2fed0-5328-440d-9b56-6abdf89fb031	WRN_targeting
WRN	ATTCTTGGTAGAAGTTTCTC	TTCTTGGTAGAAGTTTCTC	GTTCTTGGTAGAAGTTTCTC	atcttgtggaaaggacgaaacaccGTTCTTGGTAGAAGTTTCTCgtttaagagctatgctggaaacagc	69	938c691b-d581-4541-8ef7-f2cf5dce1d2c	WRN_targeting
WRN	ATTGAAGAACTTGCAGTAGC	TTGAAGAACTTGCAGTAGC	GTTGAAGAACTTGCAGTAGC	atcttgtggaaaggacgaaacaccGTTGAAGAACTTGCAGTAGCgtttaagagctatgctggaaacagc	69	619ff971-4f35-4974-9e67-04b5eecefd4b	WRN_targeting
WRN	ATTGAAGAATTTTGTGGAGT	TTGAAGAATTTTGTGGAGT	GTTGAAGAATTTTGTGGAGT	atcttgtggaaaggacgaaacaccGTTGAAGAATTTTGTGGAGTgtttaagagctatgctggaaacagc	69	e19626ab-814e-448e-b280-ffe9281abea9	WRN_targeting
WRN	ATTGAATGCAGAAGTAGATC	TTGAATGCAGAAGTAGATC	GTTGAATGCAGAAGTAGATC	atcttgtggaaaggacgaaacaccGTTGAATGCAGAAGTAGATCgtttaagagctatgctggaaacagc	69	79be6c63-83a6-46ea-9287-6f660970c1e8	WRN_targeting
WRN	ATTGAGAAATGCTGATGTAA	TTGAGAAATGCTGATGTAA	GTTGAGAAATGCTGATGTAA	atcttgtggaaaggacgaaacaccGTTGAGAAATGCTGATGTAAgtttaagagctatgctggaaacagc	69	72c46e2a-5b44-42c5-b642-29029b115551	WRN_targeting
WRN	ATTGAGAGTGATGAAGATTT	TTGAGAGTGATGAAGATTT	GTTGAGAGTGATGAAGATTT	atcttgtggaaaggacgaaacaccGTTGAGAGTGATGAAGATTTgtttaagagctatgctggaaacagc	69	d05de966-0b09-450e-9351-15ce906677e5	WRN_targeting
WRN	ATTGATGCCTACTTCTTCCT	TTGATGCCTACTTCTTCCT	GTTGATGCCTACTTCTTCCT	atcttgtggaaaggacgaaacaccGTTGATGCCTACTTCTTCCTgtttaagagctatgctggaaacagc	69	dbecc40b-289d-4ad9-a9ee-f84829bba645	WRN_targeting
WRN	ATTGCAGATGCACACACAAA	TTGCAGATGCACACACAAA	GTTGCAGATGCACACACAAA	atcttgtggaaaggacgaaacaccGTTGCAGATGCACACACAAAgtttaagagctatgctggaaacagc	69	5a0299b7-3d56-4a5b-b51d-df2c666dd61e	WRN_targeting
WRN	ATTGCAGTGAGCTGAGACTG	TTGCAGTGAGCTGAGACTG	GTTGCAGTGAGCTGAGACTG	atcttgtggaaaggacgaaacaccGTTGCAGTGAGCTGAGACTGgtttaagagctatgctggaaacagc	69	e1e88871-47a4-49d2-b635-a35cd3de72f6	WRN_targeting
WRN	ATTGCATTACCAGAAGGTAG	TTGCATTACCAGAAGGTAG	GTTGCATTACCAGAAGGTAG	atcttgtggaaaggacgaaacaccGTTGCATTACCAGAAGGTAGgtttaagagctatgctggaaacagc	69	a7547296-7bc9-49af-8b8e-a7d6157293df	WRN_targeting
WRN	ATTGCCATGTGGATAAGGTA	TTGCCATGTGGATAAGGTA	GTTGCCATGTGGATAAGGTA	atcttgtggaaaggacgaaacaccGTTGCCATGTGGATAAGGTAgtttaagagctatgctggaaacagc	69	dd898beb-f509-4d82-97be-d0b594f09193	WRN_targeting
WRN	ATTGCTACAGCGGATAGACT	TTGCTACAGCGGATAGACT	GTTGCTACAGCGGATAGACT	atcttgtggaaaggacgaaacaccGTTGCTACAGCGGATAGACTgtttaagagctatgctggaaacagc	69	8aa34dcc-0a8f-42ad-9de9-7227726a99d2	WRN_targeting
WRN	ATTGCTTATAAATCTACTGA	TTGCTTATAAATCTACTGA	GTTGCTTATAAATCTACTGA	atcttgtggaaaggacgaaacaccGTTGCTTATAAATCTACTGAgtttaagagctatgctggaaacagc	69	32a591e5-290b-4c22-9c47-4188e0a7633f	WRN_targeting
WRN	ATTGCTTTTACCTTTTTATT	TTGCTTTTACCTTTTTATT	GTTGCTTTTACCTTTTTATT	atcttgtggaaaggacgaaacaccGTTGCTTTTACCTTTTTATTgtttaagagctatgctggaaacagc	69	f0dd45a8-120a-4614-8b7a-a56e34090f63	WRN_targeting
WRN	ATTGGAAACAACTGCACAGC	TTGGAAACAACTGCACAGC	GTTGGAAACAACTGCACAGC	atcttgtggaaaggacgaaacaccGTTGGAAACAACTGCACAGCgtttaagagctatgctggaaacagc	69	8747c223-298f-4d47-8198-e74786583aa1	WRN_targeting
WRN	ATTGGAGATTTCTAGCAAAA	TTGGAGATTTCTAGCAAAA	GTTGGAGATTTCTAGCAAAA	atcttgtggaaaggacgaaacaccGTTGGAGATTTCTAGCAAAAgtttaagagctatgctggaaacagc	69	71114ba5-15f1-465c-bba8-8b363e38f393	WRN_targeting
WRN	ATTGGATCATTGCTATTCCA	TTGGATCATTGCTATTCCA	GTTGGATCATTGCTATTCCA	atcttgtggaaaggacgaaacaccGTTGGATCATTGCTATTCCAgtttaagagctatgctggaaacagc	69	7c77d831-f6c4-40d2-9f9b-1ecb8bdc6ba7	WRN_targeting
WRN	ATTGGCAGTGCTGTCTTTAG	TTGGCAGTGCTGTCTTTAG	GTTGGCAGTGCTGTCTTTAG	atcttgtggaaaggacgaaacaccGTTGGCAGTGCTGTCTTTAGgtttaagagctatgctggaaacagc	69	5836ac14-3ce8-4ebe-81be-7cca514237d0	WRN_targeting
WRN	ATTGGCATGCACTTATCCCA	TTGGCATGCACTTATCCCA	GTTGGCATGCACTTATCCCA	atcttgtggaaaggacgaaacaccGTTGGCATGCACTTATCCCAgtttaagagctatgctggaaacagc	69	99c28ff6-83ce-4e51-ad19-788f305d30fb	WRN_targeting
WRN	ATTGGGTGCTGGCCACAAAA	TTGGGTGCTGGCCACAAAA	GTTGGGTGCTGGCCACAAAA	atcttgtggaaaggacgaaacaccGTTGGGTGCTGGCCACAAAAgtttaagagctatgctggaaacagc	69	3f01a3a2-29ca-46a2-b0b7-871f7e70f4fa	WRN_targeting
WRN	ATTGGTAGAGCTGGTCGTGA	TTGGTAGAGCTGGTCGTGA	GTTGGTAGAGCTGGTCGTGA	atcttgtggaaaggacgaaacaccGTTGGTAGAGCTGGTCGTGAgtttaagagctatgctggaaacagc	69	d1697474-55d6-425a-8dce-9feee51a92cf	WRN_targeting
WRN	ATTGTCTGGCTTAACAAAAG	TTGTCTGGCTTAACAAAAG	GTTGTCTGGCTTAACAAAAG	atcttgtggaaaggacgaaacaccGTTGTCTGGCTTAACAAAAGgtttaagagctatgctggaaacagc	69	1dabf89e-b22e-4801-9fb5-9fe4e7e8935d	WRN_targeting
WRN	ATTGTGTTATATGGCAAATT	TTGTGTTATATGGCAAATT	GTTGTGTTATATGGCAAATT	atcttgtggaaaggacgaaacaccGTTGTGTTATATGGCAAATTgtttaagagctatgctggaaacagc	69	84727157-2a80-4c94-9bfe-96a3a9dcc43c	WRN_targeting
WRN	ATTTAAGCTTTTGTCTGCTG	TTTAAGCTTTTGTCTGCTG	GTTTAAGCTTTTGTCTGCTG	atcttgtggaaaggacgaaacaccGTTTAAGCTTTTGTCTGCTGgtttaagagctatgctggaaacagc	69	812af29d-4884-404f-a6a1-cc3baac62af4	WRN_targeting
WRN	ATTTAATGGCACCCAAAATG	TTTAATGGCACCCAAAATG	GTTTAATGGCACCCAAAATG	atcttgtggaaaggacgaaacaccGTTTAATGGCACCCAAAATGgtttaagagctatgctggaaacagc	69	81c38b65-c686-4c68-8085-e90dbf09fc49	WRN_targeting
WRN	ATTTACTCCAATTGCTACAG	TTTACTCCAATTGCTACAG	GTTTACTCCAATTGCTACAG	atcttgtggaaaggacgaaacaccGTTTACTCCAATTGCTACAGgtttaagagctatgctggaaacagc	69	161b0792-5b8c-4f82-84ff-449d532e5e40	WRN_targeting
WRN	ATTTACTGAAAGCATGAGGA	TTTACTGAAAGCATGAGGA	GTTTACTGAAAGCATGAGGA	atcttgtggaaaggacgaaacaccGTTTACTGAAAGCATGAGGAgtttaagagctatgctggaaacagc	69	ac082b26-8ae9-4bea-902c-15fb2b747d91	WRN_targeting
WRN	ATTTATAAGCAATATCACTA	TTTATAAGCAATATCACTA	GTTTATAAGCAATATCACTA	atcttgtggaaaggacgaaacaccGTTTATAAGCAATATCACTAgtttaagagctatgctggaaacagc	69	e6a9771c-8a40-4ca9-b00d-f29073c9a3f8	WRN_targeting
WRN	ATTTATGTTAATGTGTACTT	TTTATGTTAATGTGTACTT	GTTTATGTTAATGTGTACTT	atcttgtggaaaggacgaaacaccGTTTATGTTAATGTGTACTTgtttaagagctatgctggaaacagc	69	c5bd81df-843f-4724-bcb0-65399543058d	WRN_targeting
WRN	ATTTCCTCTCACTGAGGACC	TTTCCTCTCACTGAGGACC	GTTTCCTCTCACTGAGGACC	atcttgtggaaaggacgaaacaccGTTTCCTCTCACTGAGGACCgtttaagagctatgctggaaacagc	69	246b8a0a-09ca-46ba-9154-dffd096d8fdc	WRN_targeting
WRN	ATTTCTAAAAAAAGGTACAG	TTTCTAAAAAAAGGTACAG	GTTTCTAAAAAAAGGTACAG	atcttgtggaaaggacgaaacaccGTTTCTAAAAAAAGGTACAGgtttaagagctatgctggaaacagc	69	b36cdcee-cbff-4a55-9619-394e0c8f2efa	WRN_targeting
WRN	ATTTCTAAAGTGGTAGTGAT	TTTCTAAAGTGGTAGTGAT	GTTTCTAAAGTGGTAGTGAT	atcttgtggaaaggacgaaacaccGTTTCTAAAGTGGTAGTGATgtttaagagctatgctggaaacagc	69	02c1faa0-ae0c-4ce1-a83e-d72cbd297a7e	WRN_targeting
WRN	ATTTCTCAATCTCTTAGGTC	TTTCTCAATCTCTTAGGTC	GTTTCTCAATCTCTTAGGTC	atcttgtggaaaggacgaaacaccGTTTCTCAATCTCTTAGGTCgtttaagagctatgctggaaacagc	69	a1d15adc-8cf2-4e86-ab11-12510054a256	WRN_targeting
WRN	ATTTCTCTGATGGAAGACCA	TTTCTCTGATGGAAGACCA	GTTTCTCTGATGGAAGACCA	atcttgtggaaaggacgaaacaccGTTTCTCTGATGGAAGACCAgtttaagagctatgctggaaacagc	69	03a11cf5-1bb0-4a12-8191-6d9679dc1e7b	WRN_targeting
WRN	ATTTCTGAAGAGTAAGGAGT	TTTCTGAAGAGTAAGGAGT	GTTTCTGAAGAGTAAGGAGT	atcttgtggaaaggacgaaacaccGTTTCTGAAGAGTAAGGAGTgtttaagagctatgctggaaacagc	69	0770c4cc-e417-4841-a6ef-3afd5813da08	WRN_targeting
WRN	ATTTCTTAACATCACATATT	TTTCTTAACATCACATATT	GTTTCTTAACATCACATATT	atcttgtggaaaggacgaaacaccGTTTCTTAACATCACATATTgtttaagagctatgctggaaacagc	69	0be32e23-4b2c-4a59-b756-91552a51faf5	WRN_targeting
WRN	ATTTGATATCAAAGTCACGT	TTTGATATCAAAGTCACGT	GTTTGATATCAAAGTCACGT	atcttgtggaaaggacgaaacaccGTTTGATATCAAAGTCACGTgtttaagagctatgctggaaacagc	69	01b861f3-3d13-4fbc-9aa0-009a0d721a4e	WRN_targeting
WRN	ATTTGCCATATAACACAATC	TTTGCCATATAACACAATC	GTTTGCCATATAACACAATC	atcttgtggaaaggacgaaacaccGTTTGCCATATAACACAATCgtttaagagctatgctggaaacagc	69	9012cc16-3479-46c0-97f7-d580f4ddf8f8	WRN_targeting
WRN	ATTTGCGCCCTTACGAAAAA	TTTGCGCCCTTACGAAAAA	GTTTGCGCCCTTACGAAAAA	atcttgtggaaaggacgaaacaccGTTTGCGCCCTTACGAAAAAgtttaagagctatgctggaaacagc	69	bca3c569-024c-4085-8db7-6bdc35e6aab4	WRN_targeting
WRN	ATTTGTTCTCAGTGTGTCAT	TTTGTTCTCAGTGTGTCAT	GTTTGTTCTCAGTGTGTCAT	atcttgtggaaaggacgaaacaccGTTTGTTCTCAGTGTGTCATgtttaagagctatgctggaaacagc	69	2cdbd289-febb-4176-84eb-4fea6a711a2f	WRN_targeting
WRN	ATTTGTTTGGCAGAAATGTT	TTTGTTTGGCAGAAATGTT	GTTTGTTTGGCAGAAATGTT	atcttgtggaaaggacgaaacaccGTTTGTTTGGCAGAAATGTTgtttaagagctatgctggaaacagc	69	d54f9178-f4ea-4d36-abc0-a25a4cd6f5ca	WRN_targeting
WRN	ATTTTACAAATTGTTTTTAC	TTTTACAAATTGTTTTTAC	GTTTTACAAATTGTTTTTAC	atcttgtggaaaggacgaaacaccGTTTTACAAATTGTTTTTACgtttaagagctatgctggaaacagc	69	62492445-a1db-40a9-890e-6f15d24ec48e	WRN_targeting
WRN	ATTTTACCAAAAAGTGGACA	TTTTACCAAAAAGTGGACA	GTTTTACCAAAAAGTGGACA	atcttgtggaaaggacgaaacaccGTTTTACCAAAAAGTGGACAgtttaagagctatgctggaaacagc	69	97efd608-b904-4182-967c-65fddb61807e	WRN_targeting
WRN	ATTTTACTCATATCTGTAAA	TTTTACTCATATCTGTAAA	GTTTTACTCATATCTGTAAA	atcttgtggaaaggacgaaacaccGTTTTACTCATATCTGTAAAgtttaagagctatgctggaaacagc	69	292f6a43-ade4-450f-910a-9122b789f394	WRN_targeting
WRN	ATTTTATTTCTCCGAGGATC	TTTTATTTCTCCGAGGATC	GTTTTATTTCTCCGAGGATC	atcttgtggaaaggacgaaacaccGTTTTATTTCTCCGAGGATCgtttaagagctatgctggaaacagc	69	6dc85b40-50ee-402a-a36f-fd8673e99ed1	WRN_targeting
WRN	ATTTTATTTCTGAAGAGTAA	TTTTATTTCTGAAGAGTAA	GTTTTATTTCTGAAGAGTAA	atcttgtggaaaggacgaaacaccGTTTTATTTCTGAAGAGTAAgtttaagagctatgctggaaacagc	69	e2738173-3c2c-4aee-b52e-9f967f9f920d	WRN_targeting
WRN	ATTTTCTCAAAATTGAACTA	TTTTCTCAAAATTGAACTA	GTTTTCTCAAAATTGAACTA	atcttgtggaaaggacgaaacaccGTTTTCTCAAAATTGAACTAgtttaagagctatgctggaaacagc	69	721e149a-3aa4-416f-86c4-49be13139a88	WRN_targeting
WRN	ATTTTGCAAATCTCATTGTC	TTTTGCAAATCTCATTGTC	GTTTTGCAAATCTCATTGTC	atcttgtggaaaggacgaaacaccGTTTTGCAAATCTCATTGTCgtttaagagctatgctggaaacagc	69	2c0474ae-45db-42c0-89e6-43463b7b4332	WRN_targeting
WRN	ATTTTGGAACAGCAGTCTCA	TTTTGGAACAGCAGTCTCA	GTTTTGGAACAGCAGTCTCA	atcttgtggaaaggacgaaacaccGTTTTGGAACAGCAGTCTCAgtttaagagctatgctggaaacagc	69	7eaf1b4c-0301-4d91-a951-810b1a0b0376	WRN_targeting
WRN	ATTTTGGGTGCCATTAAATA	TTTTGGGTGCCATTAAATA	GTTTTGGGTGCCATTAAATA	atcttgtggaaaggacgaaacaccGTTTTGGGTGCCATTAAATAgtttaagagctatgctggaaacagc	69	abe1d844-a246-45f8-875a-5d54e174d89a	WRN_targeting
WRN	ATTTTTAAGCATTTAGAATG	TTTTTAAGCATTTAGAATG	GTTTTTAAGCATTTAGAATG	atcttgtggaaaggacgaaacaccGTTTTTAAGCATTTAGAATGgtttaagagctatgctggaaacagc	69	b6995f15-ece1-4c05-9c95-b575be57f62a	WRN_targeting
WRN	ATTTTTCTCACTTTAGCATG	TTTTTCTCACTTTAGCATG	GTTTTTCTCACTTTAGCATG	atcttgtggaaaggacgaaacaccGTTTTTCTCACTTTAGCATGgtttaagagctatgctggaaacagc	69	4b10ed8d-4f1e-4bbf-a632-2882d0cf32d8	WRN_targeting
WRN	CAAAAAACAATGTCTTCATG	AAAAAACAATGTCTTCATG	GAAAAAACAATGTCTTCATG	atcttgtggaaaggacgaaacaccGAAAAAACAATGTCTTCATGgtttaagagctatgctggaaacagc	69	f8336387-b663-4b8a-af3b-de2593d1971e	WRN_targeting
WRN	CAAAAATTAGCTGGGTGTGT	AAAAATTAGCTGGGTGTGT	GAAAAATTAGCTGGGTGTGT	atcttgtggaaaggacgaaacaccGAAAAATTAGCTGGGTGTGTgtttaagagctatgctggaaacagc	69	34a78f73-0da0-4924-ac24-698f101126b0	WRN_targeting
WRN	CAAAACCAGTACAGGTGATC	AAAACCAGTACAGGTGATC	GAAAACCAGTACAGGTGATC	atcttgtggaaaggacgaaacaccGAAAACCAGTACAGGTGATCgtttaagagctatgctggaaacagc	69	f3366788-3f95-46dc-8e01-3760b6b02b0d	WRN_targeting
WRN	CAAAAGCATGCAAATGCAGA	AAAAGCATGCAAATGCAGA	GAAAAGCATGCAAATGCAGA	atcttgtggaaaggacgaaacaccGAAAAGCATGCAAATGCAGAgtttaagagctatgctggaaacagc	69	a1e7cdd3-a18d-4bbb-bec2-265d4a09459c	WRN_targeting
WRN	CAAAATAGTGGGATTACAGG	AAAATAGTGGGATTACAGG	GAAAATAGTGGGATTACAGG	atcttgtggaaaggacgaaacaccGAAAATAGTGGGATTACAGGgtttaagagctatgctggaaacagc	69	7a4902c5-057d-4fdf-a3ce-cb0f0a0a4446	WRN_targeting
WRN	CAAAATATACACTTGCCTAG	AAAATATACACTTGCCTAG	GAAAATATACACTTGCCTAG	atcttgtggaaaggacgaaacaccGAAAATATACACTTGCCTAGgtttaagagctatgctggaaacagc	69	48d5d0df-7f06-4430-a8fb-192fff472719	WRN_targeting
WRN	CAAAATGGATTGAATGCAGA	AAAATGGATTGAATGCAGA	GAAAATGGATTGAATGCAGA	atcttgtggaaaggacgaaacaccGAAAATGGATTGAATGCAGAgtttaagagctatgctggaaacagc	69	59d2771a-5adb-46bf-8034-4d1c241d15d1	WRN_targeting
WRN	CAAAATGTAAACAATGCTGC	AAAATGTAAACAATGCTGC	GAAAATGTAAACAATGCTGC	atcttgtggaaaggacgaaacaccGAAAATGTAAACAATGCTGCgtttaagagctatgctggaaacagc	69	7d1cfcf8-447c-4b9c-b3e7-ea0c9f2f5f39	WRN_targeting
WRN	CAAACAAGTGCTTCTCCTGG	AAACAAGTGCTTCTCCTGG	GAAACAAGTGCTTCTCCTGG	atcttgtggaaaggacgaaacaccGAAACAAGTGCTTCTCCTGGgtttaagagctatgctggaaacagc	69	84db39e6-f088-4d8a-9364-845a8760b30b	WRN_targeting
WRN	CAAACAGAGAGTTGGTGGAA	AAACAGAGAGTTGGTGGAA	GAAACAGAGAGTTGGTGGAA	atcttgtggaaaggacgaaacaccGAAACAGAGAGTTGGTGGAAgtttaagagctatgctggaaacagc	69	86eaee47-b591-4735-b0d5-4c75f9894490	WRN_targeting
WRN	CAAACCTGTATTTAGAAGTT	AAACCTGTATTTAGAAGTT	GAAACCTGTATTTAGAAGTT	atcttgtggaaaggacgaaacaccGAAACCTGTATTTAGAAGTTgtttaagagctatgctggaaacagc	69	2060abb8-7a88-4848-8898-1a039d658efb	WRN_targeting
WRN	CAAAGAAGTTGCTTCTGCCT	AAAGAAGTTGCTTCTGCCT	GAAAGAAGTTGCTTCTGCCT	atcttgtggaaaggacgaaacaccGAAAGAAGTTGCTTCTGCCTgtttaagagctatgctggaaacagc	69	59436288-6bf8-406a-9aa4-d4f5a1e2b215	WRN_targeting
WRN	CAAAGAGCTTTTATTAATAT	AAAGAGCTTTTATTAATAT	GAAAGAGCTTTTATTAATAT	atcttgtggaaaggacgaaacaccGAAAGAGCTTTTATTAATATgtttaagagctatgctggaaacagc	69	cb61680e-72e5-448e-8702-9dac6ff9f41b	WRN_targeting
WRN	CAAAGGAAGTGATACCAGCA	AAAGGAAGTGATACCAGCA	GAAAGGAAGTGATACCAGCA	atcttgtggaaaggacgaaacaccGAAAGGAAGTGATACCAGCAgtttaagagctatgctggaaacagc	69	1718f801-2141-452f-a471-19bb851e6eff	WRN_targeting
WRN	CAAAGGCATCTTCTTTTCTT	AAAGGCATCTTCTTTTCTT	GAAAGGCATCTTCTTTTCTT	atcttgtggaaaggacgaaacaccGAAAGGCATCTTCTTTTCTTgtttaagagctatgctggaaacagc	69	25a35c34-b0b4-478c-80e8-9f70ea37f60f	WRN_targeting
WRN	CAAAGGTTTGCTATAAATAA	AAAGGTTTGCTATAAATAA	GAAAGGTTTGCTATAAATAA	atcttgtggaaaggacgaaacaccGAAAGGTTTGCTATAAATAAgtttaagagctatgctggaaacagc	69	7f9808fd-cc15-4637-b03d-2865b59fa27f	WRN_targeting
WRN	CAAAGTGCTGGGATTACAGG	AAAGTGCTGGGATTACAGG	GAAAGTGCTGGGATTACAGG	atcttgtggaaaggacgaaacaccGAAAGTGCTGGGATTACAGGgtttaagagctatgctggaaacagc	69	b205a932-6a0a-4a31-a42e-ccae084dff28	WRN_targeting
WRN	CAAAGTTCACTGTTTATTGA	AAAGTTCACTGTTTATTGA	GAAAGTTCACTGTTTATTGA	atcttgtggaaaggacgaaacaccGAAAGTTCACTGTTTATTGAgtttaagagctatgctggaaacagc	69	532851dd-dc8d-4532-8aca-561fb43bdd59	WRN_targeting
WRN	CAAAGTTGCACTAATTCAGT	AAAGTTGCACTAATTCAGT	GAAAGTTGCACTAATTCAGT	atcttgtggaaaggacgaaacaccGAAAGTTGCACTAATTCAGTgtttaagagctatgctggaaacagc	69	01d58727-4a80-4d9f-bd9a-def4521b2434	WRN_targeting
WRN	CAAATACACTGTTTTAATAA	AAATACACTGTTTTAATAA	GAAATACACTGTTTTAATAA	atcttgtggaaaggacgaaacaccGAAATACACTGTTTTAATAAgtttaagagctatgctggaaacagc	69	08cf2b28-f806-41e4-9094-51f051ec3693	WRN_targeting
WRN	CAAATACCAGTTGTTTTCCG	AAATACCAGTTGTTTTCCG	GAAATACCAGTTGTTTTCCG	atcttgtggaaaggacgaaacaccGAAATACCAGTTGTTTTCCGgtttaagagctatgctggaaacagc	69	4d5b32e7-17dc-4460-bae3-d33c90982df9	WRN_targeting
WRN	CAAATAGGACATTTCAAAGA	AAATAGGACATTTCAAAGA	GAAATAGGACATTTCAAAGA	atcttgtggaaaggacgaaacaccGAAATAGGACATTTCAAAGAgtttaagagctatgctggaaacagc	69	7351185f-0c2a-4c7b-8523-a0408c98f042	WRN_targeting
WRN	CAAATCTAATAACCAATCAT	AAATCTAATAACCAATCAT	GAAATCTAATAACCAATCAT	atcttgtggaaaggacgaaacaccGAAATCTAATAACCAATCATgtttaagagctatgctggaaacagc	69	c2481837-a076-4161-86f6-4b3b91072310	WRN_targeting
WRN	CAAATGAATATAAAAAAGTC	AAATGAATATAAAAAAGTC	GAAATGAATATAAAAAAGTC	atcttgtggaaaggacgaaacaccGAAATGAATATAAAAAAGTCgtttaagagctatgctggaaacagc	69	2b24eaca-7038-4a51-b050-6f8251528156	WRN_targeting
WRN	CAAATGCAGAAGCCATGGCT	AAATGCAGAAGCCATGGCT	GAAATGCAGAAGCCATGGCT	atcttgtggaaaggacgaaacaccGAAATGCAGAAGCCATGGCTgtttaagagctatgctggaaacagc	69	b42cefd8-fff9-43b2-a69f-d38e6e0588e9	WRN_targeting
WRN	CAAATTAAAGATGATGGCAA	AAATTAAAGATGATGGCAA	GAAATTAAAGATGATGGCAA	atcttgtggaaaggacgaaacaccGAAATTAAAGATGATGGCAAgtttaagagctatgctggaaacagc	69	534c8135-cb9b-4e9c-aad1-5e0c3459e6a8	WRN_targeting
WRN	CAAATTGAAGAATTTTGTGG	AAATTGAAGAATTTTGTGG	GAAATTGAAGAATTTTGTGG	atcttgtggaaaggacgaaacaccGAAATTGAAGAATTTTGTGGgtttaagagctatgctggaaacagc	69	f21b25e6-b68f-45cd-8021-2df5b5c00627	WRN_targeting
WRN	CAAATTGGTAGAAGCTAGGC	AAATTGGTAGAAGCTAGGC	GAAATTGGTAGAAGCTAGGC	atcttgtggaaaggacgaaacaccGAAATTGGTAGAAGCTAGGCgtttaagagctatgctggaaacagc	69	78c68710-5642-41f0-88a0-1f3997dd9a30	WRN_targeting
WRN	CAACAAATTGAAAGAGAATA	AACAAATTGAAAGAGAATA	GAACAAATTGAAAGAGAATA	atcttgtggaaaggacgaaacaccGAACAAATTGAAAGAGAATAgtttaagagctatgctggaaacagc	69	645462e7-2c93-4d96-9a65-d3d4821d739b	WRN_targeting
WRN	CAACACACCCAGCTAATTTT	AACACACCCAGCTAATTTT	GAACACACCCAGCTAATTTT	atcttgtggaaaggacgaaacaccGAACACACCCAGCTAATTTTgtttaagagctatgctggaaacagc	69	ca6047ab-14bc-422b-892a-57401050886f	WRN_targeting
WRN	CAACATATCACATATTTAAT	AACATATCACATATTTAAT	GAACATATCACATATTTAAT	atcttgtggaaaggacgaaacaccGAACATATCACATATTTAATgtttaagagctatgctggaaacagc	69	e7ed390c-0a26-4468-898a-bfc571287bd1	WRN_targeting
WRN	CAACCATTAAATCCTTACCT	AACCATTAAATCCTTACCT	GAACCATTAAATCCTTACCT	atcttgtggaaaggacgaaacaccGAACCATTAAATCCTTACCTgtttaagagctatgctggaaacagc	69	e986f08b-0c66-4d97-8b9a-ff94ca768df3	WRN_targeting
WRN	CAACGTGAATTAAAACTTCA	AACGTGAATTAAAACTTCA	GAACGTGAATTAAAACTTCA	atcttgtggaaaggacgaaacaccGAACGTGAATTAAAACTTCAgtttaagagctatgctggaaacagc	69	ff106cde-3e08-441f-9482-d5299d17acf9	WRN_targeting
WRN	CAACTAATACCATTTAACAA	AACTAATACCATTTAACAA	GAACTAATACCATTTAACAA	atcttgtggaaaggacgaaacaccGAACTAATACCATTTAACAAgtttaagagctatgctggaaacagc	69	a19619ff-c0d2-477d-bafd-7991f9069bc7	WRN_targeting
WRN	CAACTCTGTGTCACAGTATA	AACTCTGTGTCACAGTATA	GAACTCTGTGTCACAGTATA	atcttgtggaaaggacgaaacaccGAACTCTGTGTCACAGTATAgtttaagagctatgctggaaacagc	69	6381316c-17d9-46be-af91-f1b42cf197a7	WRN_targeting
WRN	CAACTGAATTAGTGCAACTT	AACTGAATTAGTGCAACTT	GAACTGAATTAGTGCAACTT	atcttgtggaaaggacgaaacaccGAACTGAATTAGTGCAACTTgtttaagagctatgctggaaacagc	69	5d5236b3-e0c9-4ad0-a119-8dd34da0c96c	WRN_targeting
WRN	CAACTGCACAGCAGCGGAAA	AACTGCACAGCAGCGGAAA	GAACTGCACAGCAGCGGAAA	atcttgtggaaaggacgaaacaccGAACTGCACAGCAGCGGAAAgtttaagagctatgctggaaacagc	69	c5d6b511-a521-4ff0-b512-055e1fc8fc59	WRN_targeting
WRN	CAACTGGTAAGTTGTACTTA	AACTGGTAAGTTGTACTTA	GAACTGGTAAGTTGTACTTA	atcttgtggaaaggacgaaacaccGAACTGGTAAGTTGTACTTAgtttaagagctatgctggaaacagc	69	27e4ec6d-1352-4706-9870-4f88af19bd02	WRN_targeting
WRN	CAAGAAAAGAAGATGCCTTT	AAGAAAAGAAGATGCCTTT	GAAGAAAAGAAGATGCCTTT	atcttgtggaaaggacgaaacaccGAAGAAAAGAAGATGCCTTTgtttaagagctatgctggaaacagc	69	44c51692-e6ec-4ebf-865d-2447330475c4	WRN_targeting
WRN	CAAGAAATGGCTGCAGATCC	AAGAAATGGCTGCAGATCC	GAAGAAATGGCTGCAGATCC	atcttgtggaaaggacgaaacaccGAAGAAATGGCTGCAGATCCgtttaagagctatgctggaaacagc	69	1b224a6a-26f5-4933-a46d-33e4b2001c87	WRN_targeting
WRN	CAAGAAATTAATGGACAAAA	AAGAAATTAATGGACAAAA	GAAGAAATTAATGGACAAAA	atcttgtggaaaggacgaaacaccGAAGAAATTAATGGACAAAAgtttaagagctatgctggaaacagc	69	2e966380-2fd5-471e-b7f5-48c1a236be9d	WRN_targeting
WRN	CAAGCAACATTTTTAATCCC	AAGCAACATTTTTAATCCC	GAAGCAACATTTTTAATCCC	atcttgtggaaaggacgaaacaccGAAGCAACATTTTTAATCCCgtttaagagctatgctggaaacagc	69	30a27986-8286-4116-a06f-49cc0fc42d47	WRN_targeting
WRN	CAAGCAGGGCCTGCAACCCA	AAGCAGGGCCTGCAACCCA	GAAGCAGGGCCTGCAACCCA	atcttgtggaaaggacgaaacaccGAAGCAGGGCCTGCAACCCAgtttaagagctatgctggaaacagc	69	3f23efdb-be11-4322-b831-47f7b48c6b30	WRN_targeting
WRN	CAAGCATTTAAGCTTTTGTC	AAGCATTTAAGCTTTTGTC	GAAGCATTTAAGCTTTTGTC	atcttgtggaaaggacgaaacaccGAAGCATTTAAGCTTTTGTCgtttaagagctatgctggaaacagc	69	591305c3-3849-4667-bf8e-609a72343fd4	WRN_targeting
WRN	CAAGGAAAGACATTCATCAT	AAGGAAAGACATTCATCAT	GAAGGAAAGACATTCATCAT	atcttgtggaaaggacgaaacaccGAAGGAAAGACATTCATCATgtttaagagctatgctggaaacagc	69	8ea38f8e-af7d-434d-9fde-aef87265a2b2	WRN_targeting
WRN	CAAGGATCAAACAGAGAGTT	AAGGATCAAACAGAGAGTT	GAAGGATCAAACAGAGAGTT	atcttgtggaaaggacgaaacaccGAAGGATCAAACAGAGAGTTgtttaagagctatgctggaaacagc	69	36d0dfc2-eaef-4338-8f96-95f967ca5a7c	WRN_targeting
WRN	CAAGGTAAGGATTTAATGGT	AAGGTAAGGATTTAATGGT	GAAGGTAAGGATTTAATGGT	atcttgtggaaaggacgaaacaccGAAGGTAAGGATTTAATGGTgtttaagagctatgctggaaacagc	69	6f32a520-adef-47f4-9016-a530bcaf1394	WRN_targeting
WRN	CAAGTAACTTGCTCTTCATT	AAGTAACTTGCTCTTCATT	GAAGTAACTTGCTCTTCATT	atcttgtggaaaggacgaaacaccGAAGTAACTTGCTCTTCATTgtttaagagctatgctggaaacagc	69	02a6aa8a-fc54-46f9-b195-78289918ba62	WRN_targeting
WRN	CAAGTACAAAAAGCCTCCTT	AAGTACAAAAAGCCTCCTT	GAAGTACAAAAAGCCTCCTT	atcttgtggaaaggacgaaacaccGAAGTACAAAAAGCCTCCTTgtttaagagctatgctggaaacagc	69	73fa7ad1-dc38-41cd-95c3-55f6a7ffbbc7	WRN_targeting
WRN	CAAGTACATCTTCTCCATCA	AAGTACATCTTCTCCATCA	GAAGTACATCTTCTCCATCA	atcttgtggaaaggacgaaacaccGAAGTACATCTTCTCCATCAgtttaagagctatgctggaaacagc	69	460ff89a-1616-46a0-9edf-108df9334786	WRN_targeting
WRN	CAAGTACGCACAGACACGTC	AAGTACGCACAGACACGTC	GAAGTACGCACAGACACGTC	atcttgtggaaaggacgaaacaccGAAGTACGCACAGACACGTCgtttaagagctatgctggaaacagc	69	5adec2a3-08a2-4c11-9b38-cded4a374132	WRN_targeting
WRN	CAAGTGCTACAGCTTAAGTA	AAGTGCTACAGCTTAAGTA	GAAGTGCTACAGCTTAAGTA	atcttgtggaaaggacgaaacaccGAAGTGCTACAGCTTAAGTAgtttaagagctatgctggaaacagc	69	929a9857-bf9a-46b3-afb2-5a225ee36ab4	WRN_targeting
WRN	CAAGTGCTTCTCCTGGAGAC	AAGTGCTTCTCCTGGAGAC	GAAGTGCTTCTCCTGGAGAC	atcttgtggaaaggacgaaacaccGAAGTGCTTCTCCTGGAGACgtttaagagctatgctggaaacagc	69	3f47c91e-0774-4f92-aaa2-3d12febaaa5d	WRN_targeting
WRN	CAATAAACTTTTTCATACTC	AATAAACTTTTTCATACTC	GAATAAACTTTTTCATACTC	atcttgtggaaaggacgaaacaccGAATAAACTTTTTCATACTCgtttaagagctatgctggaaacagc	69	08b93af7-832a-465d-b3c2-3cb3ff25a57f	WRN_targeting
WRN	CAATAATCTTCTGAACCTCT	AATAATCTTCTGAACCTCT	GAATAATCTTCTGAACCTCT	atcttgtggaaaggacgaaacaccGAATAATCTTCTGAACCTCTgtttaagagctatgctggaaacagc	69	db70de3b-02da-4cbb-b499-1fcf4a17cceb	WRN_targeting
WRN	CAATATCAGCCTCAAGTTGC	AATATCAGCCTCAAGTTGC	GAATATCAGCCTCAAGTTGC	atcttgtggaaaggacgaaacaccGAATATCAGCCTCAAGTTGCgtttaagagctatgctggaaacagc	69	1690da17-1e8c-4431-b740-80c8fff65bd8	WRN_targeting
WRN	CAATATCTGAAAGAAAACTG	AATATCTGAAAGAAAACTG	GAATATCTGAAAGAAAACTG	atcttgtggaaaggacgaaacaccGAATATCTGAAAGAAAACTGgtttaagagctatgctggaaacagc	69	6894b89e-f937-4e3d-bfad-89c71c1e4a94	WRN_targeting
WRN	CAATCATCTACTGTCCTTCT	AATCATCTACTGTCCTTCT	GAATCATCTACTGTCCTTCT	atcttgtggaaaggacgaaacaccGAATCATCTACTGTCCTTCTgtttaagagctatgctggaaacagc	69	0b172329-0a2d-40bb-9986-7b75c412b0c4	WRN_targeting
WRN	CAATCCGGGAAGACATTGTA	AATCCGGGAAGACATTGTA	GAATCCGGGAAGACATTGTA	atcttgtggaaaggacgaaacaccGAATCCGGGAAGACATTGTAgtttaagagctatgctggaaacagc	69	db50ddbd-f9d9-4be7-b5ea-ff9799919f3b	WRN_targeting
WRN	CAATCTTGCCTACATAAACA	AATCTTGCCTACATAAACA	GAATCTTGCCTACATAAACA	atcttgtggaaaggacgaaacaccGAATCTTGCCTACATAAACAgtttaagagctatgctggaaacagc	69	7c092846-4b0b-440b-858e-92dcbc054cc7	WRN_targeting
WRN	CAATGATAATGAAAACGATA	AATGATAATGAAAACGATA	GAATGATAATGAAAACGATA	atcttgtggaaaggacgaaacaccGAATGATAATGAAAACGATAgtttaagagctatgctggaaacagc	69	0eb09d93-0c0f-4cf8-afa6-d566c73c6c0b	WRN_targeting
WRN	CAATGCTCTTTGGTGCCCGA	AATGCTCTTTGGTGCCCGA	GAATGCTCTTTGGTGCCCGA	atcttgtggaaaggacgaaacaccGAATGCTCTTTGGTGCCCGAgtttaagagctatgctggaaacagc	69	e073aef3-6f3d-472c-b066-dc14c06ef907	WRN_targeting
WRN	CAATTATCACAGCATTTTTC	AATTATCACAGCATTTTTC	GAATTATCACAGCATTTTTC	atcttgtggaaaggacgaaacaccGAATTATCACAGCATTTTTCgtttaagagctatgctggaaacagc	69	d292bc1d-f53e-42a9-be1d-2bd04f5ba170	WRN_targeting
WRN	CAATTCTTCATTAGCTTGAA	AATTCTTCATTAGCTTGAA	GAATTCTTCATTAGCTTGAA	atcttgtggaaaggacgaaacaccGAATTCTTCATTAGCTTGAAgtttaagagctatgctggaaacagc	69	3421c4be-fd5d-4688-98c1-383de1007082	WRN_targeting
WRN	CAATTGAGATCCTTAAACAT	AATTGAGATCCTTAAACAT	GAATTGAGATCCTTAAACAT	atcttgtggaaaggacgaaacaccGAATTGAGATCCTTAAACATgtttaagagctatgctggaaacagc	69	8f2bc748-25f5-4b50-9486-345e0d6b9c93	WRN_targeting
WRN	CACACACAAAAGCATGCAAA	ACACACAAAAGCATGCAAA	GACACACAAAAGCATGCAAA	atcttgtggaaaggacgaaacaccGACACACAAAAGCATGCAAAgtttaagagctatgctggaaacagc	69	8a29802f-921e-4abc-9c2c-b94587c6d30e	WRN_targeting
WRN	CACACAGTACACATCAGCTC	ACACAGTACACATCAGCTC	GACACAGTACACATCAGCTC	atcttgtggaaaggacgaaacaccGACACAGTACACATCAGCTCgtttaagagctatgctggaaacagc	69	93f5638d-564b-4cdf-a4e0-e748d125f3b0	WRN_targeting
WRN	CACACTGCAACTAATCTTTA	ACACTGCAACTAATCTTTA	GACACTGCAACTAATCTTTA	atcttgtggaaaggacgaaacaccGACACTGCAACTAATCTTTAgtttaagagctatgctggaaacagc	69	477a22c5-6013-4dc8-95b3-a4d7eaecc320	WRN_targeting
WRN	CACAGGCACGTAGTTGGAAA	ACAGGCACGTAGTTGGAAA	GACAGGCACGTAGTTGGAAA	atcttgtggaaaggacgaaacaccGACAGGCACGTAGTTGGAAAgtttaagagctatgctggaaacagc	69	742ab35b-0703-4c8b-915d-61879461da57	WRN_targeting
WRN	CACAGTACACATCAGCTCCG	ACAGTACACATCAGCTCCG	GACAGTACACATCAGCTCCG	atcttgtggaaaggacgaaacaccGACAGTACACATCAGCTCCGgtttaagagctatgctggaaacagc	69	a0ca065d-4769-4d5f-a206-4f747043159b	WRN_targeting
WRN	CACAGTCATCCGGCTGAAGA	ACAGTCATCCGGCTGAAGA	GACAGTCATCCGGCTGAAGA	atcttgtggaaaggacgaaacaccGACAGTCATCCGGCTGAAGAgtttaagagctatgctggaaacagc	69	8ddf3a8c-1d27-4ec8-a04f-00fb807fe935	WRN_targeting
WRN	CACCGCTTGGGATAAGTGCA	ACCGCTTGGGATAAGTGCA	GACCGCTTGGGATAAGTGCA	atcttgtggaaaggacgaaacaccGACCGCTTGGGATAAGTGCAgtttaagagctatgctggaaacagc	69	397a280a-92b9-4bce-b2fe-46fb2a1c963b	WRN_targeting
WRN	CACCGTAATGAATGACTTGG	ACCGTAATGAATGACTTGG	GACCGTAATGAATGACTTGG	atcttgtggaaaggacgaaacaccGACCGTAATGAATGACTTGGgtttaagagctatgctggaaacagc	69	79844ef7-dfd8-4823-ae30-6f92e891f995	WRN_targeting
WRN	CACCGTTTACCTTTTTCGTA	ACCGTTTACCTTTTTCGTA	GACCGTTTACCTTTTTCGTA	atcttgtggaaaggacgaaacaccGACCGTTTACCTTTTTCGTAgtttaagagctatgctggaaacagc	69	3e7ac1e9-45a8-40e8-8b45-94f26f00df34	WRN_targeting
WRN	CACCTGTAATCCCACTATTT	ACCTGTAATCCCACTATTT	GACCTGTAATCCCACTATTT	atcttgtggaaaggacgaaacaccGACCTGTAATCCCACTATTTgtttaagagctatgctggaaacagc	69	53c4670d-97db-4354-a8ec-925471df4632	WRN_targeting
WRN	CACGCTCATTGCTGTGGATG	ACGCTCATTGCTGTGGATG	GACGCTCATTGCTGTGGATG	atcttgtggaaaggacgaaacaccGACGCTCATTGCTGTGGATGgtttaagagctatgctggaaacagc	69	45b08889-8df9-4b53-9398-f3783f00ef05	WRN_targeting
WRN	CACGGAAAACAACTGGTATT	ACGGAAAACAACTGGTATT	GACGGAAAACAACTGGTATT	atcttgtggaaaggacgaaacaccGACGGAAAACAACTGGTATTgtttaagagctatgctggaaacagc	69	0f75edf7-2552-470e-ab7d-b31504a36fc3	WRN_targeting
WRN	CACGTCCTCTGGGCTCCTGC	ACGTCCTCTGGGCTCCTGC	GACGTCCTCTGGGCTCCTGC	atcttgtggaaaggacgaaacaccGACGTCCTCTGGGCTCCTGCgtttaagagctatgctggaaacagc	69	6955dbdf-8595-47b3-b418-1e35a4e70666	WRN_targeting
WRN	CACGTTGAAGATGAAACATG	ACGTTGAAGATGAAACATG	GACGTTGAAGATGAAACATG	atcttgtggaaaggacgaaacaccGACGTTGAAGATGAAACATGgtttaagagctatgctggaaacagc	69	fc4a838f-d9e1-4fa5-bddc-1627b758945a	WRN_targeting
WRN	CACTAGGCAAGTGTATATTT	ACTAGGCAAGTGTATATTT	GACTAGGCAAGTGTATATTT	atcttgtggaaaggacgaaacaccGACTAGGCAAGTGTATATTTgtttaagagctatgctggaaacagc	69	bd48d80c-c8ba-47cf-b8ab-ef77889cf10e	WRN_targeting
WRN	CACTATTTGTTTGGCAGAAA	ACTATTTGTTTGGCAGAAA	GACTATTTGTTTGGCAGAAA	atcttgtggaaaggacgaaacaccGACTATTTGTTTGGCAGAAAgtttaagagctatgctggaaacagc	69	3693097d-0aee-403b-a8cf-38c5eaea5373	WRN_targeting
WRN	CACTGAGGAGGATGATAATT	ACTGAGGAGGATGATAATT	GACTGAGGAGGATGATAATT	atcttgtggaaaggacgaaacaccGACTGAGGAGGATGATAATTgtttaagagctatgctggaaacagc	69	3684c3b5-8afa-4d56-a944-68e9b8337a73	WRN_targeting
WRN	CACTGAGTTATACGGATCTT	ACTGAGTTATACGGATCTT	GACTGAGTTATACGGATCTT	atcttgtggaaaggacgaaacaccGACTGAGTTATACGGATCTTgtttaagagctatgctggaaacagc	69	2eb97b58-0513-4fed-b550-6cc8e8a51de9	WRN_targeting
WRN	CACTGGCAAGGATCAAACAG	ACTGGCAAGGATCAAACAG	GACTGGCAAGGATCAAACAG	atcttgtggaaaggacgaaacaccGACTGGCAAGGATCAAACAGgtttaagagctatgctggaaacagc	69	3ff5f181-21b2-4ee6-91a3-749d0ef9e96c	WRN_targeting
WRN	CACTTATCCCAAGCGGTGAA	ACTTATCCCAAGCGGTGAA	GACTTATCCCAAGCGGTGAA	atcttgtggaaaggacgaaacaccGACTTATCCCAAGCGGTGAAgtttaagagctatgctggaaacagc	69	d0b2b6e5-53b8-4eb1-821f-5e8b3f1aa966	WRN_targeting
WRN	CACTTTAGCATGAGTCTATC	ACTTTAGCATGAGTCTATC	GACTTTAGCATGAGTCTATC	atcttgtggaaaggacgaaacaccGACTTTAGCATGAGTCTATCgtttaagagctatgctggaaacagc	69	72253052-54be-4756-a848-782005544ba4	WRN_targeting
WRN	CACTTTGGGAGGCCGAGGCG	ACTTTGGGAGGCCGAGGCG	GACTTTGGGAGGCCGAGGCG	atcttgtggaaaggacgaaacaccGACTTTGGGAGGCCGAGGCGgtttaagagctatgctggaaacagc	69	d918a40b-2b82-4b24-9090-5589b1bf1af1	WRN_targeting
WRN	CAGAAAAATGGGAATATACG	AGAAAAATGGGAATATACG	GAGAAAAATGGGAATATACG	atcttgtggaaaggacgaaacaccGAGAAAAATGGGAATATACGgtttaagagctatgctggaaacagc	69	8f2961a0-edda-44d1-8f22-138d15a20ab7	WRN_targeting
WRN	CAGAAAATCTATATTCACTG	AGAAAATCTATATTCACTG	GAGAAAATCTATATTCACTG	atcttgtggaaaggacgaaacaccGAGAAAATCTATATTCACTGgtttaagagctatgctggaaacagc	69	78cdb703-1dbc-4cdc-afd3-3306f41c583e	WRN_targeting
WRN	CAGAAACAAATTAGAGAACA	AGAAACAAATTAGAGAACA	GAGAAACAAATTAGAGAACA	atcttgtggaaaggacgaaacaccGAGAAACAAATTAGAGAACAgtttaagagctatgctggaaacagc	69	41cfbdf4-7fa9-4ab0-8962-82ccc541ecfa	WRN_targeting
WRN	CAGAAACACACAACTGAATT	AGAAACACACAACTGAATT	GAGAAACACACAACTGAATT	atcttgtggaaaggacgaaacaccGAGAAACACACAACTGAATTgtttaagagctatgctggaaacagc	69	caaca434-ab7f-45b0-927d-a7e76a62dcdb	WRN_targeting
WRN	CAGAAACATGCCAATAAAAT	AGAAACATGCCAATAAAAT	GAGAAACATGCCAATAAAAT	atcttgtggaaaggacgaaacaccGAGAAACATGCCAATAAAATgtttaagagctatgctggaaacagc	69	82cb3b72-5075-4391-89d7-e7f41bd808f1	WRN_targeting
WRN	CAGAAACTGTATGCAGCCAC	AGAAACTGTATGCAGCCAC	GAGAAACTGTATGCAGCCAC	atcttgtggaaaggacgaaacaccGAGAAACTGTATGCAGCCACgtttaagagctatgctggaaacagc	69	2be7e923-9c9b-4208-a2e4-2c5d8535ce41	WRN_targeting
WRN	CAGAACATACTGATTCACTG	AGAACATACTGATTCACTG	GAGAACATACTGATTCACTG	atcttgtggaaaggacgaaacaccGAGAACATACTGATTCACTGgtttaagagctatgctggaaacagc	69	be09506e-eef3-4698-8e93-dbfe4037ec17	WRN_targeting
WRN	CAGAAGAAATCTTATCACAT	AGAAGAAATCTTATCACAT	GAGAAGAAATCTTATCACAT	atcttgtggaaaggacgaaacaccGAGAAGAAATCTTATCACATgtttaagagctatgctggaaacagc	69	a08ef677-6fc5-4b54-8d72-aa04861ddf54	WRN_targeting
WRN	CAGAAGACCCAGAAACTACA	AGAAGACCCAGAAACTACA	GAGAAGACCCAGAAACTACA	atcttgtggaaaggacgaaacaccGAGAAGACCCAGAAACTACAgtttaagagctatgctggaaacagc	69	80ab35cf-8e78-42a2-b922-fb0411d32c65	WRN_targeting
WRN	CAGAATAAAAGATGTGCTGT	AGAATAAAAGATGTGCTGT	GAGAATAAAAGATGTGCTGT	atcttgtggaaaggacgaaacaccGAGAATAAAAGATGTGCTGTgtttaagagctatgctggaaacagc	69	7c43498c-8691-42c0-a874-28ea4d1ecba8	WRN_targeting
WRN	CAGAATCCTGCTCTCAGCTA	AGAATCCTGCTCTCAGCTA	GAGAATCCTGCTCTCAGCTA	atcttgtggaaaggacgaaacaccGAGAATCCTGCTCTCAGCTAgtttaagagctatgctggaaacagc	69	fce70a43-c8b0-4886-8536-482eeebd97aa	WRN_targeting
WRN	CAGAATTCTCAGCGTCTTGC	AGAATTCTCAGCGTCTTGC	GAGAATTCTCAGCGTCTTGC	atcttgtggaaaggacgaaacaccGAGAATTCTCAGCGTCTTGCgtttaagagctatgctggaaacagc	69	090b9d76-2485-4142-904b-4cda37632853	WRN_targeting
WRN	CAGACAAAAGCTTAAATGCT	AGACAAAAGCTTAAATGCT	GAGACAAAAGCTTAAATGCT	atcttgtggaaaggacgaaacaccGAGACAAAAGCTTAAATGCTgtttaagagctatgctggaaacagc	69	8c796b53-9a1a-4972-97f6-3cfd4120b51a	WRN_targeting
WRN	CAGACGTGTCTGTGCGTACT	AGACGTGTCTGTGCGTACT	GAGACGTGTCTGTGCGTACT	atcttgtggaaaggacgaaacaccGAGACGTGTCTGTGCGTACTgtttaagagctatgctggaaacagc	69	7c9c1be5-9b94-4a2c-bda4-f99fc283e6e4	WRN_targeting
WRN	CAGACTTTTTTATATTCATT	AGACTTTTTTATATTCATT	GAGACTTTTTTATATTCATT	atcttgtggaaaggacgaaacaccGAGACTTTTTTATATTCATTgtttaagagctatgctggaaacagc	69	cb487f35-cec4-4f8a-a9d8-d1d5865cca75	WRN_targeting
WRN	CAGAGACCTGGAGCCTTAAC	AGAGACCTGGAGCCTTAAC	GAGAGACCTGGAGCCTTAAC	atcttgtggaaaggacgaaacaccGAGAGACCTGGAGCCTTAACgtttaagagctatgctggaaacagc	69	802279cb-be02-4bf7-82c3-ef25fc6aac47	WRN_targeting
WRN	CAGAGTACAAGATGGACCAA	AGAGTACAAGATGGACCAA	GAGAGTACAAGATGGACCAA	atcttgtggaaaggacgaaacaccGAGAGTACAAGATGGACCAAgtttaagagctatgctggaaacagc	69	e1af6936-ec4b-4ef4-bc97-d4c3d592d70f	WRN_targeting
WRN	CAGAGTATGAAAAAGTTTAT	AGAGTATGAAAAAGTTTAT	GAGAGTATGAAAAAGTTTAT	atcttgtggaaaggacgaaacaccGAGAGTATGAAAAAGTTTATgtttaagagctatgctggaaacagc	69	091d87bf-1e9b-4b7e-b283-b1a8c8ee7670	WRN_targeting
WRN	CAGATCACCTGTACTGGTTT	AGATCACCTGTACTGGTTT	GAGATCACCTGTACTGGTTT	atcttgtggaaaggacgaaacaccGAGATCACCTGTACTGGTTTgtttaagagctatgctggaaacagc	69	e9917481-2cfe-480e-b108-cc460520295b	WRN_targeting
WRN	CAGATCCATCACTTCCTCAG	AGATCCATCACTTCCTCAG	GAGATCCATCACTTCCTCAG	atcttgtggaaaggacgaaacaccGAGATCCATCACTTCCTCAGgtttaagagctatgctggaaacagc	69	465a3707-ad91-4ac8-91f0-a532241fcfb3	WRN_targeting
WRN	CAGATGCACACACAAAAGCA	AGATGCACACACAAAAGCA	GAGATGCACACACAAAAGCA	atcttgtggaaaggacgaaacaccGAGATGCACACACAAAAGCAgtttaagagctatgctggaaacagc	69	b2f0c803-9f9a-44f9-948c-55d4df644677	WRN_targeting
WRN	CAGATTTAAGCAACGTACAA	AGATTTAAGCAACGTACAA	GAGATTTAAGCAACGTACAA	atcttgtggaaaggacgaaacaccGAGATTTAAGCAACGTACAAgtttaagagctatgctggaaacagc	69	69516f19-7feb-458a-994e-98489f4a5428	WRN_targeting
WRN	CAGATTTCTTTCCATTTTTA	AGATTTCTTTCCATTTTTA	GAGATTTCTTTCCATTTTTA	atcttgtggaaaggacgaaacaccGAGATTTCTTTCCATTTTTAgtttaagagctatgctggaaacagc	69	3dd3d1de-4b5c-45c3-97ae-fd9ca606e5bf	WRN_targeting
WRN	CAGCAACTTGAGGCTGATAT	AGCAACTTGAGGCTGATAT	GAGCAACTTGAGGCTGATAT	atcttgtggaaaggacgaaacaccGAGCAACTTGAGGCTGATATgtttaagagctatgctggaaacagc	69	f08b650c-005c-47af-bf0f-a33bf5a55d0c	WRN_targeting
WRN	CAGCAGCATTGTTTACATTT	AGCAGCATTGTTTACATTT	GAGCAGCATTGTTTACATTT	atcttgtggaaaggacgaaacaccGAGCAGCATTGTTTACATTTgtttaagagctatgctggaaacagc	69	96f40677-aa8d-4844-9901-b0d02afe8535	WRN_targeting
WRN	CAGCATTTCTCAATCTCTTA	AGCATTTCTCAATCTCTTA	GAGCATTTCTCAATCTCTTA	atcttgtggaaaggacgaaacaccGAGCATTTCTCAATCTCTTAgtttaagagctatgctggaaacagc	69	b2c798ee-fae7-4e11-9bfd-25538d691509	WRN_targeting
WRN	CAGCCACTGATGCTTATGTA	AGCCACTGATGCTTATGTA	GAGCCACTGATGCTTATGTA	atcttgtggaaaggacgaaacaccGAGCCACTGATGCTTATGTAgtttaagagctatgctggaaacagc	69	c9d29608-98ef-42e0-a805-cae67430b68d	WRN_targeting
WRN	CAGCCAGCTTTCACCGCTTG	AGCCAGCTTTCACCGCTTG	GAGCCAGCTTTCACCGCTTG	atcttgtggaaaggacgaaacaccGAGCCAGCTTTCACCGCTTGgtttaagagctatgctggaaacagc	69	6f37dc60-4523-4524-94cc-c95bda32be24	WRN_targeting
WRN	CAGCCTCAAGTTGCTGGAGC	AGCCTCAAGTTGCTGGAGC	GAGCCTCAAGTTGCTGGAGC	atcttgtggaaaggacgaaacaccGAGCCTCAAGTTGCTGGAGCgtttaagagctatgctggaaacagc	69	438cab8a-881b-4d23-acb9-f7f47c2ce4f2	WRN_targeting
WRN	CAGCCTGTTATTTCGGCACA	AGCCTGTTATTTCGGCACA	GAGCCTGTTATTTCGGCACA	atcttgtggaaaggacgaaacaccGAGCCTGTTATTTCGGCACAgtttaagagctatgctggaaacagc	69	8d6a5dd3-df08-4124-9ada-20f919c0f691	WRN_targeting
WRN	CAGCCTTCCGCAATTCATGT	AGCCTTCCGCAATTCATGT	GAGCCTTCCGCAATTCATGT	atcttgtggaaaggacgaaacaccGAGCCTTCCGCAATTCATGTgtttaagagctatgctggaaacagc	69	016a7b67-a85f-4a54-bf2b-47b246f8feea	WRN_targeting
WRN	CAGCTAATTTTTGTATTTTT	AGCTAATTTTTGTATTTTT	GAGCTAATTTTTGTATTTTT	atcttgtggaaaggacgaaacaccGAGCTAATTTTTGTATTTTTgtttaagagctatgctggaaacagc	69	2de4fa19-00fa-4d59-9700-44449591b137	WRN_targeting
WRN	CAGGAACTAACATTCTGATT	AGGAACTAACATTCTGATT	GAGGAACTAACATTCTGATT	atcttgtggaaaggacgaaacaccGAGGAACTAACATTCTGATTgtttaagagctatgctggaaacagc	69	aee10376-73e4-4e71-b733-5a640de0b703	WRN_targeting
WRN	CAGGAAGTTGGGCTCCCTAA	AGGAAGTTGGGCTCCCTAA	GAGGAAGTTGGGCTCCCTAA	atcttgtggaaaggacgaaacaccGAGGAAGTTGGGCTCCCTAAgtttaagagctatgctggaaacagc	69	accbe964-d4ae-4ed6-b01b-17ccf36bfad7	WRN_targeting
WRN	CAGGAGAATCGCTTGAACTC	AGGAGAATCGCTTGAACTC	GAGGAGAATCGCTTGAACTC	atcttgtggaaaggacgaaacaccGAGGAGAATCGCTTGAACTCgtttaagagctatgctggaaacagc	69	68ffa865-97a8-47c1-b28d-b2512807e108	WRN_targeting
WRN	CAGGAGATCGAGACCACCCT	AGGAGATCGAGACCACCCT	GAGGAGATCGAGACCACCCT	atcttgtggaaaggacgaaacaccGAGGAGATCGAGACCACCCTgtttaagagctatgctggaaacagc	69	577e5163-5462-4c4b-8ccd-4811e9464eb9	WRN_targeting
WRN	CAGGAGCTGTTTACCTAAGA	AGGAGCTGTTTACCTAAGA	GAGGAGCTGTTTACCTAAGA	atcttgtggaaaggacgaaacaccGAGGAGCTGTTTACCTAAGAgtttaagagctatgctggaaacagc	69	440c543a-e587-4c47-9672-9723996e472e	WRN_targeting
WRN	CAGGATCTGCAGCCATTTCT	AGGATCTGCAGCCATTTCT	GAGGATCTGCAGCCATTTCT	atcttgtggaaaggacgaaacaccGAGGATCTGCAGCCATTTCTgtttaagagctatgctggaaacagc	69	ee6199ff-460b-4adc-8538-bfb911d83ca0	WRN_targeting
WRN	CAGGCACGTAGTTGGAAAAG	AGGCACGTAGTTGGAAAAG	GAGGCACGTAGTTGGAAAAG	atcttgtggaaaggacgaaacaccGAGGCACGTAGTTGGAAAAGgtttaagagctatgctggaaacagc	69	78866221-3505-4993-bde6-7f578a6fab66	WRN_targeting
WRN	CAGGCCCATGTTACCTGAAC	AGGCCCATGTTACCTGAAC	GAGGCCCATGTTACCTGAAC	atcttgtggaaaggacgaaacaccGAGGCCCATGTTACCTGAACgtttaagagctatgctggaaacagc	69	0d3d1ffa-b254-4c7b-9937-36521ef6084d	WRN_targeting
WRN	CAGGCGTGAGCCACCGCGCC	AGGCGTGAGCCACCGCGCC	GAGGCGTGAGCCACCGCGCC	atcttgtggaaaggacgaaacaccGAGGCGTGAGCCACCGCGCCgtttaagagctatgctggaaacagc	69	12373284-2f60-400b-86a5-3f3ef5e6a03a	WRN_targeting
WRN	CAGGGATTAAAAATGTTGCT	AGGGATTAAAAATGTTGCT	GAGGGATTAAAAATGTTGCT	atcttgtggaaaggacgaaacaccGAGGGATTAAAAATGTTGCTgtttaagagctatgctggaaacagc	69	cc854e35-8da5-4a56-86bb-b5e733eddeda	WRN_targeting
WRN	CAGGGCAGTGAAAATGAAAC	AGGGCAGTGAAAATGAAAC	GAGGGCAGTGAAAATGAAAC	atcttgtggaaaggacgaaacaccGAGGGCAGTGAAAATGAAACgtttaagagctatgctggaaacagc	69	2e4c8f82-684b-4e6e-b4d4-d2f24bf6c168	WRN_targeting
WRN	CAGGTAAGGCTTTTGTAAAA	AGGTAAGGCTTTTGTAAAA	GAGGTAAGGCTTTTGTAAAA	atcttgtggaaaggacgaaacaccGAGGTAAGGCTTTTGTAAAAgtttaagagctatgctggaaacagc	69	64c2ffdc-7d34-4261-a61c-cb1636dc3da9	WRN_targeting
WRN	CAGTAAATTGGAAAACCCAC	AGTAAATTGGAAAACCCAC	GAGTAAATTGGAAAACCCAC	atcttgtggaaaggacgaaacaccGAGTAAATTGGAAAACCCACgtttaagagctatgctggaaacagc	69	d861020f-ec73-4b19-b509-1e68044f5b38	WRN_targeting
WRN	CAGTACACATCAGCTCCGGG	AGTACACATCAGCTCCGGG	GAGTACACATCAGCTCCGGG	atcttgtggaaaggacgaaacaccGAGTACACATCAGCTCCGGGgtttaagagctatgctggaaacagc	69	eee5d594-2233-43b9-b18a-9707158ceb35	WRN_targeting
WRN	CAGTATCCACCTGTTTATGT	AGTATCCACCTGTTTATGT	GAGTATCCACCTGTTTATGT	atcttgtggaaaggacgaaacaccGAGTATCCACCTGTTTATGTgtttaagagctatgctggaaacagc	69	777fb2ce-f89c-4196-86f0-ada88d73278a	WRN_targeting
WRN	CAGTCAGAAAATGTTCTAAC	AGTCAGAAAATGTTCTAAC	GAGTCAGAAAATGTTCTAAC	atcttgtggaaaggacgaaacaccGAGTCAGAAAATGTTCTAACgtttaagagctatgctggaaacagc	69	7b73175b-5fa7-4c9f-9f01-fa04f2219be1	WRN_targeting
WRN	CAGTCCAACAGGTCTTCTTC	AGTCCAACAGGTCTTCTTC	GAGTCCAACAGGTCTTCTTC	atcttgtggaaaggacgaaacaccGAGTCCAACAGGTCTTCTTCgtttaagagctatgctggaaacagc	69	b214242f-743a-433d-8d32-ba8bd48d8295	WRN_targeting
WRN	CAGTGAATTCTAAGAAGGGG	AGTGAATTCTAAGAAGGGG	GAGTGAATTCTAAGAAGGGG	atcttgtggaaaggacgaaacaccGAGTGAATTCTAAGAAGGGGgtttaagagctatgctggaaacagc	69	5f2829e2-eb1a-4069-8030-a03ab94c1084	WRN_targeting
WRN	CAGTGGAAAGTGATTCATTC	AGTGGAAAGTGATTCATTC	GAGTGGAAAGTGATTCATTC	atcttgtggaaaggacgaaacaccGAGTGGAAAGTGATTCATTCgtttaagagctatgctggaaacagc	69	295d9daf-4920-49bc-8b98-9e44f20b8cd2	WRN_targeting
WRN	CAGTGGCTGCATACAGTTTC	AGTGGCTGCATACAGTTTC	GAGTGGCTGCATACAGTTTC	atcttgtggaaaggacgaaacaccGAGTGGCTGCATACAGTTTCgtttaagagctatgctggaaacagc	69	4cc1f39c-8073-412f-b6aa-3c369efe4105	WRN_targeting
WRN	CAGTGTGTCATAGCTACCAT	AGTGTGTCATAGCTACCAT	GAGTGTGTCATAGCTACCAT	atcttgtggaaaggacgaaacaccGAGTGTGTCATAGCTACCATgtttaagagctatgctggaaacagc	69	c81e3d8f-a797-4c44-990f-bfa277359a2e	WRN_targeting
WRN	CAGTTAAAAAGGCAGGTGTA	AGTTAAAAAGGCAGGTGTA	GAGTTAAAAAGGCAGGTGTA	atcttgtggaaaggacgaaacaccGAGTTAAAAAGGCAGGTGTAgtttaagagctatgctggaaacagc	69	30a696aa-b1f6-448c-b3c7-28aafcf2cfd6	WRN_targeting
WRN	CAGTTCACCATCCATTTCAA	AGTTCACCATCCATTTCAA	GAGTTCACCATCCATTTCAA	atcttgtggaaaggacgaaacaccGAGTTCACCATCCATTTCAAgtttaagagctatgctggaaacagc	69	67c23db9-3553-41a2-a867-0b5aa79a7714	WRN_targeting
WRN	CAGTTGACTTCAATCTCTGA	AGTTGACTTCAATCTCTGA	GAGTTGACTTCAATCTCTGA	atcttgtggaaaggacgaaacaccGAGTTGACTTCAATCTCTGAgtttaagagctatgctggaaacagc	69	56272576-dc12-47ed-99b6-72693aad595b	WRN_targeting
WRN	CAGTTTATTTGGCACTGGCA	AGTTTATTTGGCACTGGCA	GAGTTTATTTGGCACTGGCA	atcttgtggaaaggacgaaacaccGAGTTTATTTGGCACTGGCAgtttaagagctatgctggaaacagc	69	fb03bbe7-db08-47f7-b747-7890e8bcf5ba	WRN_targeting
WRN	CATACCTTTCTTTCTTCTAC	ATACCTTTCTTTCTTCTAC	GATACCTTTCTTTCTTCTAC	atcttgtggaaaggacgaaacaccGATACCTTTCTTTCTTCTACgtttaagagctatgctggaaacagc	69	9bad3c75-afd1-403a-8e50-0f4dc0b3c833	WRN_targeting
WRN	CATAGCTGAGAGCAGGATTC	ATAGCTGAGAGCAGGATTC	GATAGCTGAGAGCAGGATTC	atcttgtggaaaggacgaaacaccGATAGCTGAGAGCAGGATTCgtttaagagctatgctggaaacagc	69	8cb1c001-06ce-4d4a-b3d9-1e0ab56f3506	WRN_targeting
WRN	CATATCACATATTTAATAGG	ATATCACATATTTAATAGG	GATATCACATATTTAATAGG	atcttgtggaaaggacgaaacaccGATATCACATATTTAATAGGgtttaagagctatgctggaaacagc	69	bc56cb96-2f94-4115-8c52-b0f8f8cd2458	WRN_targeting
WRN	CATATTAATAAAAGCTCTTT	ATATTAATAAAAGCTCTTT	GATATTAATAAAAGCTCTTT	atcttgtggaaaggacgaaacaccGATATTAATAAAAGCTCTTTgtttaagagctatgctggaaacagc	69	c56fe451-92d2-4b33-a931-7fe730fe9eef	WRN_targeting
WRN	CATATTATCAGGAGATTGGT	ATATTATCAGGAGATTGGT	GATATTATCAGGAGATTGGT	atcttgtggaaaggacgaaacaccGATATTATCAGGAGATTGGTgtttaagagctatgctggaaacagc	69	3375c70c-6f44-4c88-b467-99c47123f8c1	WRN_targeting
WRN	CATATTCTCTTTCAATTTGT	ATATTCTCTTTCAATTTGT	GATATTCTCTTTCAATTTGT	atcttgtggaaaggacgaaacaccGATATTCTCTTTCAATTTGTgtttaagagctatgctggaaacagc	69	4e13af0b-21be-4013-9da7-ab3e8db0d32a	WRN_targeting
WRN	CATCACACAGGATATTCACA	ATCACACAGGATATTCACA	GATCACACAGGATATTCACA	atcttgtggaaaggacgaaacaccGATCACACAGGATATTCACAgtttaagagctatgctggaaacagc	69	2d0be161-044f-463f-8da5-8853fe74cdb0	WRN_targeting
WRN	CATCAGAGAAATAAGGGGAG	ATCAGAGAAATAAGGGGAG	GATCAGAGAAATAAGGGGAG	atcttgtggaaaggacgaaacaccGATCAGAGAAATAAGGGGAGgtttaagagctatgctggaaacagc	69	9469da0f-8176-449e-a1f0-c61c86cff17f	WRN_targeting
WRN	CATCATAGGTTTGTAAGAGA	ATCATAGGTTTGTAAGAGA	GATCATAGGTTTGTAAGAGA	atcttgtggaaaggacgaaacaccGATCATAGGTTTGTAAGAGAgtttaagagctatgctggaaacagc	69	5514392d-a2e0-4f3f-ae8c-426f021c1d28	WRN_targeting
WRN	CATCCAAAATCTCTAAATTT	ATCCAAAATCTCTAAATTT	GATCCAAAATCTCTAAATTT	atcttgtggaaaggacgaaacaccGATCCAAAATCTCTAAATTTgtttaagagctatgctggaaacagc	69	3270480b-3a9e-422c-90f2-eaceb74b5cd7	WRN_targeting
WRN	CATCTCTTACAAACCTATGA	ATCTCTTACAAACCTATGA	GATCTCTTACAAACCTATGA	atcttgtggaaaggacgaaacaccGATCTCTTACAAACCTATGAgtttaagagctatgctggaaacagc	69	e46884de-3c10-46ee-a450-491615ee9723	WRN_targeting
WRN	CATCTGCAGAGAGAAAGAGA	ATCTGCAGAGAGAAAGAGA	GATCTGCAGAGAGAAAGAGA	atcttgtggaaaggacgaaacaccGATCTGCAGAGAGAAAGAGAgtttaagagctatgctggaaacagc	69	f9138d55-4857-4f6f-8297-d3995eb11a69	WRN_targeting
WRN	CATCTTCAAAAACACTCTTC	ATCTTCAAAAACACTCTTC	GATCTTCAAAAACACTCTTC	atcttgtggaaaggacgaaacaccGATCTTCAAAAACACTCTTCgtttaagagctatgctggaaacagc	69	2acd1489-5800-497a-9d7a-e11880113fb7	WRN_targeting
WRN	CATCTTTGAAATGTCCTATT	ATCTTTGAAATGTCCTATT	GATCTTTGAAATGTCCTATT	atcttgtggaaaggacgaaacaccGATCTTTGAAATGTCCTATTgtttaagagctatgctggaaacagc	69	ff3d3506-75b9-44e3-ad06-9532e0beb3d4	WRN_targeting
WRN	CATGAAGTTTTAATTCACGT	ATGAAGTTTTAATTCACGT	GATGAAGTTTTAATTCACGT	atcttgtggaaaggacgaaacaccGATGAAGTTTTAATTCACGTgtttaagagctatgctggaaacagc	69	cb9bf524-06db-4d71-9718-10ff8e1269bb	WRN_targeting
WRN	CATGAGGAAGATGCTTAGCC	ATGAGGAAGATGCTTAGCC	GATGAGGAAGATGCTTAGCC	atcttgtggaaaggacgaaacaccGATGAGGAAGATGCTTAGCCgtttaagagctatgctggaaacagc	69	4b818689-a1ab-45f7-9bf4-23bd7dd0f55d	WRN_targeting
WRN	CATGATGGAGAAGATGTACT	ATGATGGAGAAGATGTACT	GATGATGGAGAAGATGTACT	atcttgtggaaaggacgaaacaccGATGATGGAGAAGATGTACTgtttaagagctatgctggaaacagc	69	bb837982-81a2-4e72-8b05-48bcdc0b7c6e	WRN_targeting
WRN	CATGCAAATGCAGAAGCCAT	ATGCAAATGCAGAAGCCAT	GATGCAAATGCAGAAGCCAT	atcttgtggaaaggacgaaacaccGATGCAAATGCAGAAGCCATgtttaagagctatgctggaaacagc	69	22c0792b-0341-4fe9-bb12-f7aea550fffd	WRN_targeting
WRN	CATGCACTTATCCCAAGCGG	ATGCACTTATCCCAAGCGG	GATGCACTTATCCCAAGCGG	atcttgtggaaaggacgaaacaccGATGCACTTATCCCAAGCGGgtttaagagctatgctggaaacagc	69	6a24dcad-dbc4-47eb-a52d-97a2ac04984b	WRN_targeting
WRN	CATGCTAAAGTGAGAAAAAT	ATGCTAAAGTGAGAAAAAT	GATGCTAAAGTGAGAAAAAT	atcttgtggaaaggacgaaacaccGATGCTAAAGTGAGAAAAATgtttaagagctatgctggaaacagc	69	0676b998-0ecc-4e15-a6b6-34493d74f61b	WRN_targeting
WRN	CATGCTTTTGTGTGTGCATC	ATGCTTTTGTGTGTGCATC	GATGCTTTTGTGTGTGCATC	atcttgtggaaaggacgaaacaccGATGCTTTTGTGTGTGCATCgtttaagagctatgctggaaacagc	69	25f5c7bf-22af-4404-92bd-2d10577975de	WRN_targeting
WRN	CATGGAAGAAACGTGGAACA	ATGGAAGAAACGTGGAACA	GATGGAAGAAACGTGGAACA	atcttgtggaaaggacgaaacaccGATGGAAGAAACGTGGAACAgtttaagagctatgctggaaacagc	69	29247a01-c106-4939-9d0f-6215b2e0828b	WRN_targeting
WRN	CATGGAATCATATTATCAGG	ATGGAATCATATTATCAGG	GATGGAATCATATTATCAGG	atcttgtggaaaggacgaaacaccGATGGAATCATATTATCAGGgtttaagagctatgctggaaacagc	69	5bb65eea-d0e0-47e6-8997-96b579e687c9	WRN_targeting
WRN	CATGGTATGTTCCACAGGAT	ATGGTATGTTCCACAGGAT	GATGGTATGTTCCACAGGAT	atcttgtggaaaggacgaaacaccGATGGTATGTTCCACAGGATgtttaagagctatgctggaaacagc	69	d4a01890-0c61-4c62-8c4f-4c27c4f21f66	WRN_targeting
WRN	CATGTAGTTTCTGGGTCTTC	ATGTAGTTTCTGGGTCTTC	GATGTAGTTTCTGGGTCTTC	atcttgtggaaaggacgaaacaccGATGTAGTTTCTGGGTCTTCgtttaagagctatgctggaaacagc	69	f4c867aa-c7cf-42c7-ae7a-77ff48b32722	WRN_targeting
WRN	CATGTGATAAGATTTCTTCT	ATGTGATAAGATTTCTTCT	GATGTGATAAGATTTCTTCT	atcttgtggaaaggacgaaacaccGATGTGATAAGATTTCTTCTgtttaagagctatgctggaaacagc	69	ad2b015f-593e-48f6-9090-8f171f75c47d	WRN_targeting
WRN	CATGTGATGTCAACAAAAGG	ATGTGATGTCAACAAAAGG	GATGTGATGTCAACAAAAGG	atcttgtggaaaggacgaaacaccGATGTGATGTCAACAAAAGGgtttaagagctatgctggaaacagc	69	a2f4db72-ee04-4c2c-8bfc-530690b339bc	WRN_targeting
WRN	CATGTTCTCTAATTTGTTTC	ATGTTCTCTAATTTGTTTC	GATGTTCTCTAATTTGTTTC	atcttgtggaaaggacgaaacaccGATGTTCTCTAATTTGTTTCgtttaagagctatgctggaaacagc	69	5f1f9791-7169-4c7d-810e-dace88956325	WRN_targeting
WRN	CATGTTGGCCAGGGTGGTCT	ATGTTGGCCAGGGTGGTCT	GATGTTGGCCAGGGTGGTCT	atcttgtggaaaggacgaaacaccGATGTTGGCCAGGGTGGTCTgtttaagagctatgctggaaacagc	69	dca240f3-eef4-4b9a-86a2-6c826b0d4daf	WRN_targeting
WRN	CATGTTTAGCTAAATGATCA	ATGTTTAGCTAAATGATCA	GATGTTTAGCTAAATGATCA	atcttgtggaaaggacgaaacaccGATGTTTAGCTAAATGATCAgtttaagagctatgctggaaacagc	69	2d62f8e0-ff20-41ad-9fe1-50e29da2e09e	WRN_targeting
WRN	CATGTTTTTTCCCTATTTAA	ATGTTTTTTCCCTATTTAA	GATGTTTTTTCCCTATTTAA	atcttgtggaaaggacgaaacaccGATGTTTTTTCCCTATTTAAgtttaagagctatgctggaaacagc	69	210a1bf0-bf47-45bc-8136-0d4b1793f61c	WRN_targeting
WRN	CATTAAATAGGGAAAAAACA	ATTAAATAGGGAAAAAACA	GATTAAATAGGGAAAAAACA	atcttgtggaaaggacgaaacaccGATTAAATAGGGAAAAAACAgtttaagagctatgctggaaacagc	69	f28644f6-6b2a-4161-8d87-a2ac94ba2c30	WRN_targeting
WRN	CATTACGTATCTCAGTAAGA	ATTACGTATCTCAGTAAGA	GATTACGTATCTCAGTAAGA	atcttgtggaaaggacgaaacaccGATTACGTATCTCAGTAAGAgtttaagagctatgctggaaacagc	69	61fcee86-cccb-4eb8-b6c3-9058680b7819	WRN_targeting
WRN	CATTATCATTGGGAGATAAA	ATTATCATTGGGAGATAAA	GATTATCATTGGGAGATAAA	atcttgtggaaaggacgaaacaccGATTATCATTGGGAGATAAAgtttaagagctatgctggaaacagc	69	6a626ddb-d9e4-49ae-b912-977ad08894ba	WRN_targeting
WRN	CATTCATTACGGTGCTCCTA	ATTCATTACGGTGCTCCTA	GATTCATTACGGTGCTCCTA	atcttgtggaaaggacgaaacaccGATTCATTACGGTGCTCCTAgtttaagagctatgctggaaacagc	69	d45a0187-353a-4281-a00f-bc3e9c60636d	WRN_targeting
WRN	CATTCCAGTTTTAAACCGTG	ATTCCAGTTTTAAACCGTG	GATTCCAGTTTTAAACCGTG	atcttgtggaaaggacgaaacaccGATTCCAGTTTTAAACCGTGgtttaagagctatgctggaaacagc	69	ac8de550-f688-4266-b15e-afc5604714e2	WRN_targeting
WRN	CATTCTAAATGCTTAAAAAT	ATTCTAAATGCTTAAAAAT	GATTCTAAATGCTTAAAAAT	atcttgtggaaaggacgaaacaccGATTCTAAATGCTTAAAAATgtttaagagctatgctggaaacagc	69	eba4f0d0-3063-49bd-86d7-2048e968195c	WRN_targeting
WRN	CATTGGCAGTGCTGTCTTTA	ATTGGCAGTGCTGTCTTTA	GATTGGCAGTGCTGTCTTTA	atcttgtggaaaggacgaaacaccGATTGGCAGTGCTGTCTTTAgtttaagagctatgctggaaacagc	69	3e3c049c-6391-41aa-a776-1895a3aaa8fe	WRN_targeting
WRN	CATTGGTCCATCTTGTACTC	ATTGGTCCATCTTGTACTC	GATTGGTCCATCTTGTACTC	atcttgtggaaaggacgaaacaccGATTGGTCCATCTTGTACTCgtttaagagctatgctggaaacagc	69	9b9a3f75-15bf-45da-8b55-740becb5edf9	WRN_targeting
WRN	CATTGTACGTTGCTTAAATC	ATTGTACGTTGCTTAAATC	GATTGTACGTTGCTTAAATC	atcttgtggaaaggacgaaacaccGATTGTACGTTGCTTAAATCgtttaagagctatgctggaaacagc	69	869ff9d9-22b9-4137-9d66-17d62a63eded	WRN_targeting
WRN	CATTGTTATAATCAAGTACC	ATTGTTATAATCAAGTACC	GATTGTTATAATCAAGTACC	atcttgtggaaaggacgaaacaccGATTGTTATAATCAAGTACCgtttaagagctatgctggaaacagc	69	47e75c78-cf4d-4612-8515-e6bce577f24a	WRN_targeting
WRN	CATTTAGCTAAACATGATGG	ATTTAGCTAAACATGATGG	GATTTAGCTAAACATGATGG	atcttgtggaaaggacgaaacaccGATTTAGCTAAACATGATGGgtttaagagctatgctggaaacagc	69	d98fb903-1629-4b1c-a60d-cdd9943aaa68	WRN_targeting
WRN	CATTTATCTCCCAATGATAA	ATTTATCTCCCAATGATAA	GATTTATCTCCCAATGATAA	atcttgtggaaaggacgaaacaccGATTTATCTCCCAATGATAAgtttaagagctatgctggaaacagc	69	c93998d7-6816-46c4-ab66-8e9b016220cf	WRN_targeting
WRN	CATTTCAAGGATATGGAAAG	ATTTCAAGGATATGGAAAG	GATTTCAAGGATATGGAAAG	atcttgtggaaaggacgaaacaccGATTTCAAGGATATGGAAAGgtttaagagctatgctggaaacagc	69	a4776edc-9138-455c-af04-10cd8fb23ed9	WRN_targeting
WRN	CATTTCCGCTGCTGTGCAGT	ATTTCCGCTGCTGTGCAGT	GATTTCCGCTGCTGTGCAGT	atcttgtggaaaggacgaaacaccGATTTCCGCTGCTGTGCAGTgtttaagagctatgctggaaacagc	69	e682347c-7585-4456-bd6c-2482a3be9667	WRN_targeting
WRN	CATTTCTAGCTGAAATGCAC	ATTTCTAGCTGAAATGCAC	GATTTCTAGCTGAAATGCAC	atcttgtggaaaggacgaaacaccGATTTCTAGCTGAAATGCACgtttaagagctatgctggaaacagc	69	55ce4dff-03a4-489f-8770-56ca46951eeb	WRN_targeting
WRN	CATTTCTGCCAAACAAATAG	ATTTCTGCCAAACAAATAG	GATTTCTGCCAAACAAATAG	atcttgtggaaaggacgaaacaccGATTTCTGCCAAACAAATAGgtttaagagctatgctggaaacagc	69	0b8444e3-55c7-4293-9f1e-9edddfc564ff	WRN_targeting
WRN	CATTTGCATGCTTTTGTGTG	ATTTGCATGCTTTTGTGTG	GATTTGCATGCTTTTGTGTG	atcttgtggaaaggacgaaacaccGATTTGCATGCTTTTGTGTGgtttaagagctatgctggaaacagc	69	27204621-e1eb-4dc2-952d-1ba1f2f41ff9	WRN_targeting
WRN	CATTTTGGGTGCCATTAAAT	ATTTTGGGTGCCATTAAAT	GATTTTGGGTGCCATTAAAT	atcttgtggaaaggacgaaacaccGATTTTGGGTGCCATTAAATgtttaagagctatgctggaaacagc	69	89fff22e-e275-4567-bf4a-522675a0b5a7	WRN_targeting
WRN	CATTTTTCTAGAAGGACAGT	ATTTTTCTAGAAGGACAGT	GATTTTTCTAGAAGGACAGT	atcttgtggaaaggacgaaacaccGATTTTTCTAGAAGGACAGTgtttaagagctatgctggaaacagc	69	c006466b-daf0-4d86-80a0-9570e9188975	WRN_targeting
WRN	CCAAAAAACAATGTCTTCAT	CAAAAAACAATGTCTTCAT	GCAAAAAACAATGTCTTCAT	atcttgtggaaaggacgaaacaccGCAAAAAACAATGTCTTCATgtttaagagctatgctggaaacagc	69	2c5deef0-528f-4b74-885b-3a957d7dfcfc	WRN_targeting
WRN	CCAAAAAGTGGACAAGTAAT	CAAAAAGTGGACAAGTAAT	GCAAAAAGTGGACAAGTAAT	atcttgtggaaaggacgaaacaccGCAAAAAGTGGACAAGTAATgtttaagagctatgctggaaacagc	69	0c2de394-f373-4c59-bda6-5682835f8d7f	WRN_targeting
WRN	CCAAAACAGCATATCAAAAT	CAAAACAGCATATCAAAAT	GCAAAACAGCATATCAAAAT	atcttgtggaaaggacgaaacaccGCAAAACAGCATATCAAAATgtttaagagctatgctggaaacagc	69	5668da08-ad5e-4c17-9090-b9eeb68a34f3	WRN_targeting
WRN	CCAAAATTATACATTTTGCT	CAAAATTATACATTTTGCT	GCAAAATTATACATTTTGCT	atcttgtggaaaggacgaaacaccGCAAAATTATACATTTTGCTgtttaagagctatgctggaaacagc	69	7657a1a6-f8c9-4924-b29a-0364846288e7	WRN_targeting
WRN	CCAAAGAGCTTTTATTAATA	CAAAGAGCTTTTATTAATA	GCAAAGAGCTTTTATTAATA	atcttgtggaaaggacgaaacaccGCAAAGAGCTTTTATTAATAgtttaagagctatgctggaaacagc	69	f3c51c2f-4a11-46d7-9742-3da7ae2a5818	WRN_targeting
WRN	CCAAAGGCATCTTCTTTTCT	CAAAGGCATCTTCTTTTCT	GCAAAGGCATCTTCTTTTCT	atcttgtggaaaggacgaaacaccGCAAAGGCATCTTCTTTTCTgtttaagagctatgctggaaacagc	69	6171f669-0286-4bb8-9d87-81f1a32f8be4	WRN_targeting
WRN	CCAAAGTACATCTTGAGGCA	CAAAGTACATCTTGAGGCA	GCAAAGTACATCTTGAGGCA	atcttgtggaaaggacgaaacaccGCAAAGTACATCTTGAGGCAgtttaagagctatgctggaaacagc	69	0aae740a-7de6-4635-8175-11866275aa2c	WRN_targeting
WRN	CCAACAGGTCTTCTTCAGCC	CAACAGGTCTTCTTCAGCC	GCAACAGGTCTTCTTCAGCC	atcttgtggaaaggacgaaacaccGCAACAGGTCTTCTTCAGCCgtttaagagctatgctggaaacagc	69	d93adfa2-43f7-47ba-bd29-d4b6856073d7	WRN_targeting
WRN	CCAACCTGACATGGAAGAAA	CAACCTGACATGGAAGAAA	GCAACCTGACATGGAAGAAA	atcttgtggaaaggacgaaacaccGCAACCTGACATGGAAGAAAgtttaagagctatgctggaaacagc	69	86323d28-302c-49e1-b12e-05731a40e9d4	WRN_targeting
WRN	CCAACTACGTGCCTGTGCAA	CAACTACGTGCCTGTGCAA	GCAACTACGTGCCTGTGCAA	atcttgtggaaaggacgaaacaccGCAACTACGTGCCTGTGCAAgtttaagagctatgctggaaacagc	69	762d835c-abe8-44c3-953c-a6124cebd2bb	WRN_targeting
WRN	CCAACTCTCTGTTTGATCCT	CAACTCTCTGTTTGATCCT	GCAACTCTCTGTTTGATCCT	atcttgtggaaaggacgaaacaccGCAACTCTCTGTTTGATCCTgtttaagagctatgctggaaacagc	69	c4f60f4c-6630-4718-9731-95f9d644e673	WRN_targeting
WRN	CCAACTCTGTGTCACAGTAT	CAACTCTGTGTCACAGTAT	GCAACTCTGTGTCACAGTAT	atcttgtggaaaggacgaaacaccGCAACTCTGTGTCACAGTATgtttaagagctatgctggaaacagc	69	f6b8ad68-69ac-4e1b-8da8-d930462914a7	WRN_targeting
WRN	CCAAGAAAAGAAGATGCCTT	CAAGAAAAGAAGATGCCTT	GCAAGAAAAGAAGATGCCTT	atcttgtggaaaggacgaaacaccGCAAGAAAAGAAGATGCCTTgtttaagagctatgctggaaacagc	69	33ee5600-b270-433e-bd32-e07353e66c96	WRN_targeting
WRN	CCAAGAATCCCTCAGTGATC	CAAGAATCCCTCAGTGATC	GCAAGAATCCCTCAGTGATC	atcttgtggaaaggacgaaacaccGCAAGAATCCCTCAGTGATCgtttaagagctatgctggaaacagc	69	9f731161-5f38-4c67-8cf6-95380a898efa	WRN_targeting
WRN	CCAAGGAGGCTTTTTGTACT	CAAGGAGGCTTTTTGTACT	GCAAGGAGGCTTTTTGTACT	atcttgtggaaaggacgaaacaccGCAAGGAGGCTTTTTGTACTgtttaagagctatgctggaaacagc	69	645f44da-ce80-42dd-8c44-81e480f0be1a	WRN_targeting
WRN	CCAATCAAAGGCTTTGAAAT	CAATCAAAGGCTTTGAAAT	GCAATCAAAGGCTTTGAAAT	atcttgtggaaaggacgaaacaccGCAATCAAAGGCTTTGAAATgtttaagagctatgctggaaacagc	69	18ca34b6-1784-4dd9-a184-9f783997f866	WRN_targeting
WRN	CCAATCTTGCCTACATAAAC	CAATCTTGCCTACATAAAC	GCAATCTTGCCTACATAAAC	atcttgtggaaaggacgaaacaccGCAATCTTGCCTACATAAACgtttaagagctatgctggaaacagc	69	a215018c-0fc4-44b7-a4d7-239a0febbf7b	WRN_targeting
WRN	CCAATGAAGAGCAAGTTACT	CAATGAAGAGCAAGTTACT	GCAATGAAGAGCAAGTTACT	atcttgtggaaaggacgaaacaccGCAATGAAGAGCAAGTTACTgtttaagagctatgctggaaacagc	69	4558f4fd-f97d-404f-800b-1fae18f3cf90	WRN_targeting
WRN	CCAATTATCATCCTCCTCAG	CAATTATCATCCTCCTCAG	GCAATTATCATCCTCCTCAG	atcttgtggaaaggacgaaacaccGCAATTATCATCCTCCTCAGgtttaagagctatgctggaaacagc	69	bd516076-5241-4953-a779-c000257c9e2d	WRN_targeting
WRN	CCAATTTACTGAAAGCATGA	CAATTTACTGAAAGCATGA	GCAATTTACTGAAAGCATGA	atcttgtggaaaggacgaaacaccGCAATTTACTGAAAGCATGAgtttaagagctatgctggaaacagc	69	111ea52d-734d-48e8-9798-5d88d0379cb8	WRN_targeting
WRN	CCAATTTCTACCCTATTAAA	CAATTTCTACCCTATTAAA	GCAATTTCTACCCTATTAAA	atcttgtggaaaggacgaaacaccGCAATTTCTACCCTATTAAAgtttaagagctatgctggaaacagc	69	0096a1c4-b657-4605-9404-2972eaa78138	WRN_targeting
WRN	CCACCACATCCCCATCTGAT	CACCACATCCCCATCTGAT	GCACCACATCCCCATCTGAT	atcttgtggaaaggacgaaacaccGCACCACATCCCCATCTGATgtttaagagctatgctggaaacagc	69	5279bd47-bb23-4d79-87f0-3f7b7bc53be6	WRN_targeting
WRN	CCACTATTGAGGTTTTCTAA	CACTATTGAGGTTTTCTAA	GCACTATTGAGGTTTTCTAA	atcttgtggaaaggacgaaacaccGCACTATTGAGGTTTTCTAAgtttaagagctatgctggaaacagc	69	7354aeb5-f8c9-4d16-af7d-85c705ca6c2d	WRN_targeting
WRN	CCACTATTTTGGGGGACTGA	CACTATTTTGGGGGACTGA	GCACTATTTTGGGGGACTGA	atcttgtggaaaggacgaaacaccGCACTATTTTGGGGGACTGAgtttaagagctatgctggaaacagc	69	cb4dd7d1-448a-4e8f-81a2-72954ace4299	WRN_targeting
WRN	CCACTTTTTGGTAAAATTTC	CACTTTTTGGTAAAATTTC	GCACTTTTTGGTAAAATTTC	atcttgtggaaaggacgaaacaccGCACTTTTTGGTAAAATTTCgtttaagagctatgctggaaacagc	69	dbfc5002-94bd-4c5c-ae9d-fc8215e8b62b	WRN_targeting
WRN	CCAGAAACTACATGAATTGC	CAGAAACTACATGAATTGC	GCAGAAACTACATGAATTGC	atcttgtggaaaggacgaaacaccGCAGAAACTACATGAATTGCgtttaagagctatgctggaaacagc	69	afe40db6-d640-4951-8f99-99b056b71af4	WRN_targeting
WRN	CCAGAAGAAATCTTATCACA	CAGAAGAAATCTTATCACA	GCAGAAGAAATCTTATCACA	atcttgtggaaaggacgaaacaccGCAGAAGAAATCTTATCACAgtttaagagctatgctggaaacagc	69	ffaf3fc8-ab20-4e75-84ab-308babafc3d4	WRN_targeting
WRN	CCAGAGGTTCAGAAGATTAT	CAGAGGTTCAGAAGATTAT	GCAGAGGTTCAGAAGATTAT	atcttgtggaaaggacgaaacaccGCAGAGGTTCAGAAGATTATgtttaagagctatgctggaaacagc	69	f51ae664-356a-4707-b766-c0d05bb1d462	WRN_targeting
WRN	CCAGCACCCAATGAAGAGCA	CAGCACCCAATGAAGAGCA	GCAGCACCCAATGAAGAGCA	atcttgtggaaaggacgaaacaccGCAGCACCCAATGAAGAGCAgtttaagagctatgctggaaacagc	69	6457b367-70f5-4c40-863a-a5fd74fdc687	WRN_targeting
WRN	CCAGCACTTTGGGAGGCCGA	CAGCACTTTGGGAGGCCGA	GCAGCACTTTGGGAGGCCGA	atcttgtggaaaggacgaaacaccGCAGCACTTTGGGAGGCCGAgtttaagagctatgctggaaacagc	69	6bba75df-9e18-437c-a489-4718731cfe22	WRN_targeting
WRN	CCAGCCATGGCTTCTGCATT	CAGCCATGGCTTCTGCATT	GCAGCCATGGCTTCTGCATT	atcttgtggaaaggacgaaacaccGCAGCCATGGCTTCTGCATTgtttaagagctatgctggaaacagc	69	10ae2e7d-ea6e-4078-a740-e34b4f86dfe6	WRN_targeting
WRN	CCAGCTACTCGGGAGGCTGA	CAGCTACTCGGGAGGCTGA	GCAGCTACTCGGGAGGCTGA	atcttgtggaaaggacgaaacaccGCAGCTACTCGGGAGGCTGAgtttaagagctatgctggaaacagc	69	36a9d58a-bbea-4708-8dac-9cd49eae7aa4	WRN_targeting
WRN	CCAGCTTGCTTCCTTGGATC	CAGCTTGCTTCCTTGGATC	GCAGCTTGCTTCCTTGGATC	atcttgtggaaaggacgaaacaccGCAGCTTGCTTCCTTGGATCgtttaagagctatgctggaaacagc	69	0ffbee1f-3937-4ba1-8e5b-e03cab827239	WRN_targeting
WRN	CCAGGGTGGTCTCGATCTCC	CAGGGTGGTCTCGATCTCC	GCAGGGTGGTCTCGATCTCC	atcttgtggaaaggacgaaacaccGCAGGGTGGTCTCGATCTCCgtttaagagctatgctggaaacagc	69	b14db2f6-6589-46b4-aaca-a1ea8b3d131f	WRN_targeting
WRN	CCAGTAGTTGAATCTTCAAA	CAGTAGTTGAATCTTCAAA	GCAGTAGTTGAATCTTCAAA	atcttgtggaaaggacgaaacaccGCAGTAGTTGAATCTTCAAAgtttaagagctatgctggaaacagc	69	90e41a80-d14e-4e60-9924-aac8659c0328	WRN_targeting
WRN	CCAGTATCTTGTTTGTTGCC	CAGTATCTTGTTTGTTGCC	GCAGTATCTTGTTTGTTGCC	atcttgtggaaaggacgaaacaccGCAGTATCTTGTTTGTTGCCgtttaagagctatgctggaaacagc	69	7fe8fdd2-d89b-4f3f-83a5-b930c81e3483	WRN_targeting
WRN	CCAGTGGGAACTAAAGAAAA	CAGTGGGAACTAAAGAAAA	GCAGTGGGAACTAAAGAAAA	atcttgtggaaaggacgaaacaccGCAGTGGGAACTAAAGAAAAgtttaagagctatgctggaaacagc	69	6efef4e4-7c5a-4987-a14d-b6717ad1bba8	WRN_targeting
WRN	CCAGTTGTTTTCCGTGAAGA	CAGTTGTTTTCCGTGAAGA	GCAGTTGTTTTCCGTGAAGA	atcttgtggaaaggacgaaacaccGCAGTTGTTTTCCGTGAAGAgtttaagagctatgctggaaacagc	69	92b798d1-0535-4a47-b0d7-4bf2c17c95b2	WRN_targeting
WRN	CCATATTAATAAAAGCTCTT	CATATTAATAAAAGCTCTT	GCATATTAATAAAAGCTCTT	atcttgtggaaaggacgaaacaccGCATATTAATAAAAGCTCTTgtttaagagctatgctggaaacagc	69	a99892bb-193d-475c-b10c-c23f7c3fc559	WRN_targeting
WRN	CCATCACACAGGATATTCAC	CATCACACAGGATATTCAC	GCATCACACAGGATATTCAC	atcttgtggaaaggacgaaacaccGCATCACACAGGATATTCACgtttaagagctatgctggaaacagc	69	087b1171-8b50-4215-ae74-d8771b3fd0e2	WRN_targeting
WRN	CCATGAAGACATTGTTTTTT	CATGAAGACATTGTTTTTT	GCATGAAGACATTGTTTTTT	atcttgtggaaaggacgaaacaccGCATGAAGACATTGTTTTTTgtttaagagctatgctggaaacagc	69	0be4fe18-676f-4fd2-82d0-95597003e25c	WRN_targeting
WRN	CCATGCACAGCCTTACATAA	CATGCACAGCCTTACATAA	GCATGCACAGCCTTACATAA	atcttgtggaaaggacgaaacaccGCATGCACAGCCTTACATAAgtttaagagctatgctggaaacagc	69	4e4c6fd7-4430-4628-a4a5-0b0b6a281902	WRN_targeting
WRN	CCATGGCTTCTGCATTTGCA	CATGGCTTCTGCATTTGCA	GCATGGCTTCTGCATTTGCA	atcttgtggaaaggacgaaacaccGCATGGCTTCTGCATTTGCAgtttaagagctatgctggaaacagc	69	8ff951dc-fb39-41c2-9ecd-f0801e0234e0	WRN_targeting
WRN	CCATGTGATAAGATTTCTTC	CATGTGATAAGATTTCTTC	GCATGTGATAAGATTTCTTC	atcttgtggaaaggacgaaacaccGCATGTGATAAGATTTCTTCgtttaagagctatgctggaaacagc	69	f32113a5-f172-4adc-a47d-6b534a340b5d	WRN_targeting
WRN	CCATGTTTAAGGATCTCAAT	CATGTTTAAGGATCTCAAT	GCATGTTTAAGGATCTCAAT	atcttgtggaaaggacgaaacaccGCATGTTTAAGGATCTCAATgtttaagagctatgctggaaacagc	69	8c49e58f-f4ff-4dcf-8374-09e0906ea788	WRN_targeting
WRN	CCATTGGCAGTGCTGTCTTT	CATTGGCAGTGCTGTCTTT	GCATTGGCAGTGCTGTCTTT	atcttgtggaaaggacgaaacaccGCATTGGCAGTGCTGTCTTTgtttaagagctatgctggaaacagc	69	990e3250-af36-4a31-b627-28ab7a329f6b	WRN_targeting
WRN	CCATTTCAAAGCCTTTGATT	CATTTCAAAGCCTTTGATT	GCATTTCAAAGCCTTTGATT	atcttgtggaaaggacgaaacaccGCATTTCAAAGCCTTTGATTgtttaagagctatgctggaaacagc	69	49182cd2-2915-4ae6-bc9b-577ea5c1935f	WRN_targeting
WRN	CCATTTTATTGGCATGTTTC	CATTTTATTGGCATGTTTC	GCATTTTATTGGCATGTTTC	atcttgtggaaaggacgaaacaccGCATTTTATTGGCATGTTTCgtttaagagctatgctggaaacagc	69	2cc0892a-a046-4216-bf53-951e345bf507	WRN_targeting
WRN	CCATTTTGATATGCTGTTTT	CATTTTGATATGCTGTTTT	GCATTTTGATATGCTGTTTT	atcttgtggaaaggacgaaacaccGCATTTTGATATGCTGTTTTgtttaagagctatgctggaaacagc	69	ac22c356-ad0d-4b53-99e3-c997f2ca5b23	WRN_targeting
WRN	CCATTTTTAAGCATTTAGAA	CATTTTTAAGCATTTAGAA	GCATTTTTAAGCATTTAGAA	atcttgtggaaaggacgaaacaccGCATTTTTAAGCATTTAGAAgtttaagagctatgctggaaacagc	69	e83882d1-812e-4d19-92ae-9c230b6bd282	WRN_targeting
WRN	CCCAAAATAGTGGGATTACA	CCAAAATAGTGGGATTACA	GCCAAAATAGTGGGATTACA	atcttgtggaaaggacgaaacaccGCCAAAATAGTGGGATTACAgtttaagagctatgctggaaacagc	69	fc454412-c1f8-4fcc-978c-fb818e5cb34f	WRN_targeting
WRN	CCCAAAGTGCTGGGATTACA	CCAAAGTGCTGGGATTACA	GCCAAAGTGCTGGGATTACA	atcttgtggaaaggacgaaacaccGCCAAAGTGCTGGGATTACAgtttaagagctatgctggaaacagc	69	262aa0e7-8124-4d88-bfa9-21fac3201188	WRN_targeting
WRN	CCCAAGCGGTGAAAGCTGGC	CCAAGCGGTGAAAGCTGGC	GCCAAGCGGTGAAAGCTGGC	atcttgtggaaaggacgaaacaccGCCAAGCGGTGAAAGCTGGCgtttaagagctatgctggaaacagc	69	22632403-12e6-4a21-bbc7-d71477cc296b	WRN_targeting
WRN	CCCACTATTTTGGGGGACTG	CCACTATTTTGGGGGACTG	GCCACTATTTTGGGGGACTG	atcttgtggaaaggacgaaacaccGCCACTATTTTGGGGGACTGgtttaagagctatgctggaaacagc	69	95f0ddea-5e63-485d-9660-b5be2ba86613	WRN_targeting
WRN	CCCAGAAACTACATGAATTG	CCAGAAACTACATGAATTG	GCCAGAAACTACATGAATTG	atcttgtggaaaggacgaaacaccGCCAGAAACTACATGAATTGgtttaagagctatgctggaaacagc	69	8caf28f5-4525-44ee-a57a-a151db32581e	WRN_targeting
WRN	CCCAGCACTTTGGGAGGCCG	CCAGCACTTTGGGAGGCCG	GCCAGCACTTTGGGAGGCCG	atcttgtggaaaggacgaaacaccGCCAGCACTTTGGGAGGCCGgtttaagagctatgctggaaacagc	69	c0f39025-f2d3-4ca7-b2a7-1948aea035b7	WRN_targeting
WRN	CCCAGCCTGGCGACAGAGCA	CCAGCCTGGCGACAGAGCA	GCCAGCCTGGCGACAGAGCA	atcttgtggaaaggacgaaacaccGCCAGCCTGGCGACAGAGCAgtttaagagctatgctggaaacagc	69	507429b8-e806-437e-8ba2-451f935f4255	WRN_targeting
WRN	CCCAGCTACTCGGGAGGCTG	CCAGCTACTCGGGAGGCTG	GCCAGCTACTCGGGAGGCTG	atcttgtggaaaggacgaaacaccGCCAGCTACTCGGGAGGCTGgtttaagagctatgctggaaacagc	69	73d52f26-d02e-4c2d-a440-31c8b1d6889d	WRN_targeting
WRN	CCCAGTAGTTGAATCTTCAA	CCAGTAGTTGAATCTTCAA	GCCAGTAGTTGAATCTTCAA	atcttgtggaaaggacgaaacaccGCCAGTAGTTGAATCTTCAAgtttaagagctatgctggaaacagc	69	8aa2c56e-89df-4447-95b1-a81d01728387	WRN_targeting
WRN	CCCATGAAGACATTGTTTTT	CCATGAAGACATTGTTTTT	GCCATGAAGACATTGTTTTT	atcttgtggaaaggacgaaacaccGCCATGAAGACATTGTTTTTgtttaagagctatgctggaaacagc	69	2fac7e24-072c-478b-8c41-cbf3e2ecbbfa	WRN_targeting
WRN	CCCATGTTTCATCTTCAACG	CCATGTTTCATCTTCAACG	GCCATGTTTCATCTTCAACG	atcttgtggaaaggacgaaacaccGCCATGTTTCATCTTCAACGgtttaagagctatgctggaaacagc	69	3726157c-457a-4678-8e83-b294ce12143c	WRN_targeting
WRN	CCCATTCCAAAAGCTATGGT	CCATTCCAAAAGCTATGGT	GCCATTCCAAAAGCTATGGT	atcttgtggaaaggacgaaacaccGCCATTCCAAAAGCTATGGTgtttaagagctatgctggaaacagc	69	56380f03-2b29-4718-839f-bb76d9948b41	WRN_targeting
WRN	CCCCAAAATAGTGGGATTAC	CCCAAAATAGTGGGATTAC	GCCCAAAATAGTGGGATTAC	atcttgtggaaaggacgaaacaccGCCCAAAATAGTGGGATTACgtttaagagctatgctggaaacagc	69	9490ceeb-8643-40ed-a685-dd921844ae47	WRN_targeting
WRN	CCCCACTCAGAAATACAGTG	CCCACTCAGAAATACAGTG	GCCCACTCAGAAATACAGTG	atcttgtggaaaggacgaaacaccGCCCACTCAGAAATACAGTGgtttaagagctatgctggaaacagc	69	3591baec-e89e-4fe1-a31a-fa8f0697ab5a	WRN_targeting
WRN	CCCCTTATTTCTCTGATGGA	CCCTTATTTCTCTGATGGA	GCCCTTATTTCTCTGATGGA	atcttgtggaaaggacgaaacaccGCCCTTATTTCTCTGATGGAgtttaagagctatgctggaaacagc	69	98ce2d5c-9ca2-4433-8ad7-4b26666be13b	WRN_targeting
WRN	CCCCTTGATTTGGAGCGAGC	CCCTTGATTTGGAGCGAGC	GCCCTTGATTTGGAGCGAGC	atcttgtggaaaggacgaaacaccGCCCTTGATTTGGAGCGAGCgtttaagagctatgctggaaacagc	69	51f0a9ad-75a5-40e5-bcba-fd64953f4f89	WRN_targeting
WRN	CCCGAGTAGCTGGGATTATA	CCGAGTAGCTGGGATTATA	GCCGAGTAGCTGGGATTATA	atcttgtggaaaggacgaaacaccGCCGAGTAGCTGGGATTATAgtttaagagctatgctggaaacagc	69	eb72df08-b88c-4b90-b0bb-8c55ccb6e66b	WRN_targeting
WRN	CCCGCATGGTATGTTCCACA	CCGCATGGTATGTTCCACA	GCCGCATGGTATGTTCCACA	atcttgtggaaaggacgaaacaccGCCGCATGGTATGTTCCACAgtttaagagctatgctggaaacagc	69	1f1cbe83-61c8-4797-9476-362c2a5755bb	WRN_targeting
WRN	CCCGCCTCGGCCTCCCAAAG	CCGCCTCGGCCTCCCAAAG	GCCGCCTCGGCCTCCCAAAG	atcttgtggaaaggacgaaacaccGCCGCCTCGGCCTCCCAAAGgtttaagagctatgctggaaacagc	69	f562e425-b691-4267-8a89-0899a312bae0	WRN_targeting
WRN	CCCGGAGCTGATGTGTACTG	CCGGAGCTGATGTGTACTG	GCCGGAGCTGATGTGTACTG	atcttgtggaaaggacgaaacaccGCCGGAGCTGATGTGTACTGgtttaagagctatgctggaaacagc	69	69394d23-fb86-4a27-8bc8-603e938ceaa3	WRN_targeting
WRN	CCCGTCAGCTGATCACTGAG	CCGTCAGCTGATCACTGAG	GCCGTCAGCTGATCACTGAG	atcttgtggaaaggacgaaacaccGCCGTCAGCTGATCACTGAGgtttaagagctatgctggaaacagc	69	40c1b26a-7758-4820-89bb-39416fe209dc	WRN_targeting
WRN	CCCTCAGTGATCAGCTGACG	CCTCAGTGATCAGCTGACG	GCCTCAGTGATCAGCTGACG	atcttgtggaaaggacgaaacaccGCCTCAGTGATCAGCTGACGgtttaagagctatgctggaaacagc	69	35879581-f2a3-4904-aae7-6ac46c4196a7	WRN_targeting
WRN	CCCTCCCGTCAACTCAGGTG	CCTCCCGTCAACTCAGGTG	GCCTCCCGTCAACTCAGGTG	atcttgtggaaaggacgaaacaccGCCTCCCGTCAACTCAGGTGgtttaagagctatgctggaaacagc	69	29004140-1a1a-4ce3-b544-c8481b03a7f8	WRN_targeting
WRN	CCCTTACGAAAAAGGTAAAC	CCTTACGAAAAAGGTAAAC	GCCTTACGAAAAAGGTAAAC	atcttgtggaaaggacgaaacaccGCCTTACGAAAAAGGTAAACgtttaagagctatgctggaaacagc	69	254fe55d-1bd7-4501-8390-402994f851a6	WRN_targeting
WRN	CCCTTGATTTGGAGCGAGCA	CCTTGATTTGGAGCGAGCA	GCCTTGATTTGGAGCGAGCA	atcttgtggaaaggacgaaacaccGCCTTGATTTGGAGCGAGCAgtttaagagctatgctggaaacagc	69	95bf899d-b021-44bc-bb66-6695fa8791f8	WRN_targeting
WRN	CCGAGAAGATCCAGTCCAAC	CGAGAAGATCCAGTCCAAC	GCGAGAAGATCCAGTCCAAC	atcttgtggaaaggacgaaacaccGCGAGAAGATCCAGTCCAACgtttaagagctatgctggaaacagc	69	64f84066-e272-41c8-b70e-de91507de527	WRN_targeting
WRN	CCGATCAATATCGCAGGCAC	CGATCAATATCGCAGGCAC	GCGATCAATATCGCAGGCAC	atcttgtggaaaggacgaaacaccGCGATCAATATCGCAGGCACgtttaagagctatgctggaaacagc	69	3588dc57-e03f-4164-8619-0b74b5d8cbc6	WRN_targeting
WRN	CCGCAATTCATGTAGTTTCT	CGCAATTCATGTAGTTTCT	GCGCAATTCATGTAGTTTCT	atcttgtggaaaggacgaaacaccGCGCAATTCATGTAGTTTCTgtttaagagctatgctggaaacagc	69	73190038-4f5a-40dd-ae7f-c5c6a16a888d	WRN_targeting
WRN	CCGCCTCAGTCCCCCAAAAT	CGCCTCAGTCCCCCAAAAT	GCGCCTCAGTCCCCCAAAAT	atcttgtggaaaggacgaaacaccGCGCCTCAGTCCCCCAAAATgtttaagagctatgctggaaacagc	69	bcb7fa7e-2b26-464f-8a51-02f1c3d055f8	WRN_targeting
WRN	CCGCGCTGCCGAGTACAAGC	CGCGCTGCCGAGTACAAGC	GCGCGCTGCCGAGTACAAGC	atcttgtggaaaggacgaaacaccGCGCGCTGCCGAGTACAAGCgtttaagagctatgctggaaacagc	69	6feb2801-1bf7-4462-88f8-08b2c7caecf5	WRN_targeting
WRN	CCGGCTGAAGAAGACCTGTT	CGGCTGAAGAAGACCTGTT	GCGGCTGAAGAAGACCTGTT	atcttgtggaaaggacgaaacaccGCGGCTGAAGAAGACCTGTTgtttaagagctatgctggaaacagc	69	6e713765-7be8-4a6a-a292-54f7ad5824e6	WRN_targeting
WRN	CCGGCTTGTACTCGGCAGCG	CGGCTTGTACTCGGCAGCG	GCGGCTTGTACTCGGCAGCG	atcttgtggaaaggacgaaacaccGCGGCTTGTACTCGGCAGCGgtttaagagctatgctggaaacagc	69	bc02afcb-0ff9-4e80-9910-57d03c59b384	WRN_targeting
WRN	CCGTGGGTTTTCCAATTTAC	CGTGGGTTTTCCAATTTAC	GCGTGGGTTTTCCAATTTAC	atcttgtggaaaggacgaaacaccGCGTGGGTTTTCCAATTTACgtttaagagctatgctggaaacagc	69	5bb928a8-ad39-49b5-95d2-b77194937ddd	WRN_targeting
WRN	CCGTTTACCTTTTTCGTAAG	CGTTTACCTTTTTCGTAAG	GCGTTTACCTTTTTCGTAAG	atcttgtggaaaggacgaaacaccGCGTTTACCTTTTTCGTAAGgtttaagagctatgctggaaacagc	69	862d62eb-abe1-49a6-b45d-037a78ce9f09	WRN_targeting
WRN	CCTAAAGACAGCACTGCCAA	CTAAAGACAGCACTGCCAA	GCTAAAGACAGCACTGCCAA	atcttgtggaaaggacgaaacaccGCTAAAGACAGCACTGCCAAgtttaagagctatgctggaaacagc	69	18350e89-eab5-45ba-8469-17bd8e69a4dc	WRN_targeting
WRN	CCTAAGAGATTGAGAAATGC	CTAAGAGATTGAGAAATGC	GCTAAGAGATTGAGAAATGC	atcttgtggaaaggacgaaacaccGCTAAGAGATTGAGAAATGCgtttaagagctatgctggaaacagc	69	c45bed2a-bae2-4fe9-ab62-f637c98b6f89	WRN_targeting
WRN	CCTAATTTCAGAATTCTCAG	CTAATTTCAGAATTCTCAG	GCTAATTTCAGAATTCTCAG	atcttgtggaaaggacgaaacaccGCTAATTTCAGAATTCTCAGgtttaagagctatgctggaaacagc	69	f3fd4628-575c-4b68-b9f4-7dda9a61d9e7	WRN_targeting
WRN	CCTACACCGTTTACCTTTTT	CTACACCGTTTACCTTTTT	GCTACACCGTTTACCTTTTT	atcttgtggaaaggacgaaacaccGCTACACCGTTTACCTTTTTgtttaagagctatgctggaaacagc	69	8d166e1c-f386-4b7e-b50a-46b7999ebcab	WRN_targeting
WRN	CCTACACCTGCCTTTTTAAC	CTACACCTGCCTTTTTAAC	GCTACACCTGCCTTTTTAAC	atcttgtggaaaggacgaaacaccGCTACACCTGCCTTTTTAACgtttaagagctatgctggaaacagc	69	1bcc559a-330d-4154-b4bb-d0ad7a2977a1	WRN_targeting
WRN	CCTACAGACTTCATCTGCAG	CTACAGACTTCATCTGCAG	GCTACAGACTTCATCTGCAG	atcttgtggaaaggacgaaacaccGCTACAGACTTCATCTGCAGgtttaagagctatgctggaaacagc	69	13691459-8e1c-4c05-9d5a-6d85d7c06c70	WRN_targeting
WRN	CCTACTAAAGAAGAAGAAGA	CTACTAAAGAAGAAGAAGA	GCTACTAAAGAAGAAGAAGA	atcttgtggaaaggacgaaacaccGCTACTAAAGAAGAAGAAGAgtttaagagctatgctggaaacagc	69	600c8d08-b69e-449f-96b0-080583ab3034	WRN_targeting
WRN	CCTATAATCCCAGCTACTCG	CTATAATCCCAGCTACTCG	GCTATAATCCCAGCTACTCG	atcttgtggaaaggacgaaacaccGCTATAATCCCAGCTACTCGgtttaagagctatgctggaaacagc	69	23bd3bbc-1712-43ce-b2fa-727a8ea1e77c	WRN_targeting
WRN	CCTATACTGTGACACAGAGT	CTATACTGTGACACAGAGT	GCTATACTGTGACACAGAGT	atcttgtggaaaggacgaaacaccGCTATACTGTGACACAGAGTgtttaagagctatgctggaaacagc	69	bc95c668-2760-4101-a683-0e4ba8614efc	WRN_targeting
WRN	CCTCAGAGATTGAAGTCAAC	CTCAGAGATTGAAGTCAAC	GCTCAGAGATTGAAGTCAAC	atcttgtggaaaggacgaaacaccGCTCAGAGATTGAAGTCAACgtttaagagctatgctggaaacagc	69	a98773bf-84ec-4c59-bf02-8163def21272	WRN_targeting
WRN	CCTCAGCCTCCCGAGTAGCT	CTCAGCCTCCCGAGTAGCT	GCTCAGCCTCCCGAGTAGCT	atcttgtggaaaggacgaaacaccGCTCAGCCTCCCGAGTAGCTgtttaagagctatgctggaaacagc	69	9d68f183-c64d-4358-be28-537e0d9363c2	WRN_targeting
WRN	CCTCAGTCCCCCAAAATAGT	CTCAGTCCCCCAAAATAGT	GCTCAGTCCCCCAAAATAGT	atcttgtggaaaggacgaaacaccGCTCAGTCCCCCAAAATAGTgtttaagagctatgctggaaacagc	69	f8f0807b-e195-4760-bec8-864da9ae04b1	WRN_targeting
WRN	CCTCATGCTTTCAGTAAATT	CTCATGCTTTCAGTAAATT	GCTCATGCTTTCAGTAAATT	atcttgtggaaaggacgaaacaccGCTCATGCTTTCAGTAAATTgtttaagagctatgctggaaacagc	69	92b9c400-b8f8-443f-97fc-eccfbfa0f677	WRN_targeting
WRN	CCTCGGCCTCCCAAAGTGCT	CTCGGCCTCCCAAAGTGCT	GCTCGGCCTCCCAAAGTGCT	atcttgtggaaaggacgaaacaccGCTCGGCCTCCCAAAGTGCTgtttaagagctatgctggaaacagc	69	cc6a3b8f-37e6-43b1-a5bc-93414dc7daff	WRN_targeting
WRN	CCTCTGGAGTCAGGCCTGCT	CTCTGGAGTCAGGCCTGCT	GCTCTGGAGTCAGGCCTGCT	atcttgtggaaaggacgaaacaccGCTCTGGAGTCAGGCCTGCTgtttaagagctatgctggaaacagc	69	42be0447-014f-4d7e-9187-c6809b5fc7c7	WRN_targeting
WRN	CCTCTGTAAAAACAAACAAA	CTCTGTAAAAACAAACAAA	GCTCTGTAAAAACAAACAAA	atcttgtggaaaggacgaaacaccGCTCTGTAAAAACAAACAAAgtttaagagctatgctggaaacagc	69	751fc079-fc27-4c6f-b563-b1fc8cb36930	WRN_targeting
WRN	CCTCTTAGGTAAACAGCTCC	CTCTTAGGTAAACAGCTCC	GCTCTTAGGTAAACAGCTCC	atcttgtggaaaggacgaaacaccGCTCTTAGGTAAACAGCTCCgtttaagagctatgctggaaacagc	69	59f8e1b3-a7f3-45cb-9fc0-6341f2f28cb6	WRN_targeting
WRN	CCTCTTCACGGAAAACAACT	CTCTTCACGGAAAACAACT	GCTCTTCACGGAAAACAACT	atcttgtggaaaggacgaaacaccGCTCTTCACGGAAAACAACTgtttaagagctatgctggaaacagc	69	89a538cd-20a7-4f6a-b877-225a15b1d984	WRN_targeting
WRN	CCTCTTTTGTGTATCCCACC	CTCTTTTGTGTATCCCACC	GCTCTTTTGTGTATCCCACC	atcttgtggaaaggacgaaacaccGCTCTTTTGTGTATCCCACCgtttaagagctatgctggaaacagc	69	b263e279-da47-44cb-8c19-05ca9c8719ff	WRN_targeting
WRN	CCTGACTCCAGAGGTTCAGA	CTGACTCCAGAGGTTCAGA	GCTGACTCCAGAGGTTCAGA	atcttgtggaaaggacgaaacaccGCTGACTCCAGAGGTTCAGAgtttaagagctatgctggaaacagc	69	d7218471-9ff8-48f6-a02e-a4f184455d5c	WRN_targeting
WRN	CCTGCCTCAGCCTCCCGAGT	CTGCCTCAGCCTCCCGAGT	GCTGCCTCAGCCTCCCGAGT	atcttgtggaaaggacgaaacaccGCTGCCTCAGCCTCCCGAGTgtttaagagctatgctggaaacagc	69	6e5a5e3a-1f39-4144-bc0b-736ab739bd7a	WRN_targeting
WRN	CCTGCTCGCTCCAAATCAAG	CTGCTCGCTCCAAATCAAG	GCTGCTCGCTCCAAATCAAG	atcttgtggaaaggacgaaacaccGCTGCTCGCTCCAAATCAAGgtttaagagctatgctggaaacagc	69	f77f6b10-cb70-4a5c-a9f4-be7c09164268	WRN_targeting
WRN	CCTGGACCTGCAATTATCAC	CTGGACCTGCAATTATCAC	GCTGGACCTGCAATTATCAC	atcttgtggaaaggacgaaacaccGCTGGACCTGCAATTATCACgtttaagagctatgctggaaacagc	69	3584366b-e6a2-4fd2-aca3-f7d88776cbca	WRN_targeting
WRN	CCTGGGTTGCAGGCCCTGCT	CTGGGTTGCAGGCCCTGCT	GCTGGGTTGCAGGCCCTGCT	atcttgtggaaaggacgaaacaccGCTGGGTTGCAGGCCCTGCTgtttaagagctatgctggaaacagc	69	13d96423-ac15-4fb0-9797-83d248bfdf0a	WRN_targeting
WRN	CCTGTAATCCCACTATTTTG	CTGTAATCCCACTATTTTG	GCTGTAATCCCACTATTTTG	atcttgtggaaaggacgaaacaccGCTGTAATCCCACTATTTTGgtttaagagctatgctggaaacagc	69	0b53a8b1-455b-4ba6-9792-eb81b746be89	WRN_targeting
WRN	CCTGTAATCCCAGCACTTTG	CTGTAATCCCAGCACTTTG	GCTGTAATCCCAGCACTTTG	atcttgtggaaaggacgaaacaccGCTGTAATCCCAGCACTTTGgtttaagagctatgctggaaacagc	69	d0966ef1-ad38-42e1-8a4f-9f1ab20df280	WRN_targeting
WRN	CCTGTGAATATCCTGTGTGA	CTGTGAATATCCTGTGTGA	GCTGTGAATATCCTGTGTGA	atcttgtggaaaggacgaaacaccGCTGTGAATATCCTGTGTGAgtttaagagctatgctggaaacagc	69	d161e7e4-d815-47a3-aab7-f61690094b47	WRN_targeting
WRN	CCTGTGGAACATACCATGCG	CTGTGGAACATACCATGCG	GCTGTGGAACATACCATGCG	atcttgtggaaaggacgaaacaccGCTGTGGAACATACCATGCGgtttaagagctatgctggaaacagc	69	e351acba-4279-426b-83b2-6ef53e53703a	WRN_targeting
WRN	CCTGTTGGACTGGATCTTCT	CTGTTGGACTGGATCTTCT	GCTGTTGGACTGGATCTTCT	atcttgtggaaaggacgaaacaccGCTGTTGGACTGGATCTTCTgtttaagagctatgctggaaacagc	69	78522129-fee4-4c0d-8251-8e7a29b40488	WRN_targeting
WRN	CCTGTTTATGTAGGCAAGAT	CTGTTTATGTAGGCAAGAT	GCTGTTTATGTAGGCAAGAT	atcttgtggaaaggacgaaacaccGCTGTTTATGTAGGCAAGATgtttaagagctatgctggaaacagc	69	d87da727-f13b-4b90-86c9-3fd5ed6244a5	WRN_targeting
WRN	CCTTATCCACATGGCAATTG	CTTATCCACATGGCAATTG	GCTTATCCACATGGCAATTG	atcttgtggaaaggacgaaacaccGCTTATCCACATGGCAATTGgtttaagagctatgctggaaacagc	69	70fa59b8-8030-4002-90d1-90076a3f8aab	WRN_targeting
WRN	CCTTCAAGAGTTCAGTGGAA	CTTCAAGAGTTCAGTGGAA	GCTTCAAGAGTTCAGTGGAA	atcttgtggaaaggacgaaacaccGCTTCAAGAGTTCAGTGGAAgtttaagagctatgctggaaacagc	69	4b8427dd-0589-41f6-96ac-8c6bc21c7c65	WRN_targeting
WRN	CCTTCAAGCTAATGAAGAAT	CTTCAAGCTAATGAAGAAT	GCTTCAAGCTAATGAAGAAT	atcttgtggaaaggacgaaacaccGCTTCAAGCTAATGAAGAATgtttaagagctatgctggaaacagc	69	3f1579cd-9b5d-4ad9-8bf8-9ed5ed5dff49	WRN_targeting
WRN	CCTTCCACCAACTCTCTGTT	CTTCCACCAACTCTCTGTT	GCTTCCACCAACTCTCTGTT	atcttgtggaaaggacgaaacaccGCTTCCACCAACTCTCTGTTgtttaagagctatgctggaaacagc	69	3785a023-24ce-445e-b561-790dfe5a8b6e	WRN_targeting
WRN	CCTTTGAAGATTCAACTACT	CTTTGAAGATTCAACTACT	GCTTTGAAGATTCAACTACT	atcttgtggaaaggacgaaacaccGCTTTGAAGATTCAACTACTgtttaagagctatgctggaaacagc	69	4a1b312b-826d-45ad-ab71-27a5863557c5	WRN_targeting
WRN	CCTTTTCTAATGAGATGGAT	CTTTTCTAATGAGATGGAT	GCTTTTCTAATGAGATGGAT	atcttgtggaaaggacgaaacaccGCTTTTCTAATGAGATGGATgtttaagagctatgctggaaacagc	69	b53f658e-9a09-4b9f-a0f9-c55283ffc209	WRN_targeting
WRN	CGAAAAAGGTAAACGGTGTA	GAAAAAGGTAAACGGTGTA	GGAAAAAGGTAAACGGTGTA	atcttgtggaaaggacgaaacaccGGAAAAAGGTAAACGGTGTAgtttaagagctatgctggaaacagc	69	a1a6ec68-8ad1-42a9-b957-4f6ee666e78a	WRN_targeting
WRN	CGAAAAGAAGATGGATTTGA	GAAAAGAAGATGGATTTGA	GGAAAAGAAGATGGATTTGA	atcttgtggaaaggacgaaacaccGGAAAAGAAGATGGATTTGAgtttaagagctatgctggaaacagc	69	bed3d684-57f4-42b4-bd03-bd15130163a3	WRN_targeting
WRN	CGAAAAGGGGAGGTCTTTTT	GAAAAGGGGAGGTCTTTTT	GGAAAAGGGGAGGTCTTTTT	atcttgtggaaaggacgaaacaccGGAAAAGGGGAGGTCTTTTTgtttaagagctatgctggaaacagc	69	aea97220-bf06-45ce-b909-3abd71d499c7	WRN_targeting
WRN	CGAAACCCTCCCGTCAACTC	GAAACCCTCCCGTCAACTC	GGAAACCCTCCCGTCAACTC	atcttgtggaaaggacgaaacaccGGAAACCCTCCCGTCAACTCgtttaagagctatgctggaaacagc	69	42f4f272-d1f4-4535-9b36-3724bf4900ac	WRN_targeting
WRN	CGAAATTTAGAGATTTTGGA	GAAATTTAGAGATTTTGGA	GGAAATTTAGAGATTTTGGA	atcttgtggaaaggacgaaacaccGGAAATTTAGAGATTTTGGAgtttaagagctatgctggaaacagc	69	95096ff2-6e6e-4b4c-874c-b72686b667cb	WRN_targeting
WRN	CGAACACATGCCTTGAGTTT	GAACACATGCCTTGAGTTT	GGAACACATGCCTTGAGTTT	atcttgtggaaaggacgaaacaccGGAACACATGCCTTGAGTTTgtttaagagctatgctggaaacagc	69	f913f038-117a-4237-9096-5cad42541f53	WRN_targeting
WRN	CGAAGATCCGTATAACTCAG	GAAGATCCGTATAACTCAG	GGAAGATCCGTATAACTCAG	atcttgtggaaaggacgaaacaccGGAAGATCCGTATAACTCAGgtttaagagctatgctggaaacagc	69	3f8b00c0-b7ca-48ab-9c60-2fe687e1dc1b	WRN_targeting
WRN	CGACAGGCACCTTCTTACTG	GACAGGCACCTTCTTACTG	GGACAGGCACCTTCTTACTG	atcttgtggaaaggacgaaacaccGGACAGGCACCTTCTTACTGgtttaagagctatgctggaaacagc	69	4d7841c2-c428-4213-b1e7-d1ca91e2a6b0	WRN_targeting
WRN	CGACCAAACCTGTATTTAGA	GACCAAACCTGTATTTAGA	GGACCAAACCTGTATTTAGA	atcttgtggaaaggacgaaacaccGGACCAAACCTGTATTTAGAgtttaagagctatgctggaaacagc	69	eb6e3f9d-d3f8-4fde-a7ce-631078b43b33	WRN_targeting
WRN	CGAGAAGATCCAGTCCAACA	GAGAAGATCCAGTCCAACA	GGAGAAGATCCAGTCCAACA	atcttgtggaaaggacgaaacaccGGAGAAGATCCAGTCCAACAgtttaagagctatgctggaaacagc	69	640523a0-0179-4324-9a9b-130da0e90be1	WRN_targeting
WRN	CGAGACCACCCTGGCCAACA	GAGACCACCCTGGCCAACA	GGAGACCACCCTGGCCAACA	atcttgtggaaaggacgaaacaccGGAGACCACCCTGGCCAACAgtttaagagctatgctggaaacagc	69	1e2168eb-2c93-4187-b053-9fa3f2845858	WRN_targeting
WRN	CGAGCAGGCCTGACTCCAGA	GAGCAGGCCTGACTCCAGA	GGAGCAGGCCTGACTCCAGA	atcttgtggaaaggacgaaacaccGGAGCAGGCCTGACTCCAGAgtttaagagctatgctggaaacagc	69	68e380f0-f05e-4913-b456-d5332384d830	WRN_targeting
WRN	CGATACGTCCTATGTAATTG	GATACGTCCTATGTAATTG	GGATACGTCCTATGTAATTG	atcttgtggaaaggacgaaacaccGGATACGTCCTATGTAATTGgtttaagagctatgctggaaacagc	69	7bbe9f4e-d2bd-4125-b86d-373b82ca7e69	WRN_targeting
WRN	CGATGATTGGTTATTAGATT	GATGATTGGTTATTAGATT	GGATGATTGGTTATTAGATT	atcttgtggaaaggacgaaacaccGGATGATTGGTTATTAGATTgtttaagagctatgctggaaacagc	69	e87962dc-9a28-497e-ae56-c3eb77f46bb5	WRN_targeting
WRN	CGCAATTCATGTAGTTTCTG	GCAATTCATGTAGTTTCTG	GGCAATTCATGTAGTTTCTG	atcttgtggaaaggacgaaacaccGGCAATTCATGTAGTTTCTGgtttaagagctatgctggaaacagc	69	81d373b3-02cb-4a33-999a-b1f8d52f74a6	WRN_targeting
WRN	CGCCAAGTCATTCATTACGG	GCCAAGTCATTCATTACGG	GGCCAAGTCATTCATTACGG	atcttgtggaaaggacgaaacaccGGCCAAGTCATTCATTACGGgtttaagagctatgctggaaacagc	69	b9ef785e-86f9-4451-b590-a734b673d1ab	WRN_targeting
WRN	CGCCCGCCTCGGCCTCCCAA	GCCCGCCTCGGCCTCCCAA	GGCCCGCCTCGGCCTCCCAA	atcttgtggaaaggacgaaacaccGGCCCGCCTCGGCCTCCCAAgtttaagagctatgctggaaacagc	69	11e8c40c-b6cc-4dac-8d3f-0b29c45207c7	WRN_targeting
WRN	CGCCGGCTTGTACTCGGCAG	GCCGGCTTGTACTCGGCAG	GGCCGGCTTGTACTCGGCAG	atcttgtggaaaggacgaaacaccGGCCGGCTTGTACTCGGCAGgtttaagagctatgctggaaacagc	69	90dbd7f7-4207-427f-86c4-5127488cbf60	WRN_targeting
WRN	CGCCTATTAAATATGTGATA	GCCTATTAAATATGTGATA	GGCCTATTAAATATGTGATA	atcttgtggaaaggacgaaacaccGGCCTATTAAATATGTGATAgtttaagagctatgctggaaacagc	69	25d9b885-438b-4cee-9604-e48ecc08dcda	WRN_targeting
WRN	CGCCTGTAATCCCAGCACTT	GCCTGTAATCCCAGCACTT	GGCCTGTAATCCCAGCACTT	atcttgtggaaaggacgaaacaccGGCCTGTAATCCCAGCACTTgtttaagagctatgctggaaacagc	69	bbe8a9df-fb0d-443a-91cd-981203bb9218	WRN_targeting
WRN	CGCGCTGCCGAGTACAAGCC	GCGCTGCCGAGTACAAGCC	GGCGCTGCCGAGTACAAGCC	atcttgtggaaaggacgaaacaccGGCGCTGCCGAGTACAAGCCgtttaagagctatgctggaaacagc	69	57921600-898c-4b9e-b4e9-22a9be5c4506	WRN_targeting
WRN	CGCTGAGAATTCTGAAATTA	GCTGAGAATTCTGAAATTA	GGCTGAGAATTCTGAAATTA	atcttgtggaaaggacgaaacaccGGCTGAGAATTCTGAAATTAgtttaagagctatgctggaaacagc	69	75c4e2ad-1751-44bd-8506-85372af5fcd9	WRN_targeting
WRN	CGCTGCCGAGTACAAGCCGG	GCTGCCGAGTACAAGCCGG	GGCTGCCGAGTACAAGCCGG	atcttgtggaaaggacgaaacaccGGCTGCCGAGTACAAGCCGGgtttaagagctatgctggaaacagc	69	8bbd002a-a368-41ab-be35-280b14e0ec9c	WRN_targeting
WRN	CGCTGTCAGGACCATGTTTA	GCTGTCAGGACCATGTTTA	GGCTGTCAGGACCATGTTTA	atcttgtggaaaggacgaaacaccGGCTGTCAGGACCATGTTTAgtttaagagctatgctggaaacagc	69	f04648e1-dfbb-41a8-baaa-65996587b703	WRN_targeting
WRN	CGCTTGAACTCAGGAGGCGG	GCTTGAACTCAGGAGGCGG	GGCTTGAACTCAGGAGGCGG	atcttgtggaaaggacgaaacaccGGCTTGAACTCAGGAGGCGGgtttaagagctatgctggaaacagc	69	76530116-bb44-40f9-8483-3367d5546cba	WRN_targeting
WRN	CGGAAGAGTGTTTTTGAAGA	GGAAGAGTGTTTTTGAAGA	GGGAAGAGTGTTTTTGAAGA	atcttgtggaaaggacgaaacaccGGGAAGAGTGTTTTTGAAGAgtttaagagctatgctggaaacagc	69	194d8a5a-4074-48b2-871f-3ee99e6c288e	WRN_targeting
WRN	CGGAGCTGATGTGTACTGTG	GGAGCTGATGTGTACTGTG	GGGAGCTGATGTGTACTGTG	atcttgtggaaaggacgaaacaccGGGAGCTGATGTGTACTGTGgtttaagagctatgctggaaacagc	69	de3a96a4-b84d-40b6-88bf-eda7109e536d	WRN_targeting
WRN	CGGAGTCTTGCTCTGTCGCC	GGAGTCTTGCTCTGTCGCC	GGGAGTCTTGCTCTGTCGCC	atcttgtggaaaggacgaaacaccGGGAGTCTTGCTCTGTCGCCgtttaagagctatgctggaaacagc	69	d48c5276-55f9-4c21-89a3-18d0d846e09e	WRN_targeting
WRN	CGGATTGAAGAACTTGCAGT	GGATTGAAGAACTTGCAGT	GGGATTGAAGAACTTGCAGT	atcttgtggaaaggacgaaacaccGGGATTGAAGAACTTGCAGTgtttaagagctatgctggaaacagc	69	919e7257-e044-4459-ab0c-6430347d916e	WRN_targeting
WRN	CGGATTGTATACGTAACTCC	GGATTGTATACGTAACTCC	GGGATTGTATACGTAACTCC	atcttgtggaaaggacgaaacaccGGGATTGTATACGTAACTCCgtttaagagctatgctggaaacagc	69	09085ac7-c5d3-42cb-812f-5c2c102ca1ff	WRN_targeting
WRN	CGGCAAGACGCTGAGAATTC	GGCAAGACGCTGAGAATTC	GGGCAAGACGCTGAGAATTC	atcttgtggaaaggacgaaacaccGGGCAAGACGCTGAGAATTCgtttaagagctatgctggaaacagc	69	10945b6c-8f4d-4470-aa7f-26bd6861178a	WRN_targeting
WRN	CGGCGCACACAGTACACATC	GGCGCACACAGTACACATC	GGGCGCACACAGTACACATC	atcttgtggaaaggacgaaacaccGGGCGCACACAGTACACATCgtttaagagctatgctggaaacagc	69	90dff0b1-9b62-489a-a4f7-357078e7607d	WRN_targeting
WRN	CGGCTTGTACTCGGCAGCGC	GGCTTGTACTCGGCAGCGC	GGGCTTGTACTCGGCAGCGC	atcttgtggaaaggacgaaacaccGGGCTTGTACTCGGCAGCGCgtttaagagctatgctggaaacagc	69	bf2b8e21-0b87-4a50-b3d2-142655c435b3	WRN_targeting
WRN	CGGGCATGAGTTTTAGCACA	GGGCATGAGTTTTAGCACA	GGGGCATGAGTTTTAGCACA	atcttgtggaaaggacgaaacaccGGGGCATGAGTTTTAGCACAgtttaagagctatgctggaaacagc	69	16dba68b-1387-4b0b-94da-68d0f532dc09	WRN_targeting
WRN	CGGGCGCGGTGGCTCACGCC	GGGCGCGGTGGCTCACGCC	GGGGCGCGGTGGCTCACGCC	atcttgtggaaaggacgaaacaccGGGGCGCGGTGGCTCACGCCgtttaagagctatgctggaaacagc	69	47303826-572a-4df4-9d63-6edac9862a28	WRN_targeting
WRN	CGGTTTCATTTTCACTGCCC	GGTTTCATTTTCACTGCCC	GGGTTTCATTTTCACTGCCC	atcttgtggaaaggacgaaacaccGGGTTTCATTTTCACTGCCCgtttaagagctatgctggaaacagc	69	42036311-acba-49a8-b218-505f6beb3fad	WRN_targeting
WRN	CGTACAATGTCTTCCCGGAT	GTACAATGTCTTCCCGGAT	GGTACAATGTCTTCCCGGAT	atcttgtggaaaggacgaaacaccGGTACAATGTCTTCCCGGATgtttaagagctatgctggaaacagc	69	f7009a5a-d9cc-4843-a47a-f9ff97d2ad28	WRN_targeting
WRN	CGTACATAAGCATCAGTGGC	GTACATAAGCATCAGTGGC	GGTACATAAGCATCAGTGGC	atcttgtggaaaggacgaaacaccGGTACATAAGCATCAGTGGCgtttaagagctatgctggaaacagc	69	a409f487-e86a-41a6-a83a-a94f9ad0415d	WRN_targeting
WRN	CGTAGGCTCCCAGAAGACCC	GTAGGCTCCCAGAAGACCC	GGTAGGCTCCCAGAAGACCC	atcttgtggaaaggacgaaacaccGGTAGGCTCCCAGAAGACCCgtttaagagctatgctggaaacagc	69	addd98b0-7216-435b-9c6f-cb7206346e4c	WRN_targeting
WRN	CGTATCGTTTTCATTATCAT	GTATCGTTTTCATTATCAT	GGTATCGTTTTCATTATCAT	atcttgtggaaaggacgaaacaccGGTATCGTTTTCATTATCATgtttaagagctatgctggaaacagc	69	a61e8c63-23c0-4767-b90f-975d4f326ec0	WRN_targeting
WRN	CGTCTCTTTCTCTCTGCAGA	GTCTCTTTCTCTCTGCAGA	GGTCTCTTTCTCTCTGCAGA	atcttgtggaaaggacgaaacaccGGTCTCTTTCTCTCTGCAGAgtttaagagctatgctggaaacagc	69	e8d0017c-800d-4033-aa11-5f6145effce3	WRN_targeting
WRN	CGTTGTTAAATGGTATTAGT	GTTGTTAAATGGTATTAGT	GGTTGTTAAATGGTATTAGT	atcttgtggaaaggacgaaacaccGGTTGTTAAATGGTATTAGTgtttaagagctatgctggaaacagc	69	ec1181d5-29c9-4e5c-8159-6e1e32879f1b	WRN_targeting
WRN	CGTTTCTTCCATGTCAGGTT	GTTTCTTCCATGTCAGGTT	GGTTTCTTCCATGTCAGGTT	atcttgtggaaaggacgaaacaccGGTTTCTTCCATGTCAGGTTgtttaagagctatgctggaaacagc	69	8660376c-fc86-4d03-a915-01a4f8981901	WRN_targeting
WRN	CGTTTTGTCCATTAATTTCT	GTTTTGTCCATTAATTTCT	GGTTTTGTCCATTAATTTCT	atcttgtggaaaggacgaaacaccGGTTTTGTCCATTAATTTCTgtttaagagctatgctggaaacagc	69	e5961466-3630-4330-aa46-b08881391774	WRN_targeting
WRN	CTAAAAAGACCTCCCCTTTT	TAAAAAGACCTCCCCTTTT	GTAAAAAGACCTCCCCTTTT	atcttgtggaaaggacgaaacaccGTAAAAAGACCTCCCCTTTTgtttaagagctatgctggaaacagc	69	bf4957f4-19ee-409f-8e89-af69bb186a70	WRN_targeting
WRN	CTAAAAATACAAAAATTAGC	TAAAAATACAAAAATTAGC	GTAAAAATACAAAAATTAGC	atcttgtggaaaggacgaaacaccGTAAAAATACAAAAATTAGCgtttaagagctatgctggaaacagc	69	c18332d7-6ea8-4b78-a24d-089a647b66fe	WRN_targeting
WRN	CTAAAATCATGCCCCCACTC	TAAAATCATGCCCCCACTC	GTAAAATCATGCCCCCACTC	atcttgtggaaaggacgaaacaccGTAAAATCATGCCCCCACTCgtttaagagctatgctggaaacagc	69	5e99f2aa-afdb-4630-95e0-70d03934176f	WRN_targeting
WRN	CTAAACTCAAGGCATGTGTT	TAAACTCAAGGCATGTGTT	GTAAACTCAAGGCATGTGTT	atcttgtggaaaggacgaaacaccGTAAACTCAAGGCATGTGTTgtttaagagctatgctggaaacagc	69	2734d675-17ec-484f-9a4a-50f07d19acd1	WRN_targeting
WRN	CTAAAGACAGCACTGCCAAT	TAAAGACAGCACTGCCAAT	GTAAAGACAGCACTGCCAAT	atcttgtggaaaggacgaaacaccGTAAAGACAGCACTGCCAATgtttaagagctatgctggaaacagc	69	2559493f-4f8a-401d-bcfa-cd232f01d206	WRN_targeting
WRN	CTAAAGACTGAAAGTTTAAA	TAAAGACTGAAAGTTTAAA	GTAAAGACTGAAAGTTTAAA	atcttgtggaaaggacgaaacaccGTAAAGACTGAAAGTTTAAAgtttaagagctatgctggaaacagc	69	0e88db73-8366-4b34-a5b9-cac97f4c1847	WRN_targeting
WRN	CTAAATGCTTAAAAATGGAA	TAAATGCTTAAAAATGGAA	GTAAATGCTTAAAAATGGAA	atcttgtggaaaggacgaaacaccGTAAATGCTTAAAAATGGAAgtttaagagctatgctggaaacagc	69	a0bb4582-d027-4834-922c-27538a6b3b96	WRN_targeting
WRN	CTAACAGATATTAAATTGTG	TAACAGATATTAAATTGTG	GTAACAGATATTAAATTGTG	atcttgtggaaaggacgaaacaccGTAACAGATATTAAATTGTGgtttaagagctatgctggaaacagc	69	dbce35d9-5e43-4706-ace8-d7c70d95571d	WRN_targeting
WRN	CTAACATTGAGACTGAACTG	TAACATTGAGACTGAACTG	GTAACATTGAGACTGAACTG	atcttgtggaaaggacgaaacaccGTAACATTGAGACTGAACTGgtttaagagctatgctggaaacagc	69	5f5993d9-b8e6-45b6-857e-fac20659db4c	WRN_targeting
WRN	CTAACTTCTAAATACAGGTT	TAACTTCTAAATACAGGTT	GTAACTTCTAAATACAGGTT	atcttgtggaaaggacgaaacaccGTAACTTCTAAATACAGGTTgtttaagagctatgctggaaacagc	69	e27860c7-52dc-4a43-acc4-6391db6fc747	WRN_targeting
WRN	CTAATATCTTCTGACAGGAA	TAATATCTTCTGACAGGAA	GTAATATCTTCTGACAGGAA	atcttgtggaaaggacgaaacaccGTAATATCTTCTGACAGGAAgtttaagagctatgctggaaacagc	69	83c650b2-0724-4892-b013-0447c25ce442	WRN_targeting
WRN	CTAATCAGAATGTTAGTTCC	TAATCAGAATGTTAGTTCC	GTAATCAGAATGTTAGTTCC	atcttgtggaaaggacgaaacaccGTAATCAGAATGTTAGTTCCgtttaagagctatgctggaaacagc	69	77d63617-28ca-4e3e-852c-5cd5c084292c	WRN_targeting
WRN	CTAATTCAGTTGTGTGTTTC	TAATTCAGTTGTGTGTTTC	GTAATTCAGTTGTGTGTTTC	atcttgtggaaaggacgaaacaccGTAATTCAGTTGTGTGTTTCgtttaagagctatgctggaaacagc	69	e8e8fe65-5aaa-4980-acc0-b86eefe6f9f7	WRN_targeting
WRN	CTAATTTTTGTATTTTTAGT	TAATTTTTGTATTTTTAGT	GTAATTTTTGTATTTTTAGT	atcttgtggaaaggacgaaacaccGTAATTTTTGTATTTTTAGTgtttaagagctatgctggaaacagc	69	fa07e392-061d-4458-a2b9-74966f44707a	WRN_targeting
WRN	CTACAGCACATCTTTTATTC	TACAGCACATCTTTTATTC	GTACAGCACATCTTTTATTC	atcttgtggaaaggacgaaacaccGTACAGCACATCTTTTATTCgtttaagagctatgctggaaacagc	69	eedfb508-e676-40ee-a275-9ad4f9f3a07a	WRN_targeting
WRN	CTACATAAACAGGTGGATAC	TACATAAACAGGTGGATAC	GTACATAAACAGGTGGATAC	atcttgtggaaaggacgaaacaccGTACATAAACAGGTGGATACgtttaagagctatgctggaaacagc	69	90b3bd4c-e34e-4b05-8cbf-7b5391abca55	WRN_targeting
WRN	CTACATGAATTGCGGAAGGC	TACATGAATTGCGGAAGGC	GTACATGAATTGCGGAAGGC	atcttgtggaaaggacgaaacaccGTACATGAATTGCGGAAGGCgtttaagagctatgctggaaacagc	69	2bfc2cff-00c8-482a-b570-d18afd8360ae	WRN_targeting
WRN	CTACCAATCTCCTGATAATA	TACCAATCTCCTGATAATA	GTACCAATCTCCTGATAATA	atcttgtggaaaggacgaaacaccGTACCAATCTCCTGATAATAgtttaagagctatgctggaaacagc	69	0c678612-6a92-4acf-8d1e-aea1226d795c	WRN_targeting
WRN	CTACCATAGCTTTTGGAATG	TACCATAGCTTTTGGAATG	GTACCATAGCTTTTGGAATG	atcttgtggaaaggacgaaacaccGTACCATAGCTTTTGGAATGgtttaagagctatgctggaaacagc	69	dcda4538-03d1-4511-a0b2-b34c05a394ea	WRN_targeting
WRN	CTACCCTATTAAAAGCAAAA	TACCCTATTAAAAGCAAAA	GTACCCTATTAAAAGCAAAA	atcttgtggaaaggacgaaacaccGTACCCTATTAAAAGCAAAAgtttaagagctatgctggaaacagc	69	79936009-2351-46aa-a3ae-3adda9e6c9c9	WRN_targeting
WRN	CTACCTCTCAGTTTTCTTTC	TACCTCTCAGTTTTCTTTC	GTACCTCTCAGTTTTCTTTC	atcttgtggaaaggacgaaacaccGTACCTCTCAGTTTTCTTTCgtttaagagctatgctggaaacagc	69	2fe285a0-db8b-4eee-b9f2-2d65c120884b	WRN_targeting
WRN	CTACGGTTGAAAACGTAAAA	TACGGTTGAAAACGTAAAA	GTACGGTTGAAAACGTAAAA	atcttgtggaaaggacgaaacaccGTACGGTTGAAAACGTAAAAgtttaagagctatgctggaaacagc	69	e72ccb96-6c9d-4bd0-89b6-74cd0d07f2c3	WRN_targeting
WRN	CTACGTGCCTGTGCAAAGTC	TACGTGCCTGTGCAAAGTC	GTACGTGCCTGTGCAAAGTC	atcttgtggaaaggacgaaacaccGTACGTGCCTGTGCAAAGTCgtttaagagctatgctggaaacagc	69	bc0514ce-4ddb-4247-84f4-61b701d80fff	WRN_targeting
WRN	CTACTAAAAATACAAAAATT	TACTAAAAATACAAAAATT	GTACTAAAAATACAAAAATT	atcttgtggaaaggacgaaacaccGTACTAAAAATACAAAAATTgtttaagagctatgctggaaacagc	69	37b17668-2bc8-4815-b948-308fb145d11c	WRN_targeting
WRN	CTACTCGGGAGGCTGAGGCA	TACTCGGGAGGCTGAGGCA	GTACTCGGGAGGCTGAGGCA	atcttgtggaaaggacgaaacaccGTACTCGGGAGGCTGAGGCAgtttaagagctatgctggaaacagc	69	0efe2117-6224-4f0e-922f-b9a6f3d0d63c	WRN_targeting
WRN	CTACTGCAAGTTCTTCAATC	TACTGCAAGTTCTTCAATC	GTACTGCAAGTTCTTCAATC	atcttgtggaaaggacgaaacaccGTACTGCAAGTTCTTCAATCgtttaagagctatgctggaaacagc	69	9bca8323-8930-4f78-90e6-8fbdd2525261	WRN_targeting
WRN	CTACTGTCCTTCTAGAAAAA	TACTGTCCTTCTAGAAAAA	GTACTGTCCTTCTAGAAAAA	atcttgtggaaaggacgaaacaccGTACTGTCCTTCTAGAAAAAgtttaagagctatgctggaaacagc	69	3b5d765e-dc1d-4806-a845-2e137f86802a	WRN_targeting
WRN	CTAGAAAATCCAGGGAAGTG	TAGAAAATCCAGGGAAGTG	GTAGAAAATCCAGGGAAGTG	atcttgtggaaaggacgaaacaccGTAGAAAATCCAGGGAAGTGgtttaagagctatgctggaaacagc	69	8cff5c07-683a-47f0-961c-ddcc68b1a25b	WRN_targeting
WRN	CTAGAAGGACAGTAGATGAT	TAGAAGGACAGTAGATGAT	GTAGAAGGACAGTAGATGAT	atcttgtggaaaggacgaaacaccGTAGAAGGACAGTAGATGATgtttaagagctatgctggaaacagc	69	acf355e3-f9a4-42bc-9110-39d7d818239f	WRN_targeting
WRN	CTAGCAAAATGTATAATTTT	TAGCAAAATGTATAATTTT	GTAGCAAAATGTATAATTTT	atcttgtggaaaggacgaaacaccGTAGCAAAATGTATAATTTTgtttaagagctatgctggaaacagc	69	3048af67-e0c5-4db1-8c1b-e0f3c1a8ab3b	WRN_targeting
WRN	CTAGGCAGAAGCAACTTCTT	TAGGCAGAAGCAACTTCTT	GTAGGCAGAAGCAACTTCTT	atcttgtggaaaggacgaaacaccGTAGGCAGAAGCAACTTCTTgtttaagagctatgctggaaacagc	69	1d8165b5-ebb2-4077-a22c-8b2054b3051a	WRN_targeting
WRN	CTAGGTACGAGGCTGTCTCC	TAGGTACGAGGCTGTCTCC	GTAGGTACGAGGCTGTCTCC	atcttgtggaaaggacgaaacaccGTAGGTACGAGGCTGTCTCCgtttaagagctatgctggaaacagc	69	b06ae1a4-c2a9-4cc8-ba77-88282fbd7c86	WRN_targeting
WRN	CTATAAATAAAGGTATGTTA	TATAAATAAAGGTATGTTA	GTATAAATAAAGGTATGTTA	atcttgtggaaaggacgaaacaccGTATAAATAAAGGTATGTTAgtttaagagctatgctggaaacagc	69	f300d398-c77e-427e-ad37-76b3a78b1e5d	WRN_targeting
WRN	CTATACTGTGACACAGAGTT	TATACTGTGACACAGAGTT	GTATACTGTGACACAGAGTT	atcttgtggaaaggacgaaacaccGTATACTGTGACACAGAGTTgtttaagagctatgctggaaacagc	69	f7b8a72c-8f42-4b30-9f71-ab2cd8509399	WRN_targeting
WRN	CTATATATAATTAATACCTC	TATATATAATTAATACCTC	GTATATATAATTAATACCTC	atcttgtggaaaggacgaaacaccGTATATATAATTAATACCTCgtttaagagctatgctggaaacagc	69	7e2cc4b3-fccd-437c-9046-9fcff405947d	WRN_targeting
WRN	CTATCAGATGGGGATGTGGT	TATCAGATGGGGATGTGGT	GTATCAGATGGGGATGTGGT	atcttgtggaaaggacgaaacaccGTATCAGATGGGGATGTGGTgtttaagagctatgctggaaacagc	69	e3ebccb9-7e52-491a-bb3b-486530ad91d4	WRN_targeting
WRN	CTATCCATCTCATTAGAAAA	TATCCATCTCATTAGAAAA	GTATCCATCTCATTAGAAAA	atcttgtggaaaggacgaaacaccGTATCCATCTCATTAGAAAAgtttaagagctatgctggaaacagc	69	065195bc-b6e5-4349-bc68-af2e17de9ec9	WRN_targeting
WRN	CTATCCGCTGTAGCAATTGG	TATCCGCTGTAGCAATTGG	GTATCCGCTGTAGCAATTGG	atcttgtggaaaggacgaaacaccGTATCCGCTGTAGCAATTGGgtttaagagctatgctggaaacagc	69	104db78c-49ab-44c7-b287-f896bb0334f9	WRN_targeting
WRN	CTATCCTGTGGAACATACCA	TATCCTGTGGAACATACCA	GTATCCTGTGGAACATACCA	atcttgtggaaaggacgaaacaccGTATCCTGTGGAACATACCAgtttaagagctatgctggaaacagc	69	731aca30-64f1-4672-b50c-1cbee4bf6bcf	WRN_targeting
WRN	CTATGATGAATGTCTTTCCT	TATGATGAATGTCTTTCCT	GTATGATGAATGTCTTTCCT	atcttgtggaaaggacgaaacaccGTATGATGAATGTCTTTCCTgtttaagagctatgctggaaacagc	69	b146919b-c0e8-47a5-82e0-5ee348a43f50	WRN_targeting
WRN	CTATGGTAGCTATGACACAC	TATGGTAGCTATGACACAC	GTATGGTAGCTATGACACAC	atcttgtggaaaggacgaaacaccGTATGGTAGCTATGACACACgtttaagagctatgctggaaacagc	69	fc55d21a-e84e-4973-8ee3-d9def81997b7	WRN_targeting
WRN	CTATTAAATATGTGATATGT	TATTAAATATGTGATATGT	GTATTAAATATGTGATATGT	atcttgtggaaaggacgaaacaccGTATTAAATATGTGATATGTgtttaagagctatgctggaaacagc	69	4c3fd826-ddc2-4202-bb75-7b403c05ae3b	WRN_targeting
WRN	CTATTACTTGTCCACTTTTT	TATTACTTGTCCACTTTTT	GTATTACTTGTCCACTTTTT	atcttgtggaaaggacgaaacaccGTATTACTTGTCCACTTTTTgtttaagagctatgctggaaacagc	69	9c148144-ec2a-4606-bcd1-56f843cdf69a	WRN_targeting
WRN	CTATTCCATGGATGACTCAG	TATTCCATGGATGACTCAG	GTATTCCATGGATGACTCAG	atcttgtggaaaggacgaaacaccGTATTCCATGGATGACTCAGgtttaagagctatgctggaaacagc	69	d3136e59-8671-430c-bce2-f07063041c17	WRN_targeting
WRN	CTATTTAAGTTAATGTCTGC	TATTTAAGTTAATGTCTGC	GTATTTAAGTTAATGTCTGC	atcttgtggaaaggacgaaacaccGTATTTAAGTTAATGTCTGCgtttaagagctatgctggaaacagc	69	c891ec6f-201e-40ca-b7cd-87348072db01	WRN_targeting
WRN	CTATTTAATGGCACCCAAAA	TATTTAATGGCACCCAAAA	GTATTTAATGGCACCCAAAA	atcttgtggaaaggacgaaacaccGTATTTAATGGCACCCAAAAgtttaagagctatgctggaaacagc	69	0c634ff6-a076-4b4d-a1cc-dd725200cdf8	WRN_targeting
WRN	CTATTTTGGGGGACTGAGGC	TATTTTGGGGGACTGAGGC	GTATTTTGGGGGACTGAGGC	atcttgtggaaaggacgaaacaccGTATTTTGGGGGACTGAGGCgtttaagagctatgctggaaacagc	69	81142c0c-ca1c-4b7f-bef2-30d52a5bc424	WRN_targeting
WRN	CTATTTTTCTCACTTTAGCA	TATTTTTCTCACTTTAGCA	GTATTTTTCTCACTTTAGCA	atcttgtggaaaggacgaaacaccGTATTTTTCTCACTTTAGCAgtttaagagctatgctggaaacagc	69	edb1059f-1f8b-497b-b9a3-3cd3b1925563	WRN_targeting
WRN	CTCAAGAAGAACAGAAGACG	TCAAGAAGAACAGAAGACG	GTCAAGAAGAACAGAAGACG	atcttgtggaaaggacgaaacaccGTCAAGAAGAACAGAAGACGgtttaagagctatgctggaaacagc	69	18995021-fa69-4012-9cf9-c7792bf1b28f	WRN_targeting
WRN	CTCAATTACATAGGACGTAT	TCAATTACATAGGACGTAT	GTCAATTACATAGGACGTAT	atcttgtggaaaggacgaaacaccGTCAATTACATAGGACGTATgtttaagagctatgctggaaacagc	69	7bbaf83f-70e1-4664-9d78-9d3251eeb7e5	WRN_targeting
WRN	CTCAATTGCCATGTGGATAA	TCAATTGCCATGTGGATAA	GTCAATTGCCATGTGGATAA	atcttgtggaaaggacgaaacaccGTCAATTGCCATGTGGATAAgtttaagagctatgctggaaacagc	69	d98d0f0b-94ff-43bb-b82e-56343ac3fa03	WRN_targeting
WRN	CTCACAATTTAATATCTGTT	TCACAATTTAATATCTGTT	GTCACAATTTAATATCTGTT	atcttgtggaaaggacgaaacaccGTCACAATTTAATATCTGTTgtttaagagctatgctggaaacagc	69	37c90e85-4f46-4122-b9d3-c5587a115edf	WRN_targeting
WRN	CTCACCTGAGTTGACGGGAG	TCACCTGAGTTGACGGGAG	GTCACCTGAGTTGACGGGAG	atcttgtggaaaggacgaaacaccGTCACCTGAGTTGACGGGAGgtttaagagctatgctggaaacagc	69	07307d03-c565-4d70-a6d7-a941a697754c	WRN_targeting
WRN	CTCACGGTTTAAAACTGGAA	TCACGGTTTAAAACTGGAA	GTCACGGTTTAAAACTGGAA	atcttgtggaaaggacgaaacaccGTCACGGTTTAAAACTGGAAgtttaagagctatgctggaaacagc	69	5c8c6e41-4a2c-4d3a-91c0-91a538708e2f	WRN_targeting
WRN	CTCACTGTATTTCTGAGTGG	TCACTGTATTTCTGAGTGG	GTCACTGTATTTCTGAGTGG	atcttgtggaaaggacgaaacaccGTCACTGTATTTCTGAGTGGgtttaagagctatgctggaaacagc	69	e8480173-886c-4d34-b3b8-8e8618e40b8d	WRN_targeting
WRN	CTCACTTCCCTGGATTTTCT	TCACTTCCCTGGATTTTCT	GTCACTTCCCTGGATTTTCT	atcttgtggaaaggacgaaacaccGTCACTTCCCTGGATTTTCTgtttaagagctatgctggaaacagc	69	d0ce3698-5273-4c42-b897-f461a236ba04	WRN_targeting
WRN	CTCAGCCTCCCGAGTAGCTG	TCAGCCTCCCGAGTAGCTG	GTCAGCCTCCCGAGTAGCTG	atcttgtggaaaggacgaaacaccGTCAGCCTCCCGAGTAGCTGgtttaagagctatgctggaaacagc	69	1f821d1d-6481-40ac-bdd1-89b3b6ba53ac	WRN_targeting
WRN	CTCAGTAAGAAGGTGCCTGT	TCAGTAAGAAGGTGCCTGT	GTCAGTAAGAAGGTGCCTGT	atcttgtggaaaggacgaaacaccGTCAGTAAGAAGGTGCCTGTgtttaagagctatgctggaaacagc	69	da750037-e222-4c47-9309-80b81ecc62af	WRN_targeting
WRN	CTCAGTCCCCCAAAATAGTG	TCAGTCCCCCAAAATAGTG	GTCAGTCCCCCAAAATAGTG	atcttgtggaaaggacgaaacaccGTCAGTCCCCCAAAATAGTGgtttaagagctatgctggaaacagc	69	5e442399-5282-45bd-8702-7ec7c685cd31	WRN_targeting
WRN	CTCAGTGAATATAGATTTTC	TCAGTGAATATAGATTTTC	GTCAGTGAATATAGATTTTC	atcttgtggaaaggacgaaacaccGTCAGTGAATATAGATTTTCgtttaagagctatgctggaaacagc	69	fe9e4701-27ea-4a4a-8e0f-bb07728b301a	WRN_targeting
WRN	CTCAGTGAATCAGTATGTTC	TCAGTGAATCAGTATGTTC	GTCAGTGAATCAGTATGTTC	atcttgtggaaaggacgaaacaccGTCAGTGAATCAGTATGTTCgtttaagagctatgctggaaacagc	69	e8f686de-2e09-4ce0-a3be-93708ce976c2	WRN_targeting
WRN	CTCAGTGATTTTTTTTTAAG	TCAGTGATTTTTTTTTAAG	GTCAGTGATTTTTTTTTAAG	atcttgtggaaaggacgaaacaccGTCAGTGATTTTTTTTTAAGgtttaagagctatgctggaaacagc	69	10061b4a-e9d2-4afa-9621-3d510e3fbf82	WRN_targeting
WRN	CTCAGTTCAGTCTCAATGTT	TCAGTTCAGTCTCAATGTT	GTCAGTTCAGTCTCAATGTT	atcttgtggaaaggacgaaacaccGTCAGTTCAGTCTCAATGTTgtttaagagctatgctggaaacagc	69	68ed81a5-c1fe-4405-a73a-6cec1dfcd363	WRN_targeting
WRN	CTCAGTTTTCTTTCAGATAT	TCAGTTTTCTTTCAGATAT	GTCAGTTTTCTTTCAGATAT	atcttgtggaaaggacgaaacaccGTCAGTTTTCTTTCAGATATgtttaagagctatgctggaaacagc	69	a349c162-0dc2-4bb3-a1ee-b2e41e066da4	WRN_targeting
WRN	CTCATCCACAGCAATGAGCG	TCATCCACAGCAATGAGCG	GTCATCCACAGCAATGAGCG	atcttgtggaaaggacgaaacaccGTCATCCACAGCAATGAGCGgtttaagagctatgctggaaacagc	69	11ab0db0-7c1a-408f-91b5-6dfb576bb920	WRN_targeting
WRN	CTCATCCTTCAAGCTAATGA	TCATCCTTCAAGCTAATGA	GTCATCCTTCAAGCTAATGA	atcttgtggaaaggacgaaacaccGTCATCCTTCAAGCTAATGAgtttaagagctatgctggaaacagc	69	8ce1830c-3fa1-45e7-851a-9759eabde119	WRN_targeting
WRN	CTCCAATTGCTACAGCGGAT	TCCAATTGCTACAGCGGAT	GTCCAATTGCTACAGCGGAT	atcttgtggaaaggacgaaacaccGTCCAATTGCTACAGCGGATgtttaagagctatgctggaaacagc	69	28460b9c-76a9-42bd-9923-c0014f46b2a7	WRN_targeting
WRN	CTCCACAAAATTCTTCAATT	TCCACAAAATTCTTCAATT	GTCCACAAAATTCTTCAATT	atcttgtggaaaggacgaaacaccGTCCACAAAATTCTTCAATTgtttaagagctatgctggaaacagc	69	ace7e53e-ea7f-453d-89a6-4547ed0657aa	WRN_targeting
WRN	CTCCACAGTCATCCGGCTGA	TCCACAGTCATCCGGCTGA	GTCCACAGTCATCCGGCTGA	atcttgtggaaaggacgaaacaccGTCCACAGTCATCCGGCTGAgtttaagagctatgctggaaacagc	69	26b4a878-e61f-47f1-b9bb-5426f9b58b89	WRN_targeting
WRN	CTCCAGGAGAAGCACTTGTT	TCCAGGAGAAGCACTTGTT	GTCCAGGAGAAGCACTTGTT	atcttgtggaaaggacgaaacaccGTCCAGGAGAAGCACTTGTTgtttaagagctatgctggaaacagc	69	09341f98-e33f-4333-b4c9-9068f550dd80	WRN_targeting
WRN	CTCCATCATGTTTAGCTAAA	TCCATCATGTTTAGCTAAA	GTCCATCATGTTTAGCTAAA	atcttgtggaaaggacgaaacaccGTCCATCATGTTTAGCTAAAgtttaagagctatgctggaaacagc	69	85866c80-101c-4a86-b7ff-89f8f00f65b5	WRN_targeting
WRN	CTCCCCTTCTTAGAATTCAC	TCCCCTTCTTAGAATTCAC	GTCCCCTTCTTAGAATTCAC	atcttgtggaaaggacgaaacaccGTCCCCTTCTTAGAATTCACgtttaagagctatgctggaaacagc	69	8e0e97ae-3e89-41ee-8d07-74bf2000986a	WRN_targeting
WRN	CTCCCGGAGCTGATGTGTAC	TCCCGGAGCTGATGTGTAC	GTCCCGGAGCTGATGTGTAC	atcttgtggaaaggacgaaacaccGTCCCGGAGCTGATGTGTACgtttaagagctatgctggaaacagc	69	1b312bf4-d1c2-4877-8592-8956fc9fadf6	WRN_targeting
WRN	CTCCCGTCAACTCAGGTGAG	TCCCGTCAACTCAGGTGAG	GTCCCGTCAACTCAGGTGAG	atcttgtggaaaggacgaaacaccGTCCCGTCAACTCAGGTGAGgtttaagagctatgctggaaacagc	69	a9c6eead-4fe7-42e6-8f66-0abad1168688	WRN_targeting
WRN	CTCCGCCTCCTGAGTTCAAG	TCCGCCTCCTGAGTTCAAG	GTCCGCCTCCTGAGTTCAAG	atcttgtggaaaggacgaaacaccGTCCGCCTCCTGAGTTCAAGgtttaagagctatgctggaaacagc	69	dd3e73a0-55f3-4b40-9db6-21aacf2b6388	WRN_targeting
WRN	CTCCTGATAATATGATTCCA	TCCTGATAATATGATTCCA	GTCCTGATAATATGATTCCA	atcttgtggaaaggacgaaacaccGTCCTGATAATATGATTCCAgtttaagagctatgctggaaacagc	69	779531a5-1b55-4f7c-b2e4-93324866f8e2	WRN_targeting
WRN	CTCCTTTTGTTGACATCACA	TCCTTTTGTTGACATCACA	GTCCTTTTGTTGACATCACA	atcttgtggaaaggacgaaacaccGTCCTTTTGTTGACATCACAgtttaagagctatgctggaaacagc	69	34a04474-3980-4992-aa8a-b64ca8d6b6a8	WRN_targeting
WRN	CTCGGAGAAATAAAATTGGA	TCGGAGAAATAAAATTGGA	GTCGGAGAAATAAAATTGGA	atcttgtggaaaggacgaaacaccGTCGGAGAAATAAAATTGGAgtttaagagctatgctggaaacagc	69	aa7f1348-38be-491c-9c81-64b9273c23ea	WRN_targeting
WRN	CTCGGCCTCCCAAAGTGCTG	TCGGCCTCCCAAAGTGCTG	GTCGGCCTCCCAAAGTGCTG	atcttgtggaaaggacgaaacaccGTCGGCCTCCCAAAGTGCTGgtttaagagctatgctggaaacagc	69	1988a6a6-cd32-4e83-a272-4ba736191d8e	WRN_targeting
WRN	CTCGTACCTAGGCATGCAGC	TCGTACCTAGGCATGCAGC	GTCGTACCTAGGCATGCAGC	atcttgtggaaaggacgaaacaccGTCGTACCTAGGCATGCAGCgtttaagagctatgctggaaacagc	69	4c80a17c-c63c-402a-a5de-22be2ccf5b71	WRN_targeting
WRN	CTCGTATATTCCCATTTTTC	TCGTATATTCCCATTTTTC	GTCGTATATTCCCATTTTTC	atcttgtggaaaggacgaaacaccGTCGTATATTCCCATTTTTCgtttaagagctatgctggaaacagc	69	2988e34e-2828-4572-b56d-6d3a7d8b82ff	WRN_targeting
WRN	CTCGTCTTCTGTTCTTCTTG	TCGTCTTCTGTTCTTCTTG	GTCGTCTTCTGTTCTTCTTG	atcttgtggaaaggacgaaacaccGTCGTCTTCTGTTCTTCTTGgtttaagagctatgctggaaacagc	69	1fd48e7f-cd7c-48a2-a3c0-b3f1868cc409	WRN_targeting
WRN	CTCTCACCTGAGTTGACGGG	TCTCACCTGAGTTGACGGG	GTCTCACCTGAGTTGACGGG	atcttgtggaaaggacgaaacaccGTCTCACCTGAGTTGACGGGgtttaagagctatgctggaaacagc	69	94f67dad-ddf9-4c82-be50-8bfc1ac33e36	WRN_targeting
WRN	CTCTCCCCTTATTTCTCTGA	TCTCCCCTTATTTCTCTGA	GTCTCCCCTTATTTCTCTGA	atcttgtggaaaggacgaaacaccGTCTCCCCTTATTTCTCTGAgtttaagagctatgctggaaacagc	69	7606fd01-ae54-450e-8ea5-c51e5dae976e	WRN_targeting
WRN	CTCTCTGTTTGATCCTTGCC	TCTCTGTTTGATCCTTGCC	GTCTCTGTTTGATCCTTGCC	atcttgtggaaaggacgaaacaccGTCTCTGTTTGATCCTTGCCgtttaagagctatgctggaaacagc	69	ebe8597a-85d1-4408-92c7-da3f8b890300	WRN_targeting
WRN	CTCTGAGGAAGTGATGGATC	TCTGAGGAAGTGATGGATC	GTCTGAGGAAGTGATGGATC	atcttgtggaaaggacgaaacaccGTCTGAGGAAGTGATGGATCgtttaagagctatgctggaaacagc	69	49e0f02e-4a0f-485d-bb1c-5e969fdcdd7f	WRN_targeting
WRN	CTCTGAGTCATCCATGGAAT	TCTGAGTCATCCATGGAAT	GTCTGAGTCATCCATGGAAT	atcttgtggaaaggacgaaacaccGTCTGAGTCATCCATGGAATgtttaagagctatgctggaaacagc	69	ba7d8db1-f1ef-4504-bac3-ecd0754bc22c	WRN_targeting
WRN	CTCTGCAGATGAAGTCTGTA	TCTGCAGATGAAGTCTGTA	GTCTGCAGATGAAGTCTGTA	atcttgtggaaaggacgaaacaccGTCTGCAGATGAAGTCTGTAgtttaagagctatgctggaaacagc	69	e1135794-47a2-41a7-9050-29957bf5917d	WRN_targeting
WRN	CTCTGTTTGATCCTTGCCAG	TCTGTTTGATCCTTGCCAG	GTCTGTTTGATCCTTGCCAG	atcttgtggaaaggacgaaacaccGTCTGTTTGATCCTTGCCAGgtttaagagctatgctggaaacagc	69	7bfe5e73-37c3-4a69-a3a3-e12e321e4c70	WRN_targeting
WRN	CTCTTAAAAAAAAATCACTG	TCTTAAAAAAAAATCACTG	GTCTTAAAAAAAAATCACTG	atcttgtggaaaggacgaaacaccGTCTTAAAAAAAAATCACTGgtttaagagctatgctggaaacagc	69	907d00db-1450-4347-9035-bb55a8a0efc9	WRN_targeting
WRN	CTCTTTATTCCAAGAAAAGA	TCTTTATTCCAAGAAAAGA	GTCTTTATTCCAAGAAAAGA	atcttgtggaaaggacgaaacaccGTCTTTATTCCAAGAAAAGAgtttaagagctatgctggaaacagc	69	41415844-4b4a-409e-a60a-5147ee0cf64d	WRN_targeting
WRN	CTCTTTCCATATCCTTGAAA	TCTTTCCATATCCTTGAAA	GTCTTTCCATATCCTTGAAA	atcttgtggaaaggacgaaacaccGTCTTTCCATATCCTTGAAAgtttaagagctatgctggaaacagc	69	62a4e3ed-94f2-4106-8c41-51575c3dfc68	WRN_targeting
WRN	CTCTTTCTCTCTGCAGATGA	TCTTTCTCTCTGCAGATGA	GTCTTTCTCTCTGCAGATGA	atcttgtggaaaggacgaaacaccGTCTTTCTCTCTGCAGATGAgtttaagagctatgctggaaacagc	69	c777aeba-3813-4c73-a3ad-0bda852b2216	WRN_targeting
WRN	CTCTTTTCCAACTACGTGCC	TCTTTTCCAACTACGTGCC	GTCTTTTCCAACTACGTGCC	atcttgtggaaaggacgaaacaccGTCTTTTCCAACTACGTGCCgtttaagagctatgctggaaacagc	69	7ef00a50-6aa2-4925-9d5b-0469fbb1dde8	WRN_targeting
WRN	CTGAAAAATGCTGTGATAAT	TGAAAAATGCTGTGATAAT	GTGAAAAATGCTGTGATAAT	atcttgtggaaaggacgaaacaccGTGAAAAATGCTGTGATAATgtttaagagctatgctggaaacagc	69	29442354-b028-450f-b0e3-eebd3ebffcf5	WRN_targeting
WRN	CTGAAAGAAAACTGAGAGGT	TGAAAGAAAACTGAGAGGT	GTGAAAGAAAACTGAGAGGT	atcttgtggaaaggacgaaacaccGTGAAAGAAAACTGAGAGGTgtttaagagctatgctggaaacagc	69	ff6b77d5-0bba-4bea-936e-ca3cebd0408f	WRN_targeting
WRN	CTGAAATTTTACCAAAAAGT	TGAAATTTTACCAAAAAGT	GTGAAATTTTACCAAAAAGT	atcttgtggaaaggacgaaacaccGTGAAATTTTACCAAAAAGTgtttaagagctatgctggaaacagc	69	e628a16b-d943-4091-b2a8-f9dc9894b99c	WRN_targeting
WRN	CTGAACACTATTTGTTTGGC	TGAACACTATTTGTTTGGC	GTGAACACTATTTGTTTGGC	atcttgtggaaaggacgaaacaccGTGAACACTATTTGTTTGGCgtttaagagctatgctggaaacagc	69	fd39f343-fd0b-4fee-b8b8-178dcb48e343	WRN_targeting
WRN	CTGAACTCTTGAAGGTGAAA	TGAACTCTTGAAGGTGAAA	GTGAACTCTTGAAGGTGAAA	atcttgtggaaaggacgaaacaccGTGAACTCTTGAAGGTGAAAgtttaagagctatgctggaaacagc	69	485e7fba-a621-46e9-a122-6f03dec122ff	WRN_targeting
WRN	CTGAAGAAGACCTGTTGGAC	TGAAGAAGACCTGTTGGAC	GTGAAGAAGACCTGTTGGAC	atcttgtggaaaggacgaaacaccGTGAAGAAGACCTGTTGGACgtttaagagctatgctggaaacagc	69	3db20f1a-f5ec-44fd-aa90-0f7f6cd61599	WRN_targeting
WRN	CTGAATGAATCACTTTCCAC	TGAATGAATCACTTTCCAC	GTGAATGAATCACTTTCCAC	atcttgtggaaaggacgaaacaccGTGAATGAATCACTTTCCACgtttaagagctatgctggaaacagc	69	91479a33-f94a-4f6a-8625-2a21aad4944e	WRN_targeting
WRN	CTGACATCCTGGAAAAATAA	TGACATCCTGGAAAAATAA	GTGACATCCTGGAAAAATAA	atcttgtggaaaggacgaaacaccGTGACATCCTGGAAAAATAAgtttaagagctatgctggaaacagc	69	0ffc35c0-6f5a-443c-8c1a-90d3d9bc79c3	WRN_targeting
WRN	CTGACTTTGCACAGGCACGT	TGACTTTGCACAGGCACGT	GTGACTTTGCACAGGCACGT	atcttgtggaaaggacgaaacaccGTGACTTTGCACAGGCACGTgtttaagagctatgctggaaacagc	69	29150556-15fc-4494-b27e-518aee734877	WRN_targeting
WRN	CTGAGGATTTCTCAGATTTA	TGAGGATTTCTCAGATTTA	GTGAGGATTTCTCAGATTTA	atcttgtggaaaggacgaaacaccGTGAGGATTTCTCAGATTTAgtttaagagctatgctggaaacagc	69	686730cc-ddd3-4f45-bb8b-e1addb96eb92	WRN_targeting
WRN	CTGAGGTATTAATTATATAT	TGAGGTATTAATTATATAT	GTGAGGTATTAATTATATAT	atcttgtggaaaggacgaaacaccGTGAGGTATTAATTATATATgtttaagagctatgctggaaacagc	69	51d989ba-55dd-4cab-8218-9e24b8c41e05	WRN_targeting
WRN	CTGAGTGGGGGCATGATTTT	TGAGTGGGGGCATGATTTT	GTGAGTGGGGGCATGATTTT	atcttgtggaaaggacgaaacaccGTGAGTGGGGGCATGATTTTgtttaagagctatgctggaaacagc	69	b18fb814-254b-413d-850f-73a9da5b7226	WRN_targeting
WRN	CTGAGTTCAAGCGATTCTCC	TGAGTTCAAGCGATTCTCC	GTGAGTTCAAGCGATTCTCC	atcttgtggaaaggacgaaacaccGTGAGTTCAAGCGATTCTCCgtttaagagctatgctggaaacagc	69	99e4535a-9667-4bc5-ba9f-b9024f389429	WRN_targeting
WRN	CTGAGTTGACGGGAGGGTTT	TGAGTTGACGGGAGGGTTT	GTGAGTTGACGGGAGGGTTT	atcttgtggaaaggacgaaacaccGTGAGTTGACGGGAGGGTTTgtttaagagctatgctggaaacagc	69	c406c6a0-3afa-4386-8f24-d985e96dd866	WRN_targeting
WRN	CTGATAGACTCATGCTAAAG	TGATAGACTCATGCTAAAG	GTGATAGACTCATGCTAAAG	atcttgtggaaaggacgaaacaccGTGATAGACTCATGCTAAAGgtttaagagctatgctggaaacagc	69	7f028bc3-92e6-45e0-b6bd-2a7e5268f189	WRN_targeting
WRN	CTGATATTGGTAAGTGATAA	TGATATTGGTAAGTGATAA	GTGATATTGGTAAGTGATAA	atcttgtggaaaggacgaaacaccGTGATATTGGTAAGTGATAAgtttaagagctatgctggaaacagc	69	d8d3cadd-f3c5-40dc-8362-cf6e5f7734db	WRN_targeting
WRN	CTGATCACTGAGGGATTCTT	TGATCACTGAGGGATTCTT	GTGATCACTGAGGGATTCTT	atcttgtggaaaggacgaaacaccGTGATCACTGAGGGATTCTTgtttaagagctatgctggaaacagc	69	aa8f883a-c7d5-40ee-a32a-db7411a10d0d	WRN_targeting
WRN	CTGATCCAAGGAAGCAAGCT	TGATCCAAGGAAGCAAGCT	GTGATCCAAGGAAGCAAGCT	atcttgtggaaaggacgaaacaccGTGATCCAAGGAAGCAAGCTgtttaagagctatgctggaaacagc	69	6e3ba8a4-81f8-4594-8f72-d7ecbc94929c	WRN_targeting
WRN	CTGATGTGTACTGTGTGCGC	TGATGTGTACTGTGTGCGC	GTGATGTGTACTGTGTGCGC	atcttgtggaaaggacgaaacaccGTGATGTGTACTGTGTGCGCgtttaagagctatgctggaaacagc	69	e94b9f46-3c58-47e7-b71a-5445adc8c47e	WRN_targeting
WRN	CTGCAAATAGGACATTTCAA	TGCAAATAGGACATTTCAA	GTGCAAATAGGACATTTCAA	atcttgtggaaaggacgaaacaccGTGCAAATAGGACATTTCAAgtttaagagctatgctggaaacagc	69	c39ede89-441c-43c2-af35-56f76de1e468	WRN_targeting
WRN	CTGCACCCCAGCCTGGCGAC	TGCACCCCAGCCTGGCGAC	GTGCACCCCAGCCTGGCGAC	atcttgtggaaaggacgaaacaccGTGCACCCCAGCCTGGCGACgtttaagagctatgctggaaacagc	69	22814bc4-a0a2-4586-bca0-a3063b65c2ba	WRN_targeting
WRN	CTGCAGACATTAACTTAAAT	TGCAGACATTAACTTAAAT	GTGCAGACATTAACTTAAAT	atcttgtggaaaggacgaaacaccGTGCAGACATTAACTTAAATgtttaagagctatgctggaaacagc	69	658e14a4-3fad-44ca-b189-bb6265f6acf1	WRN_targeting
WRN	CTGCAGGAGCCCAGAGGACG	TGCAGGAGCCCAGAGGACG	GTGCAGGAGCCCAGAGGACG	atcttgtggaaaggacgaaacaccGTGCAGGAGCCCAGAGGACGgtttaagagctatgctggaaacagc	69	f858ee45-e34f-44d1-93fb-deb83863235b	WRN_targeting
WRN	CTGCCAAACAAATAGTGTTC	TGCCAAACAAATAGTGTTC	GTGCCAAACAAATAGTGTTC	atcttgtggaaaggacgaaacaccGTGCCAAACAAATAGTGTTCgtttaagagctatgctggaaacagc	69	98c0781c-ea72-4575-8a98-fac387cd5816	WRN_targeting
WRN	CTGCCTAGCTTCTACCAATT	TGCCTAGCTTCTACCAATT	GTGCCTAGCTTCTACCAATT	atcttgtggaaaggacgaaacaccGTGCCTAGCTTCTACCAATTgtttaagagctatgctggaaacagc	69	9b65ad0e-0ada-42e9-be74-c7df8aa95e5f	WRN_targeting
WRN	CTGCTCCAGCAACTTGAGGC	TGCTCCAGCAACTTGAGGC	GTGCTCCAGCAACTTGAGGC	atcttgtggaaaggacgaaacaccGTGCTCCAGCAACTTGAGGCgtttaagagctatgctggaaacagc	69	cf77524b-98bf-4782-99e4-60ffe7ac9417	WRN_targeting
WRN	CTGCTCGCTCCAAATCAAGG	TGCTCGCTCCAAATCAAGG	GTGCTCGCTCCAAATCAAGG	atcttgtggaaaggacgaaacaccGTGCTCGCTCCAAATCAAGGgtttaagagctatgctggaaacagc	69	5ce5824b-b57c-49c8-af96-565dbd2b50d3	WRN_targeting
WRN	CTGCTGCATGCCTAGGTACG	TGCTGCATGCCTAGGTACG	GTGCTGCATGCCTAGGTACG	atcttgtggaaaggacgaaacaccGTGCTGCATGCCTAGGTACGgtttaagagctatgctggaaacagc	69	8d951379-3f11-4372-8299-6a758c87f54d	WRN_targeting
WRN	CTGGAGACAGCCTCGTACCT	TGGAGACAGCCTCGTACCT	GTGGAGACAGCCTCGTACCT	atcttgtggaaaggacgaaacaccGTGGAGACAGCCTCGTACCTgtttaagagctatgctggaaacagc	69	bae1e956-307f-49c5-8136-ba6dce9cc886	WRN_targeting
WRN	CTGGAGTTACGTATACAATC	TGGAGTTACGTATACAATC	GTGGAGTTACGTATACAATC	atcttgtggaaaggacgaaacaccGTGGAGTTACGTATACAATCgtttaagagctatgctggaaacagc	69	6a837ee4-36b5-4f6e-bd7c-93cd91bd7cb7	WRN_targeting
WRN	CTGGCAACAAACAAGATACT	TGGCAACAAACAAGATACT	GTGGCAACAAACAAGATACT	atcttgtggaaaggacgaaacaccGTGGCAACAAACAAGATACTgtttaagagctatgctggaaacagc	69	f9d4f661-1346-4389-99c3-e3011eefd08a	WRN_targeting
WRN	CTGGCAAGGATCAAACAGAG	TGGCAAGGATCAAACAGAG	GTGGCAAGGATCAAACAGAG	atcttgtggaaaggacgaaacaccGTGGCAAGGATCAAACAGAGgtttaagagctatgctggaaacagc	69	87950fd5-d910-4bfd-8fbc-20e0acd4f838	WRN_targeting
WRN	CTGGCGACAGAGCAAGACTC	TGGCGACAGAGCAAGACTC	GTGGCGACAGAGCAAGACTC	atcttgtggaaaggacgaaacaccGTGGCGACAGAGCAAGACTCgtttaagagctatgctggaaacagc	69	f66a2bc3-135a-4a6e-bec5-ebde106b0998	WRN_targeting
WRN	CTGGCTAAGCATCTTCCTCA	TGGCTAAGCATCTTCCTCA	GTGGCTAAGCATCTTCCTCA	atcttgtggaaaggacgaaacaccGTGGCTAAGCATCTTCCTCAgtttaagagctatgctggaaacagc	69	fd500665-6468-494e-a367-061f9f9b887a	WRN_targeting
WRN	CTGGGTCTTCCTACTAAAGA	TGGGTCTTCCTACTAAAGA	GTGGGTCTTCCTACTAAAGA	atcttgtggaaaggacgaaacaccGTGGGTCTTCCTACTAAAGAgtttaagagctatgctggaaacagc	69	86e0a34d-d6d4-4924-8209-2f89dadc3515	WRN_targeting
WRN	CTGGGTCTTCTGGGAGCCTA	TGGGTCTTCTGGGAGCCTA	GTGGGTCTTCTGGGAGCCTA	atcttgtggaaaggacgaaacaccGTGGGTCTTCTGGGAGCCTAgtttaagagctatgctggaaacagc	69	9552208d-aaed-4242-87e9-b5e6d2f867f6	WRN_targeting
WRN	CTGGTACTTGATTATAACAA	TGGTACTTGATTATAACAA	GTGGTACTTGATTATAACAA	atcttgtggaaaggacgaaacaccGTGGTACTTGATTATAACAAgtttaagagctatgctggaaacagc	69	fc954dc3-b7bf-4fec-871e-14e84afa5600	WRN_targeting
WRN	CTGGTCGTGATGGACTTCAA	TGGTCGTGATGGACTTCAA	GTGGTCGTGATGGACTTCAA	atcttgtggaaaggacgaaacaccGTGGTCGTGATGGACTTCAAgtttaagagctatgctggaaacagc	69	d7e1365b-053b-4a27-82af-5c5960949f28	WRN_targeting
WRN	CTGGTGGGATACACAAAAGA	TGGTGGGATACACAAAAGA	GTGGTGGGATACACAAAAGA	atcttgtggaaaggacgaaacaccGTGGTGGGATACACAAAAGAgtttaagagctatgctggaaacagc	69	a1f4352a-dba6-435f-a472-4b2a3152be09	WRN_targeting
WRN	CTGTAATCCCACTATTTTGG	TGTAATCCCACTATTTTGG	GTGTAATCCCACTATTTTGG	atcttgtggaaaggacgaaacaccGTGTAATCCCACTATTTTGGgtttaagagctatgctggaaacagc	69	7ba5dcf0-d2af-4753-82c2-883c4ca9d77c	WRN_targeting
WRN	CTGTAGAAGAAAGAAAGGTA	TGTAGAAGAAAGAAAGGTA	GTGTAGAAGAAAGAAAGGTA	atcttgtggaaaggacgaaacaccGTGTAGAAGAAAGAAAGGTAgtttaagagctatgctggaaacagc	69	1a9c6b8c-2d30-4101-b738-00dedc8d69af	WRN_targeting
WRN	CTGTCAGAAGATATTAGGTA	TGTCAGAAGATATTAGGTA	GTGTCAGAAGATATTAGGTA	atcttgtggaaaggacgaaacaccGTGTCAGAAGATATTAGGTAgtttaagagctatgctggaaacagc	69	f6f74570-e9a4-4950-801e-95328f11b046	WRN_targeting
WRN	CTGTCGCCAGGCTGGGGTGC	TGTCGCCAGGCTGGGGTGC	GTGTCGCCAGGCTGGGGTGC	atcttgtggaaaggacgaaacaccGTGTCGCCAGGCTGGGGTGCgtttaagagctatgctggaaacagc	69	9c3f42cd-5d71-4f8d-bd08-612386324faa	WRN_targeting
WRN	CTGTCTCCAGGAGAAGCACT	TGTCTCCAGGAGAAGCACT	GTGTCTCCAGGAGAAGCACT	atcttgtggaaaggacgaaacaccGTGTCTCCAGGAGAAGCACTgtttaagagctatgctggaaacagc	69	7df6b056-bdc7-42a1-8f74-d32842cca585	WRN_targeting
WRN	CTGTGAATATCCTGTGTGAT	TGTGAATATCCTGTGTGAT	GTGTGAATATCCTGTGTGAT	atcttgtggaaaggacgaaacaccGTGTGAATATCCTGTGTGATgtttaagagctatgctggaaacagc	69	22101481-8c70-46e0-b24a-8834b13594d0	WRN_targeting
WRN	CTGTGATAATTGCAGGTCCA	TGTGATAATTGCAGGTCCA	GTGTGATAATTGCAGGTCCA	atcttgtggaaaggacgaaacaccGTGTGATAATTGCAGGTCCAgtttaagagctatgctggaaacagc	69	1d16f76f-da78-431d-bc6e-965842c6763b	WRN_targeting
WRN	CTGTGCATTTCAGCTAGAAA	TGTGCATTTCAGCTAGAAA	GTGTGCATTTCAGCTAGAAA	atcttgtggaaaggacgaaacaccGTGTGCATTTCAGCTAGAAAgtttaagagctatgctggaaacagc	69	493a8bc4-e717-4e20-87a3-192d5fe9055d	WRN_targeting
WRN	CTGTGCCTGCGATATTGATC	TGTGCCTGCGATATTGATC	GTGTGCCTGCGATATTGATC	atcttgtggaaaggacgaaacaccGTGTGCCTGCGATATTGATCgtttaagagctatgctggaaacagc	69	d40f4b96-3002-4b63-9fac-41d5e4bc4a75	WRN_targeting
WRN	CTGTGTGGTTTGCCAAAGGA	TGTGTGGTTTGCCAAAGGA	GTGTGTGGTTTGCCAAAGGA	atcttgtggaaaggacgaaacaccGTGTGTGGTTTGCCAAAGGAgtttaagagctatgctggaaacagc	69	b34f5d46-0111-4a71-979d-3996b5999643	WRN_targeting
WRN	CTGTTAAGGCTCCAGGTCTC	TGTTAAGGCTCCAGGTCTC	GTGTTAAGGCTCCAGGTCTC	atcttgtggaaaggacgaaacaccGTGTTAAGGCTCCAGGTCTCgtttaagagctatgctggaaacagc	69	a66ad04a-115e-471d-9fe6-a33a7cb7897b	WRN_targeting
WRN	CTGTTAGAACATTTTCTGAC	TGTTAGAACATTTTCTGAC	GTGTTAGAACATTTTCTGAC	atcttgtggaaaggacgaaacaccGTGTTAGAACATTTTCTGACgtttaagagctatgctggaaacagc	69	280b759f-8273-49a7-b8b5-c3577f92fac2	WRN_targeting
WRN	CTGTTCAGGTAACATGGGCC	TGTTCAGGTAACATGGGCC	GTGTTCAGGTAACATGGGCC	atcttgtggaaaggacgaaacaccGTGTTCAGGTAACATGGGCCgtttaagagctatgctggaaacagc	69	7e875e12-ba2e-4030-8dd9-75192fb08bea	WRN_targeting
WRN	CTGTTGGACTGGATCTTCTC	TGTTGGACTGGATCTTCTC	GTGTTGGACTGGATCTTCTC	atcttgtggaaaggacgaaacaccGTGTTGGACTGGATCTTCTCgtttaagagctatgctggaaacagc	69	a8ffba90-6cf0-47bf-ad26-4a2dd121cb6d	WRN_targeting
WRN	CTGTTTATGTAGGCAAGATT	TGTTTATGTAGGCAAGATT	GTGTTTATGTAGGCAAGATT	atcttgtggaaaggacgaaacaccGTGTTTATGTAGGCAAGATTgtttaagagctatgctggaaacagc	69	bc8073c8-438e-4b77-8d9a-f9eb79a02585	WRN_targeting
WRN	CTGTTTTGTAAATGTAAGAA	TGTTTTGTAAATGTAAGAA	GTGTTTTGTAAATGTAAGAA	atcttgtggaaaggacgaaacaccGTGTTTTGTAAATGTAAGAAgtttaagagctatgctggaaacagc	69	8ab67af7-1237-410d-a0e4-4c73dd29392b	WRN_targeting
WRN	CTTAAAAATGGAAAGAAATC	TTAAAAATGGAAAGAAATC	GTTAAAAATGGAAAGAAATC	atcttgtggaaaggacgaaacaccGTTAAAAATGGAAAGAAATCgtttaagagctatgctggaaacagc	69	5e3479ab-1d70-4025-a3e6-11c3b9049cb4	WRN_targeting
WRN	CTTAAACATGGTCCTGACAG	TTAAACATGGTCCTGACAG	GTTAAACATGGTCCTGACAG	atcttgtggaaaggacgaaacaccGTTAAACATGGTCCTGACAGgtttaagagctatgctggaaacagc	69	62fa7c4c-01d2-4eb6-8abb-d920ccc2decf	WRN_targeting
WRN	CTTAAAGATTAGTTGCAGTG	TTAAAGATTAGTTGCAGTG	GTTAAAGATTAGTTGCAGTG	atcttgtggaaaggacgaaacaccGTTAAAGATTAGTTGCAGTGgtttaagagctatgctggaaacagc	69	d1ae1a52-ff40-4ccc-96e6-ecf6388762fb	WRN_targeting
WRN	CTTAAAGCAATCTTACAGGA	TTAAAGCAATCTTACAGGA	GTTAAAGCAATCTTACAGGA	atcttgtggaaaggacgaaacaccGTTAAAGCAATCTTACAGGAgtttaagagctatgctggaaacagc	69	236a0f95-f67a-47cb-9ccd-674c8aba7857	WRN_targeting
WRN	CTTAAATCTGAGAAATCCTC	TTAAATCTGAGAAATCCTC	GTTAAATCTGAGAAATCCTC	atcttgtggaaaggacgaaacaccGTTAAATCTGAGAAATCCTCgtttaagagctatgctggaaacagc	69	f9d9c823-87db-45da-a74c-f7b2127ae711	WRN_targeting
WRN	CTTAAATGCTTGTGGACCAA	TTAAATGCTTGTGGACCAA	GTTAAATGCTTGTGGACCAA	atcttgtggaaaggacgaaacaccGTTAAATGCTTGTGGACCAAgtttaagagctatgctggaaacagc	69	e8f8385b-56e0-4ce1-8ad2-8cc7149a2b8a	WRN_targeting
WRN	CTTAACATACCTTTATTTAT	TTAACATACCTTTATTTAT	GTTAACATACCTTTATTTAT	atcttgtggaaaggacgaaacaccGTTAACATACCTTTATTTATgtttaagagctatgctggaaacagc	69	e0a157e7-a1f5-4aa9-9bfb-22a8f66177b7	WRN_targeting
WRN	CTTAAGTACAACTTACCAGT	TTAAGTACAACTTACCAGT	GTTAAGTACAACTTACCAGT	atcttgtggaaaggacgaaacaccGTTAAGTACAACTTACCAGTgtttaagagctatgctggaaacagc	69	8c520e00-009a-4d13-be9d-d09507a20db7	WRN_targeting
WRN	CTTACCTAATATCTTCTGAC	TTACCTAATATCTTCTGAC	GTTACCTAATATCTTCTGAC	atcttgtggaaaggacgaaacaccGTTACCTAATATCTTCTGACgtttaagagctatgctggaaacagc	69	b58ab9ab-0270-40c3-93d2-e0d975e0f27d	WRN_targeting
WRN	CTTACGAAAAAGGTAAACGG	TTACGAAAAAGGTAAACGG	GTTACGAAAAAGGTAAACGG	atcttgtggaaaggacgaaacaccGTTACGAAAAAGGTAAACGGgtttaagagctatgctggaaacagc	69	b5eb7d4e-c6bd-4679-ae90-cbedf406afd3	WRN_targeting
WRN	CTTACTTAAGCTGTAGCACT	TTACTTAAGCTGTAGCACT	GTTACTTAAGCTGTAGCACT	atcttgtggaaaggacgaaacaccGTTACTTAAGCTGTAGCACTgtttaagagctatgctggaaacagc	69	431c16d7-a171-4754-b082-709658a4cab7	WRN_targeting
WRN	CTTAGGAGCACCGTAATGAA	TTAGGAGCACCGTAATGAA	GTTAGGAGCACCGTAATGAA	atcttgtggaaaggacgaaacaccGTTAGGAGCACCGTAATGAAgtttaagagctatgctggaaacagc	69	8ef0a44b-d2cc-4200-8527-bb86bf3f10b4	WRN_targeting
WRN	CTTCAAATCCATCTTCTTTT	TTCAAATCCATCTTCTTTT	GTTCAAATCCATCTTCTTTT	atcttgtggaaaggacgaaacaccGTTCAAATCCATCTTCTTTTgtttaagagctatgctggaaacagc	69	5c976c83-88d9-413d-a713-632d89ebcce4	WRN_targeting
WRN	CTTCAATAAACAGTGAACTT	TTCAATAAACAGTGAACTT	GTTCAATAAACAGTGAACTT	atcttgtggaaaggacgaaacaccGTTCAATAAACAGTGAACTTgtttaagagctatgctggaaacagc	69	ef61cff8-3566-4e7a-a09f-b5ab090a7f79	WRN_targeting
WRN	CTTCAGCCGGATGACTGTGG	TTCAGCCGGATGACTGTGG	GTTCAGCCGGATGACTGTGG	atcttgtggaaaggacgaaacaccGTTCAGCCGGATGACTGTGGgtttaagagctatgctggaaacagc	69	68817245-fb37-4119-b217-576230bd7c86	WRN_targeting
WRN	CTTCATCTGCAGAGAGAAAG	TTCATCTGCAGAGAGAAAG	GTTCATCTGCAGAGAGAAAG	atcttgtggaaaggacgaaacaccGTTCATCTGCAGAGAGAAAGgtttaagagctatgctggaaacagc	69	f596381f-1e0c-4fab-9f83-5137fffb18e2	WRN_targeting
WRN	CTTCATGTGATGTCAACAAA	TTCATGTGATGTCAACAAA	GTTCATGTGATGTCAACAAA	atcttgtggaaaggacgaaacaccGTTCATGTGATGTCAACAAAgtttaagagctatgctggaaacagc	69	1fc0ee3c-df1f-4307-97a4-09926fef63f3	WRN_targeting
WRN	CTTCATTAGCTTGAAGGATG	TTCATTAGCTTGAAGGATG	GTTCATTAGCTTGAAGGATG	atcttgtggaaaggacgaaacaccGTTCATTAGCTTGAAGGATGgtttaagagctatgctggaaacagc	69	cb893605-6673-43f7-9642-af5bf29df66a	WRN_targeting
WRN	CTTCCAATTTTATTTCTCCG	TTCCAATTTTATTTCTCCG	GTTCCAATTTTATTTCTCCG	atcttgtggaaaggacgaaacaccGTTCCAATTTTATTTCTCCGgtttaagagctatgctggaaacagc	69	55686886-fd24-46a3-a961-d49e070548f1	WRN_targeting
WRN	CTTCCATCAGAGAAATAAGG	TTCCATCAGAGAAATAAGG	GTTCCATCAGAGAAATAAGG	atcttgtggaaaggacgaaacaccGTTCCATCAGAGAAATAAGGgtttaagagctatgctggaaacagc	69	e7197f25-be67-4953-a1f4-a41d0c0b9b32	WRN_targeting
WRN	CTTCCTACTAAAGAAGAAGA	TTCCTACTAAAGAAGAAGA	GTTCCTACTAAAGAAGAAGA	atcttgtggaaaggacgaaacaccGTTCCTACTAAAGAAGAAGAgtttaagagctatgctggaaacagc	69	86edaebd-e49d-4682-a95c-53f1bf48d7e9	WRN_targeting
WRN	CTTCCTGTAAGATTGCTTTA	TTCCTGTAAGATTGCTTTA	GTTCCTGTAAGATTGCTTTA	atcttgtggaaaggacgaaacaccGTTCCTGTAAGATTGCTTTAgtttaagagctatgctggaaacagc	69	19299548-58be-45e5-9920-1d6db4880099	WRN_targeting
WRN	CTTCCTTTGGCAAACCACAC	TTCCTTTGGCAAACCACAC	GTTCCTTTGGCAAACCACAC	atcttgtggaaaggacgaaacaccGTTCCTTTGGCAAACCACACgtttaagagctatgctggaaacagc	69	cfd31b32-6f6e-4dba-8240-3d6aaf8cadb2	WRN_targeting
WRN	CTTCGGGCACCAAAGAGCAT	TTCGGGCACCAAAGAGCAT	GTTCGGGCACCAAAGAGCAT	atcttgtggaaaggacgaaacaccGTTCGGGCACCAAAGAGCATgtttaagagctatgctggaaacagc	69	64b4d6b2-687b-4907-9ddb-dba716b2c385	WRN_targeting
WRN	CTTCTAAATACAGGTTTGGT	TTCTAAATACAGGTTTGGT	GTTCTAAATACAGGTTTGGT	atcttgtggaaaggacgaaacaccGTTCTAAATACAGGTTTGGTgtttaagagctatgctggaaacagc	69	fc252b80-208c-4ac1-a1ad-0210de652dab	WRN_targeting
WRN	CTTCTGAACCTCTGGAGTCA	TTCTGAACCTCTGGAGTCA	GTTCTGAACCTCTGGAGTCA	atcttgtggaaaggacgaaacaccGTTCTGAACCTCTGGAGTCAgtttaagagctatgctggaaacagc	69	162906b4-d230-4185-b998-f7b84afcfb6f	WRN_targeting
WRN	CTTCTGCATTCAATCCATTT	TTCTGCATTCAATCCATTT	GTTCTGCATTCAATCCATTT	atcttgtggaaaggacgaaacaccGTTCTGCATTCAATCCATTTgtttaagagctatgctggaaacagc	69	ee3a9e66-5465-4f78-840f-0f58a3623d28	WRN_targeting
WRN	CTTCTGCATTTGCATGCTTT	TTCTGCATTTGCATGCTTT	GTTCTGCATTTGCATGCTTT	atcttgtggaaaggacgaaacaccGTTCTGCATTTGCATGCTTTgtttaagagctatgctggaaacagc	69	bf973651-677d-4d8d-9ec2-fd44d6c84cef	WRN_targeting
WRN	CTTCTTACTGAGATACGTAA	TTCTTACTGAGATACGTAA	GTTCTTACTGAGATACGTAA	atcttgtggaaaggacgaaacaccGTTCTTACTGAGATACGTAAgtttaagagctatgctggaaacagc	69	74c7b373-9174-4962-ac61-544fb2450ec2	WRN_targeting
WRN	CTTCTTCAGCCGGATGACTG	TTCTTCAGCCGGATGACTG	GTTCTTCAGCCGGATGACTG	atcttgtggaaaggacgaaacaccGTTCTTCAGCCGGATGACTGgtttaagagctatgctggaaacagc	69	89461847-b23e-48e3-a527-07acb4a8aace	WRN_targeting
WRN	CTTCTTCTTCTTCTTTAGTA	TTCTTCTTCTTCTTTAGTA	GTTCTTCTTCTTCTTTAGTA	atcttgtggaaaggacgaaacaccGTTCTTCTTCTTCTTTAGTAgtttaagagctatgctggaaacagc	69	7a03c6d1-dda8-449c-8362-6748d06886f6	WRN_targeting
WRN	CTTCTTCTTCTTTAGTAGGA	TTCTTCTTCTTTAGTAGGA	GTTCTTCTTCTTTAGTAGGA	atcttgtggaaaggacgaaacaccGTTCTTCTTCTTTAGTAGGAgtttaagagctatgctggaaacagc	69	50034e91-68bb-4956-b578-a763c62c1043	WRN_targeting
WRN	CTTCTTTAGTAGGAAGACCC	TTCTTTAGTAGGAAGACCC	GTTCTTTAGTAGGAAGACCC	atcttgtggaaaggacgaaacaccGTTCTTTAGTAGGAAGACCCgtttaagagctatgctggaaacagc	69	2a07d47b-4404-4688-bde4-8728a32313f4	WRN_targeting
WRN	CTTCTTTTCTTGGAATAAAG	TTCTTTTCTTGGAATAAAG	GTTCTTTTCTTGGAATAAAG	atcttgtggaaaggacgaaacaccGTTCTTTTCTTGGAATAAAGgtttaagagctatgctggaaacagc	69	798ff8bb-5e5f-4074-876b-65f96d83de9a	WRN_targeting
WRN	CTTGATCATTTAGCTAAACA	TTGATCATTTAGCTAAACA	GTTGATCATTTAGCTAAACA	atcttgtggaaaggacgaaacaccGTTGATCATTTAGCTAAACAgtttaagagctatgctggaaacagc	69	ad1c0920-24cb-4a07-b125-550eef64f4d3	WRN_targeting
WRN	CTTGCCAGTGCCAAATAAAC	TTGCCAGTGCCAAATAAAC	GTTGCCAGTGCCAAATAAAC	atcttgtggaaaggacgaaacaccGTTGCCAGTGCCAAATAAACgtttaagagctatgctggaaacagc	69	5858fe2a-64ec-4735-9977-d90141f59ddf	WRN_targeting
WRN	CTTGCCTCAAGATGTACTTT	TTGCCTCAAGATGTACTTT	GTTGCCTCAAGATGTACTTT	atcttgtggaaaggacgaaacaccGTTGCCTCAAGATGTACTTTgtttaagagctatgctggaaacagc	69	89c8f862-9eb8-4603-95ce-910a97e1ab7e	WRN_targeting
WRN	CTTGCTCTGTCGCCAGGCTG	TTGCTCTGTCGCCAGGCTG	GTTGCTCTGTCGCCAGGCTG	atcttgtggaaaggacgaaacaccGTTGCTCTGTCGCCAGGCTGgtttaagagctatgctggaaacagc	69	94462406-7e8f-4efa-82c8-f7cbd3972133	WRN_targeting
WRN	CTTGCTCTTCATTGGGTGCT	TTGCTCTTCATTGGGTGCT	GTTGCTCTTCATTGGGTGCT	atcttgtggaaaggacgaaacaccGTTGCTCTTCATTGGGTGCTgtttaagagctatgctggaaacagc	69	b3848749-1379-409f-a6ce-eaaf230185c9	WRN_targeting
WRN	CTTGCTGGTATCACTTCCTT	TTGCTGGTATCACTTCCTT	GTTGCTGGTATCACTTCCTT	atcttgtggaaaggacgaaacaccGTTGCTGGTATCACTTCCTTgtttaagagctatgctggaaacagc	69	e6ffeb53-df05-4d95-99c1-55c493215852	WRN_targeting
WRN	CTTGTGCCGAAATAACAGGC	TTGTGCCGAAATAACAGGC	GTTGTGCCGAAATAACAGGC	atcttgtggaaaggacgaaacaccGTTGTGCCGAAATAACAGGCgtttaagagctatgctggaaacagc	69	cd161b16-e8fa-4acb-b975-ceeee0730309	WRN_targeting
WRN	CTTGTGCTAAAACTCATGCC	TTGTGCTAAAACTCATGCC	GTTGTGCTAAAACTCATGCC	atcttgtggaaaggacgaaacaccGTTGTGCTAAAACTCATGCCgtttaagagctatgctggaaacagc	69	5cb5feb4-845d-4ec4-afd0-be80a31a52c0	WRN_targeting
WRN	CTTGTTCCACGTTTCTTCCA	TTGTTCCACGTTTCTTCCA	GTTGTTCCACGTTTCTTCCA	atcttgtggaaaggacgaaacaccGTTGTTCCACGTTTCTTCCAgtttaagagctatgctggaaacagc	69	a9f03842-5b24-4034-b68e-ee34e37a6767	WRN_targeting
WRN	CTTTAGAAAACCTCAATAGT	TTTAGAAAACCTCAATAGT	GTTTAGAAAACCTCAATAGT	atcttgtggaaaggacgaaacaccGTTTAGAAAACCTCAATAGTgtttaagagctatgctggaaacagc	69	b4ef403b-0f7f-491b-a484-7fe3dc61c2c3	WRN_targeting
WRN	CTTTAGGGAGCCCAACTTCC	TTTAGGGAGCCCAACTTCC	GTTTAGGGAGCCCAACTTCC	atcttgtggaaaggacgaaacaccGTTTAGGGAGCCCAACTTCCgtttaagagctatgctggaaacagc	69	a437bebd-1652-4faa-bf3e-3dd904688533	WRN_targeting
WRN	CTTTATCACTTACCAATATC	TTTATCACTTACCAATATC	GTTTATCACTTACCAATATC	atcttgtggaaaggacgaaacaccGTTTATCACTTACCAATATCgtttaagagctatgctggaaacagc	69	26efcc16-c9ac-4e27-b69f-c0a19d12c6e5	WRN_targeting
WRN	CTTTATGTAAGGCTGTGCAT	TTTATGTAAGGCTGTGCAT	GTTTATGTAAGGCTGTGCAT	atcttgtggaaaggacgaaacaccGTTTATGTAAGGCTGTGCATgtttaagagctatgctggaaacagc	69	edc6219e-ecc5-4453-a0a7-17ebaeedf99f	WRN_targeting
WRN	CTTTATTAAAACAGTGTATT	TTTATTAAAACAGTGTATT	GTTTATTAAAACAGTGTATT	atcttgtggaaaggacgaaacaccGTTTATTAAAACAGTGTATTgtttaagagctatgctggaaacagc	69	6adf0508-df8c-43eb-8c18-d80fd1a17c58	WRN_targeting
WRN	CTTTATTTATAGCAAACCTT	TTTATTTATAGCAAACCTT	GTTTATTTATAGCAAACCTT	atcttgtggaaaggacgaaacaccGTTTATTTATAGCAAACCTTgtttaagagctatgctggaaacagc	69	ed4be858-bda7-430c-8d37-e1c31e12d633	WRN_targeting
WRN	CTTTATTTTTCCAGGATGTC	TTTATTTTTCCAGGATGTC	GTTTATTTTTCCAGGATGTC	atcttgtggaaaggacgaaacaccGTTTATTTTTCCAGGATGTCgtttaagagctatgctggaaacagc	69	36666385-e554-4923-a83a-11bdacadd02b	WRN_targeting
WRN	CTTTCACCGCTTGGGATAAG	TTTCACCGCTTGGGATAAG	GTTTCACCGCTTGGGATAAG	atcttgtggaaaggacgaaacaccGTTTCACCGCTTGGGATAAGgtttaagagctatgctggaaacagc	69	2bdc21db-a125-4ff6-9e59-b100996f4813	WRN_targeting
WRN	CTTTCCACTGAACTCTTGAA	TTTCCACTGAACTCTTGAA	GTTTCCACTGAACTCTTGAA	atcttgtggaaaggacgaaacaccGTTTCCACTGAACTCTTGAAgtttaagagctatgctggaaacagc	69	2d5b39dd-16d9-4b77-a19a-4bffce4a6f08	WRN_targeting
WRN	CTTTCCATTTTTAAGCATTT	TTTCCATTTTTAAGCATTT	GTTTCCATTTTTAAGCATTT	atcttgtggaaaggacgaaacaccGTTTCCATTTTTAAGCATTTgtttaagagctatgctggaaacagc	69	89dd3334-6196-4b42-9676-d0fac04b6a34	WRN_targeting
WRN	CTTTCCTGTCAGAAGATATT	TTTCCTGTCAGAAGATATT	GTTTCCTGTCAGAAGATATT	atcttgtggaaaggacgaaacaccGTTTCCTGTCAGAAGATATTgtttaagagctatgctggaaacagc	69	0318f499-4933-4964-ad43-912b9e2180a3	WRN_targeting
WRN	CTTTCTTAATTTTTTTTTTA	TTTCTTAATTTTTTTTTTA	GTTTCTTAATTTTTTTTTTA	atcttgtggaaaggacgaaacaccGTTTCTTAATTTTTTTTTTAgtttaagagctatgctggaaacagc	69	c12fd8cf-ca78-4783-8146-dcf1d59d659f	WRN_targeting
WRN	CTTTCTTACATTTACAAAAC	TTTCTTACATTTACAAAAC	GTTTCTTACATTTACAAAAC	atcttgtggaaaggacgaaacaccGTTTCTTACATTTACAAAACgtttaagagctatgctggaaacagc	69	4ed0352f-b9af-4e2d-8c17-edab08b5c594	WRN_targeting
WRN	CTTTGAAATGGATGGTGAAC	TTTGAAATGGATGGTGAAC	GTTTGAAATGGATGGTGAAC	atcttgtggaaaggacgaaacaccGTTTGAAATGGATGGTGAACgtttaagagctatgctggaaacagc	69	5ca0bac5-6d07-42b0-a9a7-0d1956487c20	WRN_targeting
WRN	CTTTGAAATGTCCTATTTGC	TTTGAAATGTCCTATTTGC	GTTTGAAATGTCCTATTTGC	atcttgtggaaaggacgaaacaccGTTTGAAATGTCCTATTTGCgtttaagagctatgctggaaacagc	69	4d67e441-b6ff-40aa-8830-76541dbfd694	WRN_targeting
WRN	CTTTGAAGATTCAACTACTG	TTTGAAGATTCAACTACTG	GTTTGAAGATTCAACTACTG	atcttgtggaaaggacgaaacaccGTTTGAAGATTCAACTACTGgtttaagagctatgctggaaacagc	69	9481442d-4911-4ed4-a432-42e20394a0e9	WRN_targeting
WRN	CTTTGAAGTCCATCACGACC	TTTGAAGTCCATCACGACC	GTTTGAAGTCCATCACGACC	atcttgtggaaaggacgaaacaccGTTTGAAGTCCATCACGACCgtttaagagctatgctggaaacagc	69	85e4ae73-1216-4b41-bb9c-84a558d98727	WRN_targeting
WRN	CTTTGCACAGGCACGTAGTT	TTTGCACAGGCACGTAGTT	GTTTGCACAGGCACGTAGTT	atcttgtggaaaggacgaaacaccGTTTGCACAGGCACGTAGTTgtttaagagctatgctggaaacagc	69	25e08798-f40e-4089-b643-955f60be22fe	WRN_targeting
WRN	CTTTGCCATCATCTTTAATT	TTTGCCATCATCTTTAATT	GTTTGCCATCATCTTTAATT	atcttgtggaaaggacgaaacaccGTTTGCCATCATCTTTAATTgtttaagagctatgctggaaacagc	69	02b988f1-8216-41ee-855e-4460728b8dd1	WRN_targeting
WRN	CTTTGGGAGGCCGAGGCGGG	TTTGGGAGGCCGAGGCGGG	GTTTGGGAGGCCGAGGCGGG	atcttgtggaaaggacgaaacaccGTTTGGGAGGCCGAGGCGGGgtttaagagctatgctggaaacagc	69	a5396a58-ada4-474a-9f36-b8c6315bc048	WRN_targeting
WRN	CTTTGGTCCACAAGCATTTA	TTTGGTCCACAAGCATTTA	GTTTGGTCCACAAGCATTTA	atcttgtggaaaggacgaaacaccGTTTGGTCCACAAGCATTTAgtttaagagctatgctggaaacagc	69	8829d19c-e6af-45bd-8e20-779671690e51	WRN_targeting
WRN	CTTTTAAACTTTCAGTCTTT	TTTTAAACTTTCAGTCTTT	GTTTTAAACTTTCAGTCTTT	atcttgtggaaaggacgaaacaccGTTTTAAACTTTCAGTCTTTgtttaagagctatgctggaaacagc	69	9be2a831-d426-4b0b-b215-69dcdf1b36b7	WRN_targeting
WRN	CTTTTAATAGGGTAGAAATT	TTTTAATAGGGTAGAAATT	GTTTTAATAGGGTAGAAATT	atcttgtggaaaggacgaaacaccGTTTTAATAGGGTAGAAATTgtttaagagctatgctggaaacagc	69	5cd6c5e3-6f3c-42a7-96c2-35ebecc86d4f	WRN_targeting
WRN	CTTTTCACCTTCAAGAGTTC	TTTTCACCTTCAAGAGTTC	GTTTTCACCTTCAAGAGTTC	atcttgtggaaaggacgaaacaccGTTTTCACCTTCAAGAGTTCgtttaagagctatgctggaaacagc	69	ad494f3f-9767-4e85-ae90-ecd7af806dd4	WRN_targeting
WRN	CTTTTCCAACTACGTGCCTG	TTTTCCAACTACGTGCCTG	GTTTTCCAACTACGTGCCTG	atcttgtggaaaggacgaaacaccGTTTTCCAACTACGTGCCTGgtttaagagctatgctggaaacagc	69	d7ed62cb-46a7-4e12-bb0e-5611cea871d2	WRN_targeting
WRN	CTTTTGTTGACATCACATGA	TTTTGTTGACATCACATGA	GTTTTGTTGACATCACATGA	atcttgtggaaaggacgaaacaccGTTTTGTTGACATCACATGAgtttaagagctatgctggaaacagc	69	5d49e291-6465-4413-b65f-5dbd40bed3e6	WRN_targeting
WRN	CTTTTGTTTGTTTTTACAGA	TTTTGTTTGTTTTTACAGA	GTTTTGTTTGTTTTTACAGA	atcttgtggaaaggacgaaacaccGTTTTGTTTGTTTTTACAGAgtttaagagctatgctggaaacagc	69	1b920766-4d29-42d4-a168-1239590ace83	WRN_targeting
WRN	CTTTTTACAAAAGCCTTACC	TTTTTACAAAAGCCTTACC	GTTTTTACAAAAGCCTTACC	atcttgtggaaaggacgaaacaccGTTTTTACAAAAGCCTTACCgtttaagagctatgctggaaacagc	69	36f3e9ce-d26d-47ac-8b3f-492f9e5de002	WRN_targeting
WRN	CTTTTTACGTTTTCAACCGT	TTTTTACGTTTTCAACCGT	GTTTTTACGTTTTCAACCGT	atcttgtggaaaggacgaaacaccGTTTTTACGTTTTCAACCGTgtttaagagctatgctggaaacagc	69	d1a5180e-3623-4ee6-ad49-453313dd9aa6	WRN_targeting
WRN	CTTTTTCTTTAGTTCCCACT	TTTTTCTTTAGTTCCCACT	GTTTTTCTTTAGTTCCCACT	atcttgtggaaaggacgaaacaccGTTTTTCTTTAGTTCCCACTgtttaagagctatgctggaaacagc	69	434fd10e-bd70-4ee0-b33e-31eeab40ce25	WRN_targeting
WRN	CTTTTTGCTTTTAATAGGGT	TTTTTGCTTTTAATAGGGT	GTTTTTGCTTTTAATAGGGT	atcttgtggaaaggacgaaacaccGTTTTTGCTTTTAATAGGGTgtttaagagctatgctggaaacagc	69	7075cfac-1b74-421b-ba30-f9ed15eed8ec	WRN_targeting
WRN	GAAAAAAAATTGGAAACAAC	AAAAAAAATTGGAAACAAC	GAAAAAAAATTGGAAACAAC	atcttgtggaaaggacgaaacaccGAAAAAAAATTGGAAACAACgtttaagagctatgctggaaacagc	69	8787c04c-24be-4c80-8da6-3e26e305b0da	WRN_targeting
WRN	GAAAAACTGTAACATTTTCT	AAAAACTGTAACATTTTCT	GAAAAACTGTAACATTTTCT	atcttgtggaaaggacgaaacaccGAAAAACTGTAACATTTTCTgtttaagagctatgctggaaacagc	69	b361ade9-196a-46ab-a7b9-48d660acef6a	WRN_targeting
WRN	GAAAAAGAAAGGAGGGAGGG	AAAAAGAAAGGAGGGAGGG	GAAAAAGAAAGGAGGGAGGG	atcttgtggaaaggacgaaacaccGAAAAAGAAAGGAGGGAGGGgtttaagagctatgctggaaacagc	69	924e1f1b-cd25-4bc7-9bc5-75cf19a0c72a	WRN_targeting
WRN	GAAAAATGAACCTAGGCAGA	AAAAATGAACCTAGGCAGA	GAAAAATGAACCTAGGCAGA	atcttgtggaaaggacgaaacaccGAAAAATGAACCTAGGCAGAgtttaagagctatgctggaaacagc	69	967e2f81-7208-463c-9c45-86a4e7dbd4a1	WRN_targeting
WRN	GAAAACCTCAATAGTGGCAC	AAAACCTCAATAGTGGCAC	GAAAACCTCAATAGTGGCAC	atcttgtggaaaggacgaaacaccGAAAACCTCAATAGTGGCACgtttaagagctatgctggaaacagc	69	a45cc3f2-973c-4413-9164-1a94cdf56c4e	WRN_targeting
WRN	GAAAACGTAAAAAGGATTGA	AAAACGTAAAAAGGATTGA	GAAAACGTAAAAAGGATTGA	atcttgtggaaaggacgaaacaccGAAAACGTAAAAAGGATTGAgtttaagagctatgctggaaacagc	69	ab2e4141-c52e-46f4-98b5-86e57d8ce0a6	WRN_targeting
WRN	GAAAAGGCTTTATGTAAGGC	AAAAGGCTTTATGTAAGGC	GAAAAGGCTTTATGTAAGGC	atcttgtggaaaggacgaaacaccGAAAAGGCTTTATGTAAGGCgtttaagagctatgctggaaacagc	69	584d8adb-bd7a-4429-b96f-49e95d5bc886	WRN_targeting
WRN	GAAAAGTTGTGTTCCTCCAC	AAAAGTTGTGTTCCTCCAC	GAAAAGTTGTGTTCCTCCAC	atcttgtggaaaggacgaaacaccGAAAAGTTGTGTTCCTCCACgtttaagagctatgctggaaacagc	69	e9dcdfdb-b700-4531-b588-26b138887fd6	WRN_targeting
WRN	GAAAATAAAGCAGTTAAAAA	AAAATAAAGCAGTTAAAAA	GAAAATAAAGCAGTTAAAAA	atcttgtggaaaggacgaaacaccGAAAATAAAGCAGTTAAAAAgtttaagagctatgctggaaacagc	69	44daf0cf-fbdd-46a4-9e1c-8d517a41e520	WRN_targeting
WRN	GAAAATGAAACCGCATTTTG	AAAATGAAACCGCATTTTG	GAAAATGAAACCGCATTTTG	atcttgtggaaaggacgaaacaccGAAAATGAAACCGCATTTTGgtttaagagctatgctggaaacagc	69	38e2dc43-d40e-4ae2-ba55-27a35fdd3bab	WRN_targeting
WRN	GAAAATGAAGCTAATGAAGG	AAAATGAAGCTAATGAAGG	GAAAATGAAGCTAATGAAGG	atcttgtggaaaggacgaaacaccGAAAATGAAGCTAATGAAGGgtttaagagctatgctggaaacagc	69	f2b18b0b-8c25-4376-9c2d-644db7cae823	WRN_targeting
WRN	GAAACAAATATATCTGTCAT	AAACAAATATATCTGTCAT	GAAACAAATATATCTGTCAT	atcttgtggaaaggacgaaacaccGAAACAAATATATCTGTCATgtttaagagctatgctggaaacagc	69	911ec10f-071f-4c16-a077-e5a8487b2436	WRN_targeting
WRN	GAAACACACAACTGAATTAG	AAACACACAACTGAATTAG	GAAACACACAACTGAATTAG	atcttgtggaaaggacgaaacaccGAAACACACAACTGAATTAGgtttaagagctatgctggaaacagc	69	f1242f8e-cb57-4313-86f9-f1632e3c3196	WRN_targeting
WRN	GAAACATGGGACCCAACACT	AAACATGGGACCCAACACT	GAAACATGGGACCCAACACT	atcttgtggaaaggacgaaacaccGAAACATGGGACCCAACACTgtttaagagctatgctggaaacagc	69	818dfd27-5e5c-4c07-a3cf-a54d5ccd3204	WRN_targeting
WRN	GAAACCCTCCCGTCAACTCA	AAACCCTCCCGTCAACTCA	GAAACCCTCCCGTCAACTCA	atcttgtggaaaggacgaaacaccGAAACCCTCCCGTCAACTCAgtttaagagctatgctggaaacagc	69	00aebcd8-1e82-4f63-b3fc-3b90a81c1d59	WRN_targeting
WRN	GAAACTACATGAATTGCGGA	AAACTACATGAATTGCGGA	GAAACTACATGAATTGCGGA	atcttgtggaaaggacgaaacaccGAAACTACATGAATTGCGGAgtttaagagctatgctggaaacagc	69	a46c4117-659a-45f5-9ed1-fb67a4d4d935	WRN_targeting
WRN	GAAAGAAAAAGAAAGGAGGG	AAAGAAAAAGAAAGGAGGG	GAAAGAAAAAGAAAGGAGGG	atcttgtggaaaggacgaaacaccGAAAGAAAAAGAAAGGAGGGgtttaagagctatgctggaaacagc	69	701dd6b0-b86c-477a-9d40-368e9b37bd21	WRN_targeting
WRN	GAAAGAAGAGATAATGTTGC	AAAGAAGAGATAATGTTGC	GAAAGAAGAGATAATGTTGC	atcttgtggaaaggacgaaacaccGAAAGAAGAGATAATGTTGCgtttaagagctatgctggaaacagc	69	2d961b25-464a-4851-86d1-1d0317c39c80	WRN_targeting
WRN	GAAAGAGAAAGAAAAAGAAA	AAAGAGAAAGAAAAAGAAA	GAAAGAGAAAGAAAAAGAAA	atcttgtggaaaggacgaaacaccGAAAGAGAAAGAAAAAGAAAgtttaagagctatgctggaaacagc	69	57a3d6c6-fd6e-496a-b203-434e27000a95	WRN_targeting
WRN	GAAAGAGACGATTACCTGTG	AAAGAGACGATTACCTGTG	GAAAGAGACGATTACCTGTG	atcttgtggaaaggacgaaacaccGAAAGAGACGATTACCTGTGgtttaagagctatgctggaaacagc	69	bd784575-55af-4adf-bb8f-fda41228198c	WRN_targeting
WRN	GAAAGAGAGAAAGAAGAAGA	AAAGAGAGAAAGAAGAAGA	GAAAGAGAGAAAGAAGAAGA	atcttgtggaaaggacgaaacaccGAAAGAGAGAAAGAAGAAGAgtttaagagctatgctggaaacagc	69	cead473e-6749-44f0-a846-81e0b1d4e082	WRN_targeting
WRN	GAAAGAGCAATCACTAGCAT	AAAGAGCAATCACTAGCAT	GAAAGAGCAATCACTAGCAT	atcttgtggaaaggacgaaacaccGAAAGAGCAATCACTAGCATgtttaagagctatgctggaaacagc	69	a53beb5a-b22f-4d7d-af1f-8ec26c9aea36	WRN_targeting
WRN	GAAAGCTGTCAAGCTTCCAG	AAAGCTGTCAAGCTTCCAG	GAAAGCTGTCAAGCTTCCAG	atcttgtggaaaggacgaaacaccGAAAGCTGTCAAGCTTCCAGgtttaagagctatgctggaaacagc	69	a54f46c0-a5f4-4092-9caa-b12ba25120d8	WRN_targeting
WRN	GAAAGGAGGGAGGGAGGGAG	AAAGGAGGGAGGGAGGGAG	GAAAGGAGGGAGGGAGGGAG	atcttgtggaaaggacgaaacaccGAAAGGAGGGAGGGAGGGAGgtttaagagctatgctggaaacagc	69	dfdf7828-ecae-4617-b007-d472df775d18	WRN_targeting
WRN	GAAATATCCTTTAGTAAGAT	AAATATCCTTTAGTAAGAT	GAAATATCCTTTAGTAAGAT	atcttgtggaaaggacgaaacaccGAAATATCCTTTAGTAAGATgtttaagagctatgctggaaacagc	69	789fb0ba-6b27-4e16-875b-60b80567672c	WRN_targeting
WRN	GAAATCTCCAATTTTATCAT	AAATCTCCAATTTTATCAT	GAAATCTCCAATTTTATCAT	atcttgtggaaaggacgaaacaccGAAATCTCCAATTTTATCATgtttaagagctatgctggaaacagc	69	f1a8d4a6-637c-49f7-989a-21b5c7293185	WRN_targeting
WRN	GAAATGGCTGCAGATCCTGA	AAATGGCTGCAGATCCTGA	GAAATGGCTGCAGATCCTGA	atcttgtggaaaggacgaaacaccGAAATGGCTGCAGATCCTGAgtttaagagctatgctggaaacagc	69	87b2fc79-acb4-466c-8fae-cf8936f98c38	WRN_targeting
WRN	GAAATGTAGAGATACCAACC	AAATGTAGAGATACCAACC	GAAATGTAGAGATACCAACC	atcttgtggaaaggacgaaacaccGAAATGTAGAGATACCAACCgtttaagagctatgctggaaacagc	69	53d08ed6-fb80-4e9c-9fe6-ee94dade953c	WRN_targeting
WRN	GAACAATGTCCACCATTATC	AACAATGTCCACCATTATC	GAACAATGTCCACCATTATC	atcttgtggaaaggacgaaacaccGAACAATGTCCACCATTATCgtttaagagctatgctggaaacagc	69	feca1f17-55f6-47ad-8d5f-f766dbbc7653	WRN_targeting
WRN	GAACAGAAGACGAGTCTGGT	AACAGAAGACGAGTCTGGT	GAACAGAAGACGAGTCTGGT	atcttgtggaaaggacgaaacaccGAACAGAAGACGAGTCTGGTgtttaagagctatgctggaaacagc	69	20ef7356-6823-4da7-bfa0-5f4785d33684	WRN_targeting
WRN	GAACAGATCTCTTCAGAACC	AACAGATCTCTTCAGAACC	GAACAGATCTCTTCAGAACC	atcttgtggaaaggacgaaacaccGAACAGATCTCTTCAGAACCgtttaagagctatgctggaaacagc	69	dca38194-e86e-426f-8105-6920c43d2974	WRN_targeting
WRN	GAACATACCATGCGGGCATG	AACATACCATGCGGGCATG	GAACATACCATGCGGGCATG	atcttgtggaaaggacgaaacaccGAACATACCATGCGGGCATGgtttaagagctatgctggaaacagc	69	8a295c28-64e7-49ad-87b0-788659038532	WRN_targeting
WRN	GAACATCCATTTTATTGGCA	AACATCCATTTTATTGGCA	GAACATCCATTTTATTGGCA	atcttgtggaaaggacgaaacaccGAACATCCATTTTATTGGCAgtttaagagctatgctggaaacagc	69	5e4b2203-c3b3-414f-bebc-cfefef4d38d7	WRN_targeting
WRN	GAACATGAACTCCAAATTTT	AACATGAACTCCAAATTTT	GAACATGAACTCCAAATTTT	atcttgtggaaaggacgaaacaccGAACATGAACTCCAAATTTTgtttaagagctatgctggaaacagc	69	cb85837d-1eb7-4a1a-978a-c44fc74167d1	WRN_targeting
WRN	GAACATGAAGTTTTAATTCA	AACATGAAGTTTTAATTCA	GAACATGAAGTTTTAATTCA	atcttgtggaaaggacgaaacaccGAACATGAAGTTTTAATTCAgtttaagagctatgctggaaacagc	69	9e45c6c4-925f-4704-b721-be199bcb8db9	WRN_targeting
WRN	GAACCTGAATGATGTAAAAC	AACCTGAATGATGTAAAAC	GAACCTGAATGATGTAAAAC	atcttgtggaaaggacgaaacaccGAACCTGAATGATGTAAAACgtttaagagctatgctggaaacagc	69	4d6031d4-3625-4742-a906-9df857346af7	WRN_targeting
WRN	GAACGAAAAGAAGATGGATT	AACGAAAAGAAGATGGATT	GAACGAAAAGAAGATGGATT	atcttgtggaaaggacgaaacaccGAACGAAAAGAAGATGGATTgtttaagagctatgctggaaacagc	69	c6e2406a-d681-497a-9e7b-18d243ea3d63	WRN_targeting
WRN	GAACTAAGTTGGCCTCTTCA	AACTAAGTTGGCCTCTTCA	GAACTAAGTTGGCCTCTTCA	atcttgtggaaaggacgaaacaccGAACTAAGTTGGCCTCTTCAgtttaagagctatgctggaaacagc	69	88e0fd16-a11c-4cc4-b071-86f95a9042d7	WRN_targeting
WRN	GAACTGTAAGCTTTTTCTGG	AACTGTAAGCTTTTTCTGG	GAACTGTAAGCTTTTTCTGG	atcttgtggaaaggacgaaacaccGAACTGTAAGCTTTTTCTGGgtttaagagctatgctggaaacagc	69	04702c12-5fa7-4e36-b0a0-1e60960f681e	WRN_targeting
WRN	GAACTTGAACAGATCTCTTC	AACTTGAACAGATCTCTTC	GAACTTGAACAGATCTCTTC	atcttgtggaaaggacgaaacaccGAACTTGAACAGATCTCTTCgtttaagagctatgctggaaacagc	69	cc088b96-ca44-4561-a255-3e337b7a5f7d	WRN_targeting
WRN	GAACTTGCAGTAGCAGTAAG	AACTTGCAGTAGCAGTAAG	GAACTTGCAGTAGCAGTAAG	atcttgtggaaaggacgaaacaccGAACTTGCAGTAGCAGTAAGgtttaagagctatgctggaaacagc	69	8c5c9b23-8e66-42a2-948d-7ee0313ab6e1	WRN_targeting
WRN	GAAGAAAGAAGAGATAATGT	AAGAAAGAAGAGATAATGT	GAAGAAAGAAGAGATAATGT	atcttgtggaaaggacgaaacaccGAAGAAAGAAGAGATAATGTgtttaagagctatgctggaaacagc	69	bd80dc77-a5f9-4289-8f50-e1abb624cb58	WRN_targeting
WRN	GAAGAACAGAAGACGAGTCT	AAGAACAGAAGACGAGTCT	GAAGAACAGAAGACGAGTCT	atcttgtggaaaggacgaaacaccGAAGAACAGAAGACGAGTCTgtttaagagctatgctggaaacagc	69	d9720355-9812-4e33-9b58-0631261b7842	WRN_targeting
WRN	GAAGAAGAAGAATCAGAAGA	AAGAAGAAGAATCAGAAGA	GAAGAAGAAGAATCAGAAGA	atcttgtggaaaggacgaaacaccGAAGAAGAAGAATCAGAAGAgtttaagagctatgctggaaacagc	69	d5988a26-4a0e-48e5-b90f-244e4e4cd9ba	WRN_targeting
WRN	GAAGAAGAAGATGATGAAAA	AAGAAGAAGATGATGAAAA	GAAGAAGAAGATGATGAAAA	atcttgtggaaaggacgaaacaccGAAGAAGAAGATGATGAAAAgtttaagagctatgctggaaacagc	69	044196ec-b81b-498f-8f93-f11d0aab3f5c	WRN_targeting
WRN	GAAGAAGAAGGAGGAGGAGG	AAGAAGAAGGAGGAGGAGG	GAAGAAGAAGGAGGAGGAGG	atcttgtggaaaggacgaaacaccGAAGAAGAAGGAGGAGGAGGgtttaagagctatgctggaaacagc	69	c120d0c3-c528-4313-be12-ac07686e7ae4	WRN_targeting
WRN	GAAGAAGAATTAGTAGTAGT	AAGAAGAATTAGTAGTAGT	GAAGAAGAATTAGTAGTAGT	atcttgtggaaaggacgaaacaccGAAGAAGAATTAGTAGTAGTgtttaagagctatgctggaaacagc	69	e6807d4c-3156-48a8-98d0-f87b3fc2f32a	WRN_targeting
WRN	GAAGAAGAGGAAGAGGAAGA	AAGAAGAGGAAGAGGAAGA	GAAGAAGAGGAAGAGGAAGA	atcttgtggaaaggacgaaacaccGAAGAAGAGGAAGAGGAAGAgtttaagagctatgctggaaacagc	69	2fee664b-6e55-473c-a623-838a193795a7	WRN_targeting
WRN	GAAGAAGATGATGAAAATGA	AAGAAGATGATGAAAATGA	GAAGAAGATGATGAAAATGA	atcttgtggaaaggacgaaacaccGAAGAAGATGATGAAAATGAgtttaagagctatgctggaaacagc	69	923176dc-ef1a-4ee6-88ce-16886cdae506	WRN_targeting
WRN	GAAGAAGTAGGCATCAATAC	AAGAAGTAGGCATCAATAC	GAAGAAGTAGGCATCAATAC	atcttgtggaaaggacgaaacaccGAAGAAGTAGGCATCAATACgtttaagagctatgctggaaacagc	69	071f3d34-aa62-4687-b347-ae7d4f67160e	WRN_targeting
WRN	GAAGAAGTTCTTAAATACGT	AAGAAGTTCTTAAATACGT	GAAGAAGTTCTTAAATACGT	atcttgtggaaaggacgaaacaccGAAGAAGTTCTTAAATACGTgtttaagagctatgctggaaacagc	69	3358a302-d7cd-4277-bf51-2db26edd7e7b	WRN_targeting
WRN	GAAGAATATCTTAGTGATAT	AAGAATATCTTAGTGATAT	GAAGAATATCTTAGTGATAT	atcttgtggaaaggacgaaacaccGAAGAATATCTTAGTGATATgtttaagagctatgctggaaacagc	69	b181b093-cfc2-4e8a-a617-e3d2de337dec	WRN_targeting
WRN	GAAGAATCAGAAGAAGAATT	AAGAATCAGAAGAAGAATT	GAAGAATCAGAAGAAGAATT	atcttgtggaaaggacgaaacaccGAAGAATCAGAAGAAGAATTgtttaagagctatgctggaaacagc	69	c7b79c25-3aae-40d7-af8a-0dda5ceea288	WRN_targeting
WRN	GAAGAATTAGTAGTAGTAGT	AAGAATTAGTAGTAGTAGT	GAAGAATTAGTAGTAGTAGT	atcttgtggaaaggacgaaacaccGAAGAATTAGTAGTAGTAGTgtttaagagctatgctggaaacagc	69	188ece34-0f29-4e03-b7f3-e824822d01cc	WRN_targeting
WRN	GAAGACACTTTACCCCGAGA	AAGACACTTTACCCCGAGA	GAAGACACTTTACCCCGAGA	atcttgtggaaaggacgaaacaccGAAGACACTTTACCCCGAGAgtttaagagctatgctggaaacagc	69	0ddd481a-b053-44c0-93b3-e11c4ce57512	WRN_targeting
WRN	GAAGAGCATAGCTGAGAGCA	AAGAGCATAGCTGAGAGCA	GAAGAGCATAGCTGAGAGCA	atcttgtggaaaggacgaaacaccGAAGAGCATAGCTGAGAGCAgtttaagagctatgctggaaacagc	69	045dc643-52de-486b-bc64-e1ae3aabc1fe	WRN_targeting
WRN	GAAGAGGAAGAAGAAGGAGG	AAGAGGAAGAAGAAGGAGG	GAAGAGGAAGAAGAAGGAGG	atcttgtggaaaggacgaaacaccGAAGAGGAAGAAGAAGGAGGgtttaagagctatgctggaaacagc	69	ba4de2a0-aea4-44f7-855d-ef8ab90bb565	WRN_targeting
WRN	GAAGAGGAAGAGGAAGAAGA	AAGAGGAAGAGGAAGAAGA	GAAGAGGAAGAGGAAGAAGA	atcttgtggaaaggacgaaacaccGAAGAGGAAGAGGAAGAAGAgtttaagagctatgctggaaacagc	69	b45bf060-62b6-4ee3-99a6-864d28b952e7	WRN_targeting
WRN	GAAGATGACCTCCCCTTCTT	AAGATGACCTCCCCTTCTT	GAAGATGACCTCCCCTTCTT	atcttgtggaaaggacgaaacaccGAAGATGACCTCCCCTTCTTgtttaagagctatgctggaaacagc	69	bef7fe71-8b5d-4f67-8422-36c3a36fb400	WRN_targeting
WRN	GAAGATGCCTTTGGTAAGTG	AAGATGCCTTTGGTAAGTG	GAAGATGCCTTTGGTAAGTG	atcttgtggaaaggacgaaacaccGAAGATGCCTTTGGTAAGTGgtttaagagctatgctggaaacagc	69	54e8c6a2-7bd6-40a7-aff2-92ed41f4b21e	WRN_targeting
WRN	GAAGATGGATTTGAAGATGG	AAGATGGATTTGAAGATGG	GAAGATGGATTTGAAGATGG	atcttgtggaaaggacgaaacaccGAAGATGGATTTGAAGATGGgtttaagagctatgctggaaacagc	69	daa21058-eaea-444f-807a-58dc99e1bd44	WRN_targeting
WRN	GAAGATGTACTTGGAAATAA	AAGATGTACTTGGAAATAA	GAAGATGTACTTGGAAATAA	atcttgtggaaaggacgaaacaccGAAGATGTACTTGGAAATAAgtttaagagctatgctggaaacagc	69	e858fd6d-057d-4be1-b486-c1bf6f41f0c5	WRN_targeting
WRN	GAAGATTCAACTACTGGGGG	AAGATTCAACTACTGGGGG	GAAGATTCAACTACTGGGGG	atcttgtggaaaggacgaaacaccGAAGATTCAACTACTGGGGGgtttaagagctatgctggaaacagc	69	c3408467-86e2-49ab-b487-e1ba949dd595	WRN_targeting
WRN	GAAGCACTTGTTTGATTATT	AAGCACTTGTTTGATTATT	GAAGCACTTGTTTGATTATT	atcttgtggaaaggacgaaacaccGAAGCACTTGTTTGATTATTgtttaagagctatgctggaaacagc	69	190901d2-1c4c-4016-ba08-379b95a297b2	WRN_targeting
WRN	GAAGCTAATGAAGGGGAAGA	AAGCTAATGAAGGGGAAGA	GAAGCTAATGAAGGGGAAGA	atcttgtggaaaggacgaaacaccGAAGCTAATGAAGGGGAAGAgtttaagagctatgctggaaacagc	69	3b9a2188-64e7-423f-aa64-d45cb5668763	WRN_targeting
WRN	GAAGGAAGGAAGAAGGAAGA	AAGGAAGGAAGAAGGAAGA	GAAGGAAGGAAGAAGGAAGA	atcttgtggaaaggacgaaacaccGAAGGAAGGAAGAAGGAAGAgtttaagagctatgctggaaacagc	69	7a023e70-7b6f-496d-9b26-061fd6673571	WRN_targeting
WRN	GAAGGAAGGAAGGAAGGAAG	AAGGAAGGAAGGAAGGAAG	GAAGGAAGGAAGGAAGGAAG	atcttgtggaaaggacgaaacaccGAAGGAAGGAAGGAAGGAAGgtttaagagctatgctggaaacagc	69	f4af1eab-0b16-4cdf-a5f1-5ed967dde7b0	WRN_targeting
WRN	GAAGGAAGGAAGGAAGGGGA	AAGGAAGGAAGGAAGGGGA	GAAGGAAGGAAGGAAGGGGA	atcttgtggaaaggacgaaacaccGAAGGAAGGAAGGAAGGGGAgtttaagagctatgctggaaacagc	69	e6dd0f76-ddb1-4703-b239-45fca655f5a3	WRN_targeting
WRN	GAAGGACAGTAGATGATTGT	AAGGACAGTAGATGATTGT	GAAGGACAGTAGATGATTGT	atcttgtggaaaggacgaaacaccGAAGGACAGTAGATGATTGTgtttaagagctatgctggaaacagc	69	4cb42df5-2624-45c8-bb9d-863269467a1f	WRN_targeting
WRN	GAAGGAGAAGAAGAAGAATC	AAGGAGAAGAAGAAGAATC	GAAGGAGAAGAAGAAGAATC	atcttgtggaaaggacgaaacaccGAAGGAGAAGAAGAAGAATCgtttaagagctatgctggaaacagc	69	c60c0e80-f8d7-474b-9599-58e79b00f940	WRN_targeting
WRN	GAAGGATATTCCCTGTTTTT	AAGGATATTCCCTGTTTTT	GAAGGATATTCCCTGTTTTT	atcttgtggaaaggacgaaacaccGAAGGATATTCCCTGTTTTTgtttaagagctatgctggaaacagc	69	71d988dc-2059-4144-988d-afdc01e4d533	WRN_targeting
WRN	GAAGGCAAAGCTGCCATGTT	AAGGCAAAGCTGCCATGTT	GAAGGCAAAGCTGCCATGTT	atcttgtggaaaggacgaaacaccGAAGGCAAAGCTGCCATGTTgtttaagagctatgctggaaacagc	69	9d31d040-6425-498a-8930-392e0b4e1f9b	WRN_targeting
WRN	GAAGGCTGATTTAAGATGCC	AAGGCTGATTTAAGATGCC	GAAGGCTGATTTAAGATGCC	atcttgtggaaaggacgaaacaccGAAGGCTGATTTAAGATGCCgtttaagagctatgctggaaacagc	69	56f48454-2660-4d0d-b8ca-7c7a9b001bb6	WRN_targeting
WRN	GAAGGCTTTTTCCCGTCAGC	AAGGCTTTTTCCCGTCAGC	GAAGGCTTTTTCCCGTCAGC	atcttgtggaaaggacgaaacaccGAAGGCTTTTTCCCGTCAGCgtttaagagctatgctggaaacagc	69	ceee9898-e305-4d57-b905-4bccd28857cb	WRN_targeting
WRN	GAAGGGAAGGAAGGAAAGAG	AAGGGAAGGAAGGAAAGAG	GAAGGGAAGGAAGGAAAGAG	atcttgtggaaaggacgaaacaccGAAGGGAAGGAAGGAAAGAGgtttaagagctatgctggaaacagc	69	2b6b4e6a-b150-44ed-bbfb-e35e752b981f	WRN_targeting
WRN	GAAGGGTTCTCAGACCTAAG	AAGGGTTCTCAGACCTAAG	GAAGGGTTCTCAGACCTAAG	atcttgtggaaaggacgaaacaccGAAGGGTTCTCAGACCTAAGgtttaagagctatgctggaaacagc	69	2a0aee0d-9639-45a1-8a37-11ae7125141e	WRN_targeting
WRN	GAAGGTTGAAGTCCGCTGTC	AAGGTTGAAGTCCGCTGTC	GAAGGTTGAAGTCCGCTGTC	atcttgtggaaaggacgaaacaccGAAGGTTGAAGTCCGCTGTCgtttaagagctatgctggaaacagc	69	2d223788-636c-43c2-8e53-98da0898b709	WRN_targeting
WRN	GAAGTAAGGTACATAATTCA	AAGTAAGGTACATAATTCA	GAAGTAAGGTACATAATTCA	atcttgtggaaaggacgaaacaccGAAGTAAGGTACATAATTCAgtttaagagctatgctggaaacagc	69	2cc24d74-e989-4d50-bacc-469d1f49d78f	WRN_targeting
WRN	GAAGTAGGCATCAATACTGA	AAGTAGGCATCAATACTGA	GAAGTAGGCATCAATACTGA	atcttgtggaaaggacgaaacaccGAAGTAGGCATCAATACTGAgtttaagagctatgctggaaacagc	69	73c6ea69-71a9-4581-8ddc-ca0837be588b	WRN_targeting
WRN	GAAGTCCGCTGTCAGGACCA	AAGTCCGCTGTCAGGACCA	GAAGTCCGCTGTCAGGACCA	atcttgtggaaaggacgaaacaccGAAGTCCGCTGTCAGGACCAgtttaagagctatgctggaaacagc	69	0c6fd65b-89c4-4cae-b72c-f0d9c93dd1db	WRN_targeting
WRN	GAAGTCTGTAGGAAATAGAA	AAGTCTGTAGGAAATAGAA	GAAGTCTGTAGGAAATAGAA	atcttgtggaaaggacgaaacaccGAAGTCTGTAGGAAATAGAAgtttaagagctatgctggaaacagc	69	a1986017-0aff-4afa-b4f5-fe7ecf7787be	WRN_targeting
WRN	GAAGTCTTTATGTTAAGGAA	AAGTCTTTATGTTAAGGAA	GAAGTCTTTATGTTAAGGAA	atcttgtggaaaggacgaaacaccGAAGTCTTTATGTTAAGGAAgtttaagagctatgctggaaacagc	69	4c4380ef-7095-492a-827e-5f68d6a8d315	WRN_targeting
WRN	GAAGTTTTAATTCACGTTGA	AAGTTTTAATTCACGTTGA	GAAGTTTTAATTCACGTTGA	atcttgtggaaaggacgaaacaccGAAGTTTTAATTCACGTTGAgtttaagagctatgctggaaacagc	69	b079c4b2-801b-4044-9fb1-6027edcc5b3b	WRN_targeting
WRN	GAATACAGCCACTTTTGTTA	AATACAGCCACTTTTGTTA	GAATACAGCCACTTTTGTTA	atcttgtggaaaggacgaaacaccGAATACAGCCACTTTTGTTAgtttaagagctatgctggaaacagc	69	9708f1f5-b267-403f-84e3-6895b3bebf19	WRN_targeting
WRN	GAATACTGTTCAGGTAACAT	AATACTGTTCAGGTAACAT	GAATACTGTTCAGGTAACAT	atcttgtggaaaggacgaaacaccGAATACTGTTCAGGTAACATgtttaagagctatgctggaaacagc	69	d3074658-d4a9-4f01-b096-152787d17a8b	WRN_targeting
WRN	GAATATAAAAAAGTCTGGTG	AATATAAAAAAGTCTGGTG	GAATATAAAAAAGTCTGGTG	atcttgtggaaaggacgaaacaccGAATATAAAAAAGTCTGGTGgtttaagagctatgctggaaacagc	69	8ec1277e-e86f-47d4-98d7-5f2c3b33416f	WRN_targeting
WRN	GAATATAACTTCTCCAAGTT	AATATAACTTCTCCAAGTT	GAATATAACTTCTCCAAGTT	atcttgtggaaaggacgaaacaccGAATATAACTTCTCCAAGTTgtttaagagctatgctggaaacagc	69	0ac80837-bffb-4275-a11d-4d691ebf0b30	WRN_targeting
WRN	GAATATCCTGTGTGATGGAG	AATATCCTGTGTGATGGAG	GAATATCCTGTGTGATGGAG	atcttgtggaaaggacgaaacaccGAATATCCTGTGTGATGGAGgtttaagagctatgctggaaacagc	69	03c33638-334e-4301-a0fe-0d059ba7fc49	WRN_targeting
WRN	GAATATCCTTCAGGATCTGC	AATATCCTTCAGGATCTGC	GAATATCCTTCAGGATCTGC	atcttgtggaaaggacgaaacaccGAATATCCTTCAGGATCTGCgtttaagagctatgctggaaacagc	69	b4bb3a15-f2b6-4b54-8b4d-74835fed5678	WRN_targeting
WRN	GAATATGGAAAGAGCTTGTT	AATATGGAAAGAGCTTGTT	GAATATGGAAAGAGCTTGTT	atcttgtggaaaggacgaaacaccGAATATGGAAAGAGCTTGTTgtttaagagctatgctggaaacagc	69	eb167932-125b-47bc-9f05-107f51b2d04b	WRN_targeting
WRN	GAATATTAAATTAGACTTCC	AATATTAAATTAGACTTCC	GAATATTAAATTAGACTTCC	atcttgtggaaaggacgaaacaccGAATATTAAATTAGACTTCCgtttaagagctatgctggaaacagc	69	ed43cfc8-4809-42ff-bde0-1a6770913d37	WRN_targeting
WRN	GAATCAAATTCTGACATCCT	AATCAAATTCTGACATCCT	GAATCAAATTCTGACATCCT	atcttgtggaaaggacgaaacaccGAATCAAATTCTGACATCCTgtttaagagctatgctggaaacagc	69	aa9691ef-e876-4d24-bfad-05c5ee6032f8	WRN_targeting
WRN	GAATCAGAAGAAGAATTAGT	AATCAGAAGAAGAATTAGT	GAATCAGAAGAAGAATTAGT	atcttgtggaaaggacgaaacaccGAATCAGAAGAAGAATTAGTgtttaagagctatgctggaaacagc	69	eeb95924-f37a-4151-80c7-87775f68c2e4	WRN_targeting
WRN	GAATCATATTATCAGGAGAT	AATCATATTATCAGGAGAT	GAATCATATTATCAGGAGAT	atcttgtggaaaggacgaaacaccGAATCATATTATCAGGAGATgtttaagagctatgctggaaacagc	69	62909e94-4b07-4c18-a78f-11737dbda00d	WRN_targeting
WRN	GAATGACTAATGAAAAACGA	AATGACTAATGAAAAACGA	GAATGACTAATGAAAAACGA	atcttgtggaaaggacgaaacaccGAATGACTAATGAAAAACGAgtttaagagctatgctggaaacagc	69	9ef30d65-64c4-45db-9d70-5553fef7e007	WRN_targeting
WRN	GAATGTCCAACATCCCAGCT	AATGTCCAACATCCCAGCT	GAATGTCCAACATCCCAGCT	atcttgtggaaaggacgaaacaccGAATGTCCAACATCCCAGCTgtttaagagctatgctggaaacagc	69	37424029-7b0c-4378-8d9a-b40f27ec6e34	WRN_targeting
WRN	GAATTAAGTACAGAGAAGAA	AATTAAGTACAGAGAAGAA	GAATTAAGTACAGAGAAGAA	atcttgtggaaaggacgaaacaccGAATTAAGTACAGAGAAGAAgtttaagagctatgctggaaacagc	69	f16e7c71-83b7-4099-998e-994cc6478ca9	WRN_targeting
WRN	GAATTAGTGCAACTTTGCCA	AATTAGTGCAACTTTGCCA	GAATTAGTGCAACTTTGCCA	atcttgtggaaaggacgaaacaccGAATTAGTGCAACTTTGCCAgtttaagagctatgctggaaacagc	69	7bef3601-7072-4036-9c4a-323cb6a7ac33	WRN_targeting
WRN	GAATTATGGGAACTGAAAAA	AATTATGGGAACTGAAAAA	GAATTATGGGAACTGAAAAA	atcttgtggaaaggacgaaacaccGAATTATGGGAACTGAAAAAgtttaagagctatgctggaaacagc	69	75cf28f0-3ac2-450b-86a7-61c7d0ae69ea	WRN_targeting
WRN	GAATTTGCTGCTTTTTTTCA	AATTTGCTGCTTTTTTTCA	GAATTTGCTGCTTTTTTTCA	atcttgtggaaaggacgaaacaccGAATTTGCTGCTTTTTTTCAgtttaagagctatgctggaaacagc	69	947e65b0-73c0-4f81-b0a6-fe8611eeb5c4	WRN_targeting
WRN	GACAAAAGCTTAAATGCTTG	ACAAAAGCTTAAATGCTTG	GACAAAAGCTTAAATGCTTG	atcttgtggaaaggacgaaacaccGACAAAAGCTTAAATGCTTGgtttaagagctatgctggaaacagc	69	d382e65a-c6c4-44fc-8986-5fa25f6288b8	WRN_targeting
WRN	GACAAGTAATAGTTTCTTAA	ACAAGTAATAGTTTCTTAA	GACAAGTAATAGTTTCTTAA	atcttgtggaaaggacgaaacaccGACAAGTAATAGTTTCTTAAgtttaagagctatgctggaaacagc	69	c787cf67-80be-4d39-9888-6c3d6b5b4f50	WRN_targeting
WRN	GACACAATTCTTCATTAGCT	ACACAATTCTTCATTAGCT	GACACAATTCTTCATTAGCT	atcttgtggaaaggacgaaacaccGACACAATTCTTCATTAGCTgtttaagagctatgctggaaacagc	69	29a70695-a88c-4a73-a718-36a3ee3c8b15	WRN_targeting
WRN	GACACGTACCTTATCCACAT	ACACGTACCTTATCCACAT	GACACGTACCTTATCCACAT	atcttgtggaaaggacgaaacaccGACACGTACCTTATCCACATgtttaagagctatgctggaaacagc	69	21f96998-14f4-4797-9055-09417bf9b855	WRN_targeting
WRN	GACACGTCTGCTGCATGCCT	ACACGTCTGCTGCATGCCT	GACACGTCTGCTGCATGCCT	atcttgtggaaaggacgaaacaccGACACGTCTGCTGCATGCCTgtttaagagctatgctggaaacagc	69	b7ee62df-dcac-4e5b-9fdf-023ee00eeee8	WRN_targeting
WRN	GACAGATGTTGCCAATAAAA	ACAGATGTTGCCAATAAAA	GACAGATGTTGCCAATAAAA	atcttgtggaaaggacgaaacaccGACAGATGTTGCCAATAAAAgtttaagagctatgctggaaacagc	69	11de68bd-153c-4f77-a742-317ed0824096	WRN_targeting
WRN	GACAGCCTCGTACCTAGGCA	ACAGCCTCGTACCTAGGCA	GACAGCCTCGTACCTAGGCA	atcttgtggaaaggacgaaacaccGACAGCCTCGTACCTAGGCAgtttaagagctatgctggaaacagc	69	60ab268c-ee53-47a3-8255-ba0784e71592	WRN_targeting
WRN	GACAGCTTTCCTTAACATAA	ACAGCTTTCCTTAACATAA	GACAGCTTTCCTTAACATAA	atcttgtggaaaggacgaaacaccGACAGCTTTCCTTAACATAAgtttaagagctatgctggaaacagc	69	7e67bd8e-3ae5-4504-8a63-7c817bee48a5	WRN_targeting
WRN	GACAGGAAAGAGCAATCACT	ACAGGAAAGAGCAATCACT	GACAGGAAAGAGCAATCACT	atcttgtggaaaggacgaaacaccGACAGGAAAGAGCAATCACTgtttaagagctatgctggaaacagc	69	df68d47e-cf24-4ebf-9737-8e2ea3e9ff67	WRN_targeting
WRN	GACATCTTAGGCGAAAAATT	ACATCTTAGGCGAAAAATT	GACATCTTAGGCGAAAAATT	atcttgtggaaaggacgaaacaccGACATCTTAGGCGAAAAATTgtttaagagctatgctggaaacagc	69	f3177eef-6fd9-4101-b103-93f0a94bf9eb	WRN_targeting
WRN	GACATGGAATCATATTATCA	ACATGGAATCATATTATCA	GACATGGAATCATATTATCA	atcttgtggaaaggacgaaacaccGACATGGAATCATATTATCAgtttaagagctatgctggaaacagc	69	e23642f6-11d2-4bbd-b119-00c4385488ed	WRN_targeting
WRN	GACCAATTGCACTAGGCAAG	ACCAATTGCACTAGGCAAG	GACCAATTGCACTAGGCAAG	atcttgtggaaaggacgaaacaccGACCAATTGCACTAGGCAAGgtttaagagctatgctggaaacagc	69	91addfcc-6eb2-44b9-a8ce-9b0f03d027c6	WRN_targeting
WRN	GACCACCCTGGCCAACATGG	ACCACCCTGGCCAACATGG	GACCACCCTGGCCAACATGG	atcttgtggaaaggacgaaacaccGACCACCCTGGCCAACATGGgtttaagagctatgctggaaacagc	69	f06fac58-6644-4990-9e4b-cb7439c9f508	WRN_targeting
WRN	GACCAGCTCTACCAATCTCC	ACCAGCTCTACCAATCTCC	GACCAGCTCTACCAATCTCC	atcttgtggaaaggacgaaacaccGACCAGCTCTACCAATCTCCgtttaagagctatgctggaaacagc	69	3477e17c-82eb-4f4c-873a-b3c7f94824ba	WRN_targeting
WRN	GACCCAACACTTGATCATTT	ACCCAACACTTGATCATTT	GACCCAACACTTGATCATTT	atcttgtggaaaggacgaaacaccGACCCAACACTTGATCATTTgtttaagagctatgctggaaacagc	69	fdcdbe5a-e7fb-46af-b763-2b2227d5c99c	WRN_targeting
WRN	GACCCAGAAACTACATGAAT	ACCCAGAAACTACATGAAT	GACCCAGAAACTACATGAAT	atcttgtggaaaggacgaaacaccGACCCAGAAACTACATGAATgtttaagagctatgctggaaacagc	69	afdffc4b-72ed-4868-ab30-1b68827b0cf5	WRN_targeting
WRN	GACCTGGAGCCTTAACAGTC	ACCTGGAGCCTTAACAGTC	GACCTGGAGCCTTAACAGTC	atcttgtggaaaggacgaaacaccGACCTGGAGCCTTAACAGTCgtttaagagctatgctggaaacagc	69	88a59452-8d6b-4421-8da5-923e51cb796c	WRN_targeting
WRN	GACTAATGAAAAACGATGAT	ACTAATGAAAAACGATGAT	GACTAATGAAAAACGATGAT	atcttgtggaaaggacgaaacaccGACTAATGAAAAACGATGATgtttaagagctatgctggaaacagc	69	7eadc63e-0531-45f6-84bf-7404a72ae533	WRN_targeting
WRN	GACTCAGAGGATACATCCTG	ACTCAGAGGATACATCCTG	GACTCAGAGGATACATCCTG	atcttgtggaaaggacgaaacaccGACTCAGAGGATACATCCTGgtttaagagctatgctggaaacagc	69	08660e42-fb84-42f2-b25b-c3a915e64911	WRN_targeting
WRN	GACTCGTCTTCTGTTCTTCT	ACTCGTCTTCTGTTCTTCT	GACTCGTCTTCTGTTCTTCT	atcttgtggaaaggacgaaacaccGACTCGTCTTCTGTTCTTCTgtttaagagctatgctggaaacagc	69	9f56718e-a75a-4b20-b487-16c8361c1026	WRN_targeting
WRN	GACTGCATTTAAACATATAA	ACTGCATTTAAACATATAA	GACTGCATTTAAACATATAA	atcttgtggaaaggacgaaacaccGACTGCATTTAAACATATAAgtttaagagctatgctggaaacagc	69	b3f94034-c43b-42d4-ba94-ff1c099ff244	WRN_targeting
WRN	GACTGTGGAGCGCCACCACA	ACTGTGGAGCGCCACCACA	GACTGTGGAGCGCCACCACA	atcttgtggaaaggacgaaacaccGACTGTGGAGCGCCACCACAgtttaagagctatgctggaaacagc	69	cecca3b7-091d-4a61-9775-c3723c5ad123	WRN_targeting
WRN	GACTTCAATCTCTGAGGAAG	ACTTCAATCTCTGAGGAAG	GACTTCAATCTCTGAGGAAG	atcttgtggaaaggacgaaacaccGACTTCAATCTCTGAGGAAGgtttaagagctatgctggaaacagc	69	a62f2262-84c5-44f1-8e05-0934d06a6ed0	WRN_targeting
WRN	GACTTCATCTGCAGAGAGAA	ACTTCATCTGCAGAGAGAA	GACTTCATCTGCAGAGAGAA	atcttgtggaaaggacgaaacaccGACTTCATCTGCAGAGAGAAgtttaagagctatgctggaaacagc	69	f512aecf-d376-4aa9-bad8-f906f5ec422f	WRN_targeting
WRN	GACTTGGCAAAGCTTACCAT	ACTTGGCAAAGCTTACCAT	GACTTGGCAAAGCTTACCAT	atcttgtggaaaggacgaaacaccGACTTGGCAAAGCTTACCATgtttaagagctatgctggaaacagc	69	c0afa15a-36bd-4ccd-a137-f752e92e30f4	WRN_targeting
WRN	GAGAAAGAAAAAGAAAGGAG	AGAAAGAAAAAGAAAGGAG	GAGAAAGAAAAAGAAAGGAG	atcttgtggaaaggacgaaacaccGAGAAAGAAAAAGAAAGGAGgtttaagagctatgctggaaacagc	69	f2f750be-b3ad-4a35-b1f2-25e8fca537ff	WRN_targeting
WRN	GAGAAAGAAGAAGAGGAAGA	AGAAAGAAGAAGAGGAAGA	GAGAAAGAAGAAGAGGAAGA	atcttgtggaaaggacgaaacaccGAGAAAGAAGAAGAGGAAGAgtttaagagctatgctggaaacagc	69	bc66739e-bbaf-426f-99e2-344dc5c33c70	WRN_targeting
WRN	GAGAAAGAGACGATTACCTG	AGAAAGAGACGATTACCTG	GAGAAAGAGACGATTACCTG	atcttgtggaaaggacgaaacaccGAGAAAGAGACGATTACCTGgtttaagagctatgctggaaacagc	69	c10c6a14-e210-4e6c-9dc0-14705de9a64e	WRN_targeting
WRN	GAGAAGAAGGTTTGTTTTAA	AGAAGAAGGTTTGTTTTAA	GAGAAGAAGGTTTGTTTTAA	atcttgtggaaaggacgaaacaccGAGAAGAAGGTTTGTTTTAAgtttaagagctatgctggaaacagc	69	1bed83c4-8e3e-4d81-b459-51ad11bdcb7d	WRN_targeting
WRN	GAGAATCGCTTGAACTCAGG	AGAATCGCTTGAACTCAGG	GAGAATCGCTTGAACTCAGG	atcttgtggaaaggacgaaacaccGAGAATCGCTTGAACTCAGGgtttaagagctatgctggaaacagc	69	20c405f3-4bff-4ee1-92a3-3ab57a7a7110	WRN_targeting
WRN	GAGACCAATTGCACTAGGCA	AGACCAATTGCACTAGGCA	GAGACCAATTGCACTAGGCA	atcttgtggaaaggacgaaacaccGAGACCAATTGCACTAGGCAgtttaagagctatgctggaaacagc	69	e20b5d09-890a-4c7d-9b24-f80725192381	WRN_targeting
WRN	GAGACCACCCTGGCCAACAT	AGACCACCCTGGCCAACAT	GAGACCACCCTGGCCAACAT	atcttgtggaaaggacgaaacaccGAGACCACCCTGGCCAACATgtttaagagctatgctggaaacagc	69	506d60f9-abf5-4801-8fd7-2e642b97909a	WRN_targeting
WRN	GAGACGGAGTCTTGCTCTGT	AGACGGAGTCTTGCTCTGT	GAGACGGAGTCTTGCTCTGT	atcttgtggaaaggacgaaacaccGAGACGGAGTCTTGCTCTGTgtttaagagctatgctggaaacagc	69	764f7cee-a5fa-45e6-bb75-a2ce562b77e3	WRN_targeting
WRN	GAGACGGGGTTTCACCATGT	AGACGGGGTTTCACCATGT	GAGACGGGGTTTCACCATGT	atcttgtggaaaggacgaaacaccGAGACGGGGTTTCACCATGTgtttaagagctatgctggaaacagc	69	5573754e-156f-48fa-9d55-a40ce3c8069f	WRN_targeting
WRN	GAGACTGCTGTTCCAAAATT	AGACTGCTGTTCCAAAATT	GAGACTGCTGTTCCAAAATT	atcttgtggaaaggacgaaacaccGAGACTGCTGTTCCAAAATTgtttaagagctatgctggaaacagc	69	ab9b272f-a532-4e25-b376-29b85ce1d955	WRN_targeting
WRN	GAGAGAAAGAGACGATTACC	AGAGAAAGAGACGATTACC	GAGAGAAAGAGACGATTACC	atcttgtggaaaggacgaaacaccGAGAGAAAGAGACGATTACCgtttaagagctatgctggaaacagc	69	add68edb-d76c-4b3a-9115-5fd65cdad671	WRN_targeting
WRN	GAGAGATTAGAATCAAATTC	AGAGATTAGAATCAAATTC	GAGAGATTAGAATCAAATTC	atcttgtggaaaggacgaaacaccGAGAGATTAGAATCAAATTCgtttaagagctatgctggaaacagc	69	689ad55e-a2a5-4955-8693-dbb3cb600393	WRN_targeting
WRN	GAGAGGAAATTTACTCCAAT	AGAGGAAATTTACTCCAAT	GAGAGGAAATTTACTCCAAT	atcttgtggaaaggacgaaacaccGAGAGGAAATTTACTCCAATgtttaagagctatgctggaaacagc	69	070f609e-9b74-46be-a06f-5a7f43c7840e	WRN_targeting
WRN	GAGATAAATGCTTTAAAAAA	AGATAAATGCTTTAAAAAA	GAGATAAATGCTTTAAAAAA	atcttgtggaaaggacgaaacaccGAGATAAATGCTTTAAAAAAgtttaagagctatgctggaaacagc	69	4988df9b-7f59-45d7-ac1c-5d9f1599e795	WRN_targeting
WRN	GAGATCAGTGGAAACTTCTA	AGATCAGTGGAAACTTCTA	GAGATCAGTGGAAACTTCTA	atcttgtggaaaggacgaaacaccGAGATCAGTGGAAACTTCTAgtttaagagctatgctggaaacagc	69	98ec4346-4dc3-4f86-93f5-e326ea04564a	WRN_targeting
WRN	GAGATCCTTAAACATGGTCC	AGATCCTTAAACATGGTCC	GAGATCCTTAAACATGGTCC	atcttgtggaaaggacgaaacaccGAGATCCTTAAACATGGTCCgtttaagagctatgctggaaacagc	69	8ffca389-cbd0-4778-b8ee-d2b5b40668a1	WRN_targeting
WRN	GAGATGAAATTCAGGTATGA	AGATGAAATTCAGGTATGA	GAGATGAAATTCAGGTATGA	atcttgtggaaaggacgaaacaccGAGATGAAATTCAGGTATGAgtttaagagctatgctggaaacagc	69	51296fac-f6dd-4737-8893-5b92c76dc175	WRN_targeting
WRN	GAGATTCTGTATTAGCTTTA	AGATTCTGTATTAGCTTTA	GAGATTCTGTATTAGCTTTA	atcttgtggaaaggacgaaacaccGAGATTCTGTATTAGCTTTAgtttaagagctatgctggaaacagc	69	1fec3a78-d6d9-4b33-ac30-fda72ab6e61c	WRN_targeting
WRN	GAGATTGGTAGAGCTGGTCG	AGATTGGTAGAGCTGGTCG	GAGATTGGTAGAGCTGGTCG	atcttgtggaaaggacgaaacaccGAGATTGGTAGAGCTGGTCGgtttaagagctatgctggaaacagc	69	5a3ac512-cf0a-4728-b6b8-20c7b37416e5	WRN_targeting
WRN	GAGCACCGTAATGAATGACT	AGCACCGTAATGAATGACT	GAGCACCGTAATGAATGACT	atcttgtggaaaggacgaaacaccGAGCACCGTAATGAATGACTgtttaagagctatgctggaaacagc	69	cd0f485e-8ab5-4da1-a571-34034bd34365	WRN_targeting
WRN	GAGCAGGATTCTGCCTCTCA	AGCAGGATTCTGCCTCTCA	GAGCAGGATTCTGCCTCTCA	atcttgtggaaaggacgaaacaccGAGCAGGATTCTGCCTCTCAgtttaagagctatgctggaaacagc	69	a3d25ec9-5e97-40ad-ab74-6d227b2091f9	WRN_targeting
WRN	GAGCCACCGCGCCCGGCCTC	AGCCACCGCGCCCGGCCTC	GAGCCACCGCGCCCGGCCTC	atcttgtggaaaggacgaaacaccGAGCCACCGCGCCCGGCCTCgtttaagagctatgctggaaacagc	69	074434fe-9261-4335-82d5-39df74be916f	WRN_targeting
WRN	GAGCCTCATCCACAGCAATG	AGCCTCATCCACAGCAATG	GAGCCTCATCCACAGCAATG	atcttgtggaaaggacgaaacaccGAGCCTCATCCACAGCAATGgtttaagagctatgctggaaacagc	69	ec936fab-d8b4-4eec-a4e0-753d909f0411	WRN_targeting
WRN	GAGCGAGCAGGCCTGACTCC	AGCGAGCAGGCCTGACTCC	GAGCGAGCAGGCCTGACTCC	atcttgtggaaaggacgaaacaccGAGCGAGCAGGCCTGACTCCgtttaagagctatgctggaaacagc	69	f6ac192a-160f-4cad-9571-09e9c2a1ad42	WRN_targeting
WRN	GAGCTGATGTGTACTGTGTG	AGCTGATGTGTACTGTGTG	GAGCTGATGTGTACTGTGTG	atcttgtggaaaggacgaaacaccGAGCTGATGTGTACTGTGTGgtttaagagctatgctggaaacagc	69	cf7ded31-e0ef-4923-bc8e-1eae9de2f479	WRN_targeting
WRN	GAGGAACTGTAAGCTTTTTC	AGGAACTGTAAGCTTTTTC	GAGGAACTGTAAGCTTTTTC	atcttgtggaaaggacgaaacaccGAGGAACTGTAAGCTTTTTCgtttaagagctatgctggaaacagc	69	62d6a144-fb7f-49c2-a65d-a9a94030cd01	WRN_targeting
WRN	GAGGAAGAAATCCTACTTAG	AGGAAGAAATCCTACTTAG	GAGGAAGAAATCCTACTTAG	atcttgtggaaaggacgaaacaccGAGGAAGAAATCCTACTTAGgtttaagagctatgctggaaacagc	69	4feeb7ea-0367-4eac-8133-3f40c03803c7	WRN_targeting
WRN	GAGGAAGAAGAAGGAGGAGG	AGGAAGAAGAAGGAGGAGG	GAGGAAGAAGAAGGAGGAGG	atcttgtggaaaggacgaaacaccGAGGAAGAAGAAGGAGGAGGgtttaagagctatgctggaaacagc	69	98e71c3e-c87a-4cce-9163-bba774cfb742	WRN_targeting
WRN	GAGGAAGAGGAAGAAGAAGG	AGGAAGAGGAAGAAGAAGG	GAGGAAGAGGAAGAAGAAGG	atcttgtggaaaggacgaaacaccGAGGAAGAGGAAGAAGAAGGgtttaagagctatgctggaaacagc	69	370f3ef1-1ffb-46f5-8738-3f9d8eb1e9d6	WRN_targeting
WRN	GAGGAAGGAAGGAAGAAGGA	AGGAAGGAAGGAAGAAGGA	GAGGAAGGAAGGAAGAAGGA	atcttgtggaaaggacgaaacaccGAGGAAGGAAGGAAGAAGGAgtttaagagctatgctggaaacagc	69	87ac556f-a75c-4752-b822-03f4bd954837	WRN_targeting
WRN	GAGGACAAACAAGTACAAAA	AGGACAAACAAGTACAAAA	GAGGACAAACAAGTACAAAA	atcttgtggaaaggacgaaacaccGAGGACAAACAAGTACAAAAgtttaagagctatgctggaaacagc	69	ff8bcaff-e556-45ed-96b4-7b1f7517c624	WRN_targeting
WRN	GAGGACCAGAAACTGTATGC	AGGACCAGAAACTGTATGC	GAGGACCAGAAACTGTATGC	atcttgtggaaaggacgaaacaccGAGGACCAGAAACTGTATGCgtttaagagctatgctggaaacagc	69	1ebc6bf0-87aa-4575-9a6b-cfdac94b3252	WRN_targeting
WRN	GAGGAGGAAGGAAGGAAGAA	AGGAGGAAGGAAGGAAGAA	GAGGAGGAAGGAAGGAAGAA	atcttgtggaaaggacgaaacaccGAGGAGGAAGGAAGGAAGAAgtttaagagctatgctggaaacagc	69	666cb9f4-7ab0-48f5-b168-80f8ed013cdb	WRN_targeting
WRN	GAGGATACATCCTGGGACTT	AGGATACATCCTGGGACTT	GAGGATACATCCTGGGACTT	atcttgtggaaaggacgaaacaccGAGGATACATCCTGGGACTTgtttaagagctatgctggaaacagc	69	1ca7851e-370f-492d-8209-22f33ec2a319	WRN_targeting
WRN	GAGGTAAACTATCTTTTGCA	AGGTAAACTATCTTTTGCA	GAGGTAAACTATCTTTTGCA	atcttgtggaaaggacgaaacaccGAGGTAAACTATCTTTTGCAgtttaagagctatgctggaaacagc	69	f8adf69c-c974-4eba-acb2-d542654942bb	WRN_targeting
WRN	GAGGTACTAAATAAAGAGGA	AGGTACTAAATAAAGAGGA	GAGGTACTAAATAAAGAGGA	atcttgtggaaaggacgaaacaccGAGGTACTAAATAAAGAGGAgtttaagagctatgctggaaacagc	69	4ad69b6e-fd19-4d31-a6b2-a763396a7eb1	WRN_targeting
WRN	GAGGTCTTTTTAGTTAAGCT	AGGTCTTTTTAGTTAAGCT	GAGGTCTTTTTAGTTAAGCT	atcttgtggaaaggacgaaacaccGAGGTCTTTTTAGTTAAGCTgtttaagagctatgctggaaacagc	69	e24f273e-8371-478c-9513-950df57e4deb	WRN_targeting
WRN	GAGGTTCAGAAGATTATTGC	AGGTTCAGAAGATTATTGC	GAGGTTCAGAAGATTATTGC	atcttgtggaaaggacgaaacaccGAGGTTCAGAAGATTATTGCgtttaagagctatgctggaaacagc	69	fc9ec4e5-608e-4225-94af-0f4891327abe	WRN_targeting
WRN	GAGGTTTTCTAAAGACTGAA	AGGTTTTCTAAAGACTGAA	GAGGTTTTCTAAAGACTGAA	atcttgtggaaaggacgaaacaccGAGGTTTTCTAAAGACTGAAgtttaagagctatgctggaaacagc	69	78a38753-0ec1-44e1-abc5-41aef4c05507	WRN_targeting
WRN	GAGGTTTTGTACTTGAAAAG	AGGTTTTGTACTTGAAAAG	GAGGTTTTGTACTTGAAAAG	atcttgtggaaaggacgaaacaccGAGGTTTTGTACTTGAAAAGgtttaagagctatgctggaaacagc	69	b18b5095-a986-4336-92be-8eb425bdcf98	WRN_targeting
WRN	GAGTAAATTTCCTCTCACTG	AGTAAATTTCCTCTCACTG	GAGTAAATTTCCTCTCACTG	atcttgtggaaaggacgaaacaccGAGTAAATTTCCTCTCACTGgtttaagagctatgctggaaacagc	69	429c64ae-59bc-4593-9473-0ea9f50ad859	WRN_targeting
WRN	GAGTAACATTTCTAAAAAAA	AGTAACATTTCTAAAAAAA	GAGTAACATTTCTAAAAAAA	atcttgtggaaaggacgaaacaccGAGTAACATTTCTAAAAAAAgtttaagagctatgctggaaacagc	69	7f962bc0-6abc-4f47-9fca-9b02649e8293	WRN_targeting
WRN	GAGTACAACAGAAACAAATT	AGTACAACAGAAACAAATT	GAGTACAACAGAAACAAATT	atcttgtggaaaggacgaaacaccGAGTACAACAGAAACAAATTgtttaagagctatgctggaaacagc	69	3fe7d125-500a-44cf-9201-b205041de27e	WRN_targeting
WRN	GAGTCTATCAGATGGGGATG	AGTCTATCAGATGGGGATG	GAGTCTATCAGATGGGGATG	atcttgtggaaaggacgaaacaccGAGTCTATCAGATGGGGATGgtttaagagctatgctggaaacagc	69	7dcd073f-329d-4da8-9f21-3fc3ff546c9e	WRN_targeting
WRN	GAGTGATGAAGATTTAGAAA	AGTGATGAAGATTTAGAAA	GAGTGATGAAGATTTAGAAA	atcttgtggaaaggacgaaacaccGAGTGATGAAGATTTAGAAAgtttaagagctatgctggaaacagc	69	e77aefbe-12bf-4df3-b804-262d0a575e68	WRN_targeting
WRN	GAGTGGGGGCATGATTTTAG	AGTGGGGGCATGATTTTAG	GAGTGGGGGCATGATTTTAG	atcttgtggaaaggacgaaacaccGAGTGGGGGCATGATTTTAGgtttaagagctatgctggaaacagc	69	cda5e428-53f3-4b4a-8fae-28b54dd6155e	WRN_targeting
WRN	GAGTTGCCAATTGAATTTGC	AGTTGCCAATTGAATTTGC	GAGTTGCCAATTGAATTTGC	atcttgtggaaaggacgaaacaccGAGTTGCCAATTGAATTTGCgtttaagagctatgctggaaacagc	69	8b7a2468-8a5a-4b7d-9c50-0fbd1885c394	WRN_targeting
WRN	GAGTTTTTGATATTATATAA	AGTTTTTGATATTATATAA	GAGTTTTTGATATTATATAA	atcttgtggaaaggacgaaacaccGAGTTTTTGATATTATATAAgtttaagagctatgctggaaacagc	69	4fda95d5-f134-487d-be0d-3994a37eb2b9	WRN_targeting
WRN	GATACACAAAAGAGGTTGAC	ATACACAAAAGAGGTTGAC	GATACACAAAAGAGGTTGAC	atcttgtggaaaggacgaaacaccGATACACAAAAGAGGTTGACgtttaagagctatgctggaaacagc	69	0e796807-9919-40e9-8bd9-b86b5b195265	WRN_targeting
WRN	GATACCAGCAAGAAATTAAT	ATACCAGCAAGAAATTAAT	GATACCAGCAAGAAATTAAT	atcttgtggaaaggacgaaacaccGATACCAGCAAGAAATTAATgtttaagagctatgctggaaacagc	69	be91ada5-e0ac-4dfa-a1ff-b33620cf3166	WRN_targeting
WRN	GATAGACTCATGCTAAAGTG	ATAGACTCATGCTAAAGTG	GATAGACTCATGCTAAAGTG	atcttgtggaaaggacgaaacaccGATAGACTCATGCTAAAGTGgtttaagagctatgctggaaacagc	69	93f3a95a-23b6-47fb-9b5e-08d8dd21abbf	WRN_targeting
WRN	GATAGTAATTAACAAATGTG	ATAGTAATTAACAAATGTG	GATAGTAATTAACAAATGTG	atcttgtggaaaggacgaaacaccGATAGTAATTAACAAATGTGgtttaagagctatgctggaaacagc	69	d266d45f-b22c-41b5-9a36-814054a741ac	WRN_targeting
WRN	GATATAGATAACAGATTAGT	ATATAGATAACAGATTAGT	GATATAGATAACAGATTAGT	atcttgtggaaaggacgaaacaccGATATAGATAACAGATTAGTgtttaagagctatgctggaaacagc	69	6adcb35d-e32e-4232-8920-e5581231ba27	WRN_targeting
WRN	GATATATACTTACAGATCCT	ATATATACTTACAGATCCT	GATATATACTTACAGATCCT	atcttgtggaaaggacgaaacaccGATATATACTTACAGATCCTgtttaagagctatgctggaaacagc	69	df14b7fd-eab1-48ba-95ef-eacc66450da7	WRN_targeting
WRN	GATATATTTGAATATAACAG	ATATATTTGAATATAACAG	GATATATTTGAATATAACAG	atcttgtggaaaggacgaaacaccGATATATTTGAATATAACAGgtttaagagctatgctggaaacagc	69	530f1b6b-f9eb-4834-8a71-8af7eeda3382	WRN_targeting
WRN	GATATATTTGTTTCTTAACA	ATATATTTGTTTCTTAACA	GATATATTTGTTTCTTAACA	atcttgtggaaaggacgaaacaccGATATATTTGTTTCTTAACAgtttaagagctatgctggaaacagc	69	f6c24145-ece5-4286-a1dd-bfe86d7515c3	WRN_targeting
WRN	GATATCAAATTGAAGAATTT	ATATCAAATTGAAGAATTT	GATATCAAATTGAAGAATTT	atcttgtggaaaggacgaaacaccGATATCAAATTGAAGAATTTgtttaagagctatgctggaaacagc	69	00714bcd-caa7-44e7-b4b5-0f68d41765e4	WRN_targeting
WRN	GATATGTTGTTGTCCAGCCA	ATATGTTGTTGTCCAGCCA	GATATGTTGTTGTCCAGCCA	atcttgtggaaaggacgaaacaccGATATGTTGTTGTCCAGCCAgtttaagagctatgctggaaacagc	69	853e0de3-a097-4c1d-87c9-76c98fb2deb2	WRN_targeting
WRN	GATATTCTTCCTGAGACTGC	ATATTCTTCCTGAGACTGC	GATATTCTTCCTGAGACTGC	atcttgtggaaaggacgaaacaccGATATTCTTCCTGAGACTGCgtttaagagctatgctggaaacagc	69	957efd3a-bfa3-4099-9de5-c27ede1c2496	WRN_targeting
WRN	GATATTGATCGGCAAGACGC	ATATTGATCGGCAAGACGC	GATATTGATCGGCAAGACGC	atcttgtggaaaggacgaaacaccGATATTGATCGGCAAGACGCgtttaagagctatgctggaaacagc	69	1ad5bb5b-3192-41da-baa0-386c53322e61	WRN_targeting
WRN	GATATTGCTTATAAATCTAC	ATATTGCTTATAAATCTAC	GATATTGCTTATAAATCTAC	atcttgtggaaaggacgaaacaccGATATTGCTTATAAATCTACgtttaagagctatgctggaaacagc	69	be9f0fc8-d91e-4e88-8248-4ac9c106a500	WRN_targeting
WRN	GATCAGTGGAAACTTCTACG	ATCAGTGGAAACTTCTACG	GATCAGTGGAAACTTCTACG	atcttgtggaaaggacgaaacaccGATCAGTGGAAACTTCTACGgtttaagagctatgctggaaacagc	69	c21e537b-c94e-4bfe-af39-ba1f5bc4b452	WRN_targeting
WRN	GATCATTGCTATTCCATGGA	ATCATTGCTATTCCATGGA	GATCATTGCTATTCCATGGA	atcttgtggaaaggacgaaacaccGATCATTGCTATTCCATGGAgtttaagagctatgctggaaacagc	69	d5098989-fe8e-4b0f-b0aa-a1f8bbc3c4b9	WRN_targeting
WRN	GATCATTTAGCTAAACATGA	ATCATTTAGCTAAACATGA	GATCATTTAGCTAAACATGA	atcttgtggaaaggacgaaacaccGATCATTTAGCTAAACATGAgtttaagagctatgctggaaacagc	69	d2d17d66-c836-41f2-931c-175534cab626	WRN_targeting
WRN	GATCCAGTGAATTCTAAGAA	ATCCAGTGAATTCTAAGAA	GATCCAGTGAATTCTAAGAA	atcttgtggaaaggacgaaacaccGATCCAGTGAATTCTAAGAAgtttaagagctatgctggaaacagc	69	b27f665d-9420-4323-817f-bec620ed44f4	WRN_targeting
WRN	GATCCTCGGAGAAATAAAAT	ATCCTCGGAGAAATAAAAT	GATCCTCGGAGAAATAAAAT	atcttgtggaaaggacgaaacaccGATCCTCGGAGAAATAAAATgtttaagagctatgctggaaacagc	69	87e84507-5a95-447e-aec9-3d3f1c857efd	WRN_targeting
WRN	GATCCTTTTTGCTTTTAATA	ATCCTTTTTGCTTTTAATA	GATCCTTTTTGCTTTTAATA	atcttgtggaaaggacgaaacaccGATCCTTTTTGCTTTTAATAgtttaagagctatgctggaaacagc	69	c32b0703-21b4-4aec-a2c4-be874441957f	WRN_targeting
WRN	GATCGACCAAACCTGTATTT	ATCGACCAAACCTGTATTT	GATCGACCAAACCTGTATTT	atcttgtggaaaggacgaaacaccGATCGACCAAACCTGTATTTgtttaagagctatgctggaaacagc	69	c30f7047-676a-401e-8976-d5546e1d405d	WRN_targeting
WRN	GATCTCCTGATCTCGTGATC	ATCTCCTGATCTCGTGATC	GATCTCCTGATCTCGTGATC	atcttgtggaaaggacgaaacaccGATCTCCTGATCTCGTGATCgtttaagagctatgctggaaacagc	69	04f3b975-9161-4006-887a-ce8c7f021c83	WRN_targeting
WRN	GATCTGTAAGTATATATCTG	ATCTGTAAGTATATATCTG	GATCTGTAAGTATATATCTG	atcttgtggaaaggacgaaacaccGATCTGTAAGTATATATCTGgtttaagagctatgctggaaacagc	69	b2cb3601-3f06-4b2f-a311-d092b8c84111	WRN_targeting
WRN	GATCTGTTCAGAGTACAAGA	ATCTGTTCAGAGTACAAGA	GATCTGTTCAGAGTACAAGA	atcttgtggaaaggacgaaacaccGATCTGTTCAGAGTACAAGAgtttaagagctatgctggaaacagc	69	e2acc51a-271d-4e9e-a7f4-ae41db9a6c71	WRN_targeting
WRN	GATCTTTAAGCACGTACATA	ATCTTTAAGCACGTACATA	GATCTTTAAGCACGTACATA	atcttgtggaaaggacgaaacaccGATCTTTAAGCACGTACATAgtttaagagctatgctggaaacagc	69	177fe9e4-29f0-47ba-9726-33bb3dd838ee	WRN_targeting
WRN	GATGAAAATGAAGCTAATGA	ATGAAAATGAAGCTAATGA	GATGAAAATGAAGCTAATGA	atcttgtggaaaggacgaaacaccGATGAAAATGAAGCTAATGAgtttaagagctatgctggaaacagc	69	521684e7-197a-4be8-ae49-35c03c02d382	WRN_targeting
WRN	GATGAGGCTCACTGTATTTC	ATGAGGCTCACTGTATTTC	GATGAGGCTCACTGTATTTC	atcttgtggaaaggacgaaacaccGATGAGGCTCACTGTATTTCgtttaagagctatgctggaaacagc	69	b7632975-3a14-4ca2-b094-45aa6d5bdabf	WRN_targeting
WRN	GATGATACTGTGCAAAGGTT	ATGATACTGTGCAAAGGTT	GATGATACTGTGCAAAGGTT	atcttgtggaaaggacgaaacaccGATGATACTGTGCAAAGGTTgtttaagagctatgctggaaacagc	69	e97846af-2efd-4452-8e47-fc2b95efdd64	WRN_targeting
WRN	GATGATGAAAATGAAGCTAA	ATGATGAAAATGAAGCTAA	GATGATGAAAATGAAGCTAA	atcttgtggaaaggacgaaacaccGATGATGAAAATGAAGCTAAgtttaagagctatgctggaaacagc	69	06ddd90b-4327-45ec-8051-633907b53b97	WRN_targeting
WRN	GATGATTGGTTATTAGATTT	ATGATTGGTTATTAGATTT	GATGATTGGTTATTAGATTT	atcttgtggaaaggacgaaacaccGATGATTGGTTATTAGATTTgtttaagagctatgctggaaacagc	69	e7d1bbba-26a2-41fe-9709-7f69c2c48e75	WRN_targeting
WRN	GATGCCTGGGTTGCAGGCCC	ATGCCTGGGTTGCAGGCCC	GATGCCTGGGTTGCAGGCCC	atcttgtggaaaggacgaaacaccGATGCCTGGGTTGCAGGCCCgtttaagagctatgctggaaacagc	69	f6934efa-125c-4342-81e9-4ba8cb2ee9c8	WRN_targeting
WRN	GATGGAAGACCAAGTGCTAC	ATGGAAGACCAAGTGCTAC	GATGGAAGACCAAGTGCTAC	atcttgtggaaaggacgaaacaccGATGGAAGACCAAGTGCTACgtttaagagctatgctggaaacagc	69	d310ee0e-bbd7-4d5f-842b-90a5ade1e6dc	WRN_targeting
WRN	GATGGATAGTAATTAACAAA	ATGGATAGTAATTAACAAA	GATGGATAGTAATTAACAAA	atcttgtggaaaggacgaaacaccGATGGATAGTAATTAACAAAgtttaagagctatgctggaaacagc	69	1a8a65ea-8189-4293-813a-5873caf7d810	WRN_targeting
WRN	GATGGATTTGAAGATGGAGT	ATGGATTTGAAGATGGAGT	GATGGATTTGAAGATGGAGT	atcttgtggaaaggacgaaacaccGATGGATTTGAAGATGGAGTgtttaagagctatgctggaaacagc	69	3d00c602-a6fc-4238-995a-49ac56ac5487	WRN_targeting
WRN	GATGGGGATGTGGTGGGATT	ATGGGGATGTGGTGGGATT	GATGGGGATGTGGTGGGATT	atcttgtggaaaggacgaaacaccGATGGGGATGTGGTGGGATTgtttaagagctatgctggaaacagc	69	120dedd2-cbd7-4f11-ae0f-144d64a7adc6	WRN_targeting
WRN	GATGGTGTTTCTGAAGGCAA	ATGGTGTTTCTGAAGGCAA	GATGGTGTTTCTGAAGGCAA	atcttgtggaaaggacgaaacaccGATGGTGTTTCTGAAGGCAAgtttaagagctatgctggaaacagc	69	bec67745-e3d1-4a28-ab6c-1f1c52f7e76d	WRN_targeting
WRN	GATGTAATGTTTTATTATAA	ATGTAATGTTTTATTATAA	GATGTAATGTTTTATTATAA	atcttgtggaaaggacgaaacaccGATGTAATGTTTTATTATAAgtttaagagctatgctggaaacagc	69	38584bb7-ee04-4e90-b4f5-472787173a6d	WRN_targeting
WRN	GATGTACTTGGAAATAAAGT	ATGTACTTGGAAATAAAGT	GATGTACTTGGAAATAAAGT	atcttgtggaaaggacgaaacaccGATGTACTTGGAAATAAAGTgtttaagagctatgctggaaacagc	69	b1c3cd27-a083-411e-a491-6c5079c5f2cd	WRN_targeting
WRN	GATGTGGTGGGATTTGACAT	ATGTGGTGGGATTTGACAT	GATGTGGTGGGATTTGACAT	atcttgtggaaaggacgaaacaccGATGTGGTGGGATTTGACATgtttaagagctatgctggaaacagc	69	f956e4e5-4962-42eb-9fd9-465e70effa7d	WRN_targeting
WRN	GATGTGTACTGTGTGCGCCG	ATGTGTACTGTGTGCGCCG	GATGTGTACTGTGTGCGCCG	atcttgtggaaaggacgaaacaccGATGTGTACTGTGTGCGCCGgtttaagagctatgctggaaacagc	69	fb0b997f-fb40-4532-8ef7-0af09f413a79	WRN_targeting
WRN	GATGTTATCCGAAACCCTCC	ATGTTATCCGAAACCCTCC	GATGTTATCCGAAACCCTCC	atcttgtggaaaggacgaaacaccGATGTTATCCGAAACCCTCCgtttaagagctatgctggaaacagc	69	0b43e4f7-bbff-4ffc-9294-dd427ec44211	WRN_targeting
WRN	GATGTTCCCCCAGCTATTCT	ATGTTCCCCCAGCTATTCT	GATGTTCCCCCAGCTATTCT	atcttgtggaaaggacgaaacaccGATGTTCCCCCAGCTATTCTgtttaagagctatgctggaaacagc	69	244cebf6-6e4e-4fa2-bbfb-d69711676fd9	WRN_targeting
WRN	GATTCTAATCTCTCTTATGT	ATTCTAATCTCTCTTATGT	GATTCTAATCTCTCTTATGT	atcttgtggaaaggacgaaacaccGATTCTAATCTCTCTTATGTgtttaagagctatgctggaaacagc	69	a0ef2089-f577-4463-bf5d-8f2e0a3b4ebe	WRN_targeting
WRN	GATTCTTGGTAGAAGTTTCT	ATTCTTGGTAGAAGTTTCT	GATTCTTGGTAGAAGTTTCT	atcttgtggaaaggacgaaacaccGATTCTTGGTAGAAGTTTCTgtttaagagctatgctggaaacagc	69	4a8fa0e9-d70e-4bad-9507-b600dc711869	WRN_targeting
WRN	GATTGCTCTTTCCTGTCAGA	ATTGCTCTTTCCTGTCAGA	GATTGCTCTTTCCTGTCAGA	atcttgtggaaaggacgaaacaccGATTGCTCTTTCCTGTCAGAgtttaagagctatgctggaaacagc	69	21644bd6-42b6-434a-a010-f124829e0243	WRN_targeting
WRN	GATTGGTTATTAGATTTGGA	ATTGGTTATTAGATTTGGA	GATTGGTTATTAGATTTGGA	atcttgtggaaaggacgaaacaccGATTGGTTATTAGATTTGGAgtttaagagctatgctggaaacagc	69	740743b0-049a-43d7-a67e-fc8e4b37ce9f	WRN_targeting
WRN	GATTGTGTTATATGGCAAAT	ATTGTGTTATATGGCAAAT	GATTGTGTTATATGGCAAAT	atcttgtggaaaggacgaaacaccGATTGTGTTATATGGCAAATgtttaagagctatgctggaaacagc	69	b7d28927-d533-4d0e-899a-04476181a77c	WRN_targeting
WRN	GATTTCTCAGATTTAAGCAA	ATTTCTCAGATTTAAGCAA	GATTTCTCAGATTTAAGCAA	atcttgtggaaaggacgaaacaccGATTTCTCAGATTTAAGCAAgtttaagagctatgctggaaacagc	69	7b3385de-ee56-4472-886f-4006dbb3b4a0	WRN_targeting
WRN	GATTTCTTTTTTTATTTTTG	ATTTCTTTTTTTATTTTTG	GATTTCTTTTTTTATTTTTG	atcttgtggaaaggacgaaacaccGATTTCTTTTTTTATTTTTGgtttaagagctatgctggaaacagc	69	c3937f8a-9cd5-4783-8236-b075315ebc76	WRN_targeting
WRN	GATTTGCAAAATGTAAACAA	ATTTGCAAAATGTAAACAA	GATTTGCAAAATGTAAACAA	atcttgtggaaaggacgaaacaccGATTTGCAAAATGTAAACAAgtttaagagctatgctggaaacagc	69	8b08de85-a88a-4e5f-94bd-f9b2f4452043	WRN_targeting
WRN	GATTTGCGCCCTTACGAAAA	ATTTGCGCCCTTACGAAAA	GATTTGCGCCCTTACGAAAA	atcttgtggaaaggacgaaacaccGATTTGCGCCCTTACGAAAAgtttaagagctatgctggaaacagc	69	3a075368-2a40-4c0c-aec4-80a9c368a2d2	WRN_targeting
WRN	GATTTGGTGTCTAGCCTGGA	ATTTGGTGTCTAGCCTGGA	GATTTGGTGTCTAGCCTGGA	atcttgtggaaaggacgaaacaccGATTTGGTGTCTAGCCTGGAgtttaagagctatgctggaaacagc	69	dbd157d4-6090-4bdb-9813-8039d0451706	WRN_targeting
WRN	GATTTTCTGAAATATCCTTT	ATTTTCTGAAATATCCTTT	GATTTTCTGAAATATCCTTT	atcttgtggaaaggacgaaacaccGATTTTCTGAAATATCCTTTgtttaagagctatgctggaaacagc	69	8e4cd521-6f7f-4e54-a55b-0746b9e4f4e8	WRN_targeting
WRN	GCAAACCACAGTATTTTACC	CAAACCACAGTATTTTACC	GCAAACCACAGTATTTTACC	atcttgtggaaaggacgaaacaccGCAAACCACAGTATTTTACCgtttaagagctatgctggaaacagc	69	350bea9f-5d8d-4355-85da-501f17514a94	WRN_targeting
WRN	GCAAAGCTTACCATTGGCAG	CAAAGCTTACCATTGGCAG	GCAAAGCTTACCATTGGCAG	atcttgtggaaaggacgaaacaccGCAAAGCTTACCATTGGCAGgtttaagagctatgctggaaacagc	69	a8eb61d0-1d89-48c9-bba4-a9083ae8fe66	WRN_targeting
WRN	GCAAATGCAGAAGCCATGGC	CAAATGCAGAAGCCATGGC	GCAAATGCAGAAGCCATGGC	atcttgtggaaaggacgaaacaccGCAAATGCAGAAGCCATGGCgtttaagagctatgctggaaacagc	69	e37cdc2b-8e14-48e9-9a0f-939ec0db8db5	WRN_targeting
WRN	GCAACAAACAAGATACTGGT	CAACAAACAAGATACTGGT	GCAACAAACAAGATACTGGT	atcttgtggaaaggacgaaacaccGCAACAAACAAGATACTGGTgtttaagagctatgctggaaacagc	69	17783fdc-4d0c-4d4c-a908-b33a67ed84e2	WRN_targeting
WRN	GCAACATTTTTAATCCCTGG	CAACATTTTTAATCCCTGG	GCAACATTTTTAATCCCTGG	atcttgtggaaaggacgaaacaccGCAACATTTTTAATCCCTGGgtttaagagctatgctggaaacagc	69	d7bc4984-4f1d-4085-9110-08afd2b12225	WRN_targeting
WRN	GCAACCCAGGCATCCAGGCT	CAACCCAGGCATCCAGGCT	GCAACCCAGGCATCCAGGCT	atcttgtggaaaggacgaaacaccGCAACCCAGGCATCCAGGCTgtttaagagctatgctggaaacagc	69	553313ed-c39a-4574-b232-e2d04a788473	WRN_targeting
WRN	GCAACGTACAATGTCTTCCC	CAACGTACAATGTCTTCCC	GCAACGTACAATGTCTTCCC	atcttgtggaaaggacgaaacaccGCAACGTACAATGTCTTCCCgtttaagagctatgctggaaacagc	69	da2bb0e3-ab46-4fb2-9648-804b07714679	WRN_targeting
WRN	GCAACTCAAATAATCAAACA	CAACTCAAATAATCAAACA	GCAACTCAAATAATCAAACA	atcttgtggaaaggacgaaacaccGCAACTCAAATAATCAAACAgtttaagagctatgctggaaacagc	69	f3cdf808-cec9-4b4b-8af5-1f74594b3c22	WRN_targeting
WRN	GCAAGAAACATAATTGTTCT	CAAGAAACATAATTGTTCT	GCAAGAAACATAATTGTTCT	atcttgtggaaaggacgaaacaccGCAAGAAACATAATTGTTCTgtttaagagctatgctggaaacagc	69	c54d2384-773f-467a-a208-bda1846c5759	WRN_targeting
WRN	GCAAGGATCAAACAGAGAGT	CAAGGATCAAACAGAGAGT	GCAAGGATCAAACAGAGAGT	atcttgtggaaaggacgaaacaccGCAAGGATCAAACAGAGAGTgtttaagagctatgctggaaacagc	69	6bb7d74c-82b3-42ec-9048-0f709cfe2948	WRN_targeting
WRN	GCAAGTAACTTGCTCTTCAT	CAAGTAACTTGCTCTTCAT	GCAAGTAACTTGCTCTTCAT	atcttgtggaaaggacgaaacaccGCAAGTAACTTGCTCTTCATgtttaagagctatgctggaaacagc	69	438a281e-4474-4b35-a5ac-a9362eede444	WRN_targeting
WRN	GCAAGTTACTTGCCTCAAGA	CAAGTTACTTGCCTCAAGA	GCAAGTTACTTGCCTCAAGA	atcttgtggaaaggacgaaacaccGCAAGTTACTTGCCTCAAGAgtttaagagctatgctggaaacagc	69	711e11cc-6d0f-4bcd-a3d7-8596c228901f	WRN_targeting
WRN	GCAAGTTCTTCAATCCGGGA	CAAGTTCTTCAATCCGGGA	GCAAGTTCTTCAATCCGGGA	atcttgtggaaaggacgaaacaccGCAAGTTCTTCAATCCGGGAgtttaagagctatgctggaaacagc	69	ca0ca5b9-99b7-4c37-8d8c-0de5a7d71b89	WRN_targeting
WRN	GCAATAATCTTCTGAACCTC	CAATAATCTTCTGAACCTC	GCAATAATCTTCTGAACCTC	atcttgtggaaaggacgaaacaccGCAATAATCTTCTGAACCTCgtttaagagctatgctggaaacagc	69	ac4d471f-fea3-4c8a-ba8f-c06e1e719d79	WRN_targeting
WRN	GCAATACCCTGTGAATATCC	CAATACCCTGTGAATATCC	GCAATACCCTGTGAATATCC	atcttgtggaaaggacgaaacaccGCAATACCCTGTGAATATCCgtttaagagctatgctggaaacagc	69	2019868d-4d13-4b08-bd26-216449a28281	WRN_targeting
WRN	GCAATTGAGATCCTTAAACA	CAATTGAGATCCTTAAACA	GCAATTGAGATCCTTAAACA	atcttgtggaaaggacgaaacaccGCAATTGAGATCCTTAAACAgtttaagagctatgctggaaacagc	69	4828c34a-540f-44e8-98a1-ab29bc881183	WRN_targeting
WRN	GCACAAGAGCAGGAGACTCA	CACAAGAGCAGGAGACTCA	GCACAAGAGCAGGAGACTCA	atcttgtggaaaggacgaaacaccGCACAAGAGCAGGAGACTCAgtttaagagctatgctggaaacagc	69	1e505c48-2ae5-42a6-b045-7acf91221f8a	WRN_targeting
WRN	GCACAGACACGTCTGCTGCA	CACAGACACGTCTGCTGCA	GCACAGACACGTCTGCTGCA	atcttgtggaaaggacgaaacaccGCACAGACACGTCTGCTGCAgtttaagagctatgctggaaacagc	69	1368943b-11cb-4aef-ad2f-7225fc91e24c	WRN_targeting
WRN	GCACAGCAGCGGAAATGTCC	CACAGCAGCGGAAATGTCC	GCACAGCAGCGGAAATGTCC	atcttgtggaaaggacgaaacaccGCACAGCAGCGGAAATGTCCgtttaagagctatgctggaaacagc	69	36323485-2a28-4abf-a791-591ac47e5238	WRN_targeting
WRN	GCACCCCAGCCTGGCGACAG	CACCCCAGCCTGGCGACAG	GCACCCCAGCCTGGCGACAG	atcttgtggaaaggacgaaacaccGCACCCCAGCCTGGCGACAGgtttaagagctatgctggaaacagc	69	6214016a-edc8-483a-a788-802bc04629c8	WRN_targeting
WRN	GCACGTACATAAGCATCAGT	CACGTACATAAGCATCAGT	GCACGTACATAAGCATCAGT	atcttgtggaaaggacgaaacaccGCACGTACATAAGCATCAGTgtttaagagctatgctggaaacagc	69	bc6d1747-4f01-48ce-aca4-40696ad5077a	WRN_targeting
WRN	GCACGTAGTTGGAAAAGAGA	CACGTAGTTGGAAAAGAGA	GCACGTAGTTGGAAAAGAGA	atcttgtggaaaggacgaaacaccGCACGTAGTTGGAAAAGAGAgtttaagagctatgctggaaacagc	69	d7e2f03b-e2e7-407e-863f-91f99c4d5076	WRN_targeting
WRN	GCACTGCCAATGGTAAGCTT	CACTGCCAATGGTAAGCTT	GCACTGCCAATGGTAAGCTT	atcttgtggaaaggacgaaacaccGCACTGCCAATGGTAAGCTTgtttaagagctatgctggaaacagc	69	115a55f9-efc1-46e8-8e63-2f668612a369	WRN_targeting
WRN	GCACTTTGGGAGGCCGAGGC	CACTTTGGGAGGCCGAGGC	GCACTTTGGGAGGCCGAGGC	atcttgtggaaaggacgaaacaccGCACTTTGGGAGGCCGAGGCgtttaagagctatgctggaaacagc	69	2fb5f146-8682-4504-944a-ef5c797371a0	WRN_targeting
WRN	GCAGAAACATGCCAATAAAA	CAGAAACATGCCAATAAAA	GCAGAAACATGCCAATAAAA	atcttgtggaaaggacgaaacaccGCAGAAACATGCCAATAAAAgtttaagagctatgctggaaacagc	69	faff5c59-ce5b-461a-b8cc-9e0d74ecdc17	WRN_targeting
WRN	GCAGCCAGCTTTCACCGCTT	CAGCCAGCTTTCACCGCTT	GCAGCCAGCTTTCACCGCTT	atcttgtggaaaggacgaaacaccGCAGCCAGCTTTCACCGCTTgtttaagagctatgctggaaacagc	69	44a8a871-ab03-42ab-9906-e3dca8ec84db	WRN_targeting
WRN	GCAGCGGAAATGTCCTGAAT	CAGCGGAAATGTCCTGAAT	GCAGCGGAAATGTCCTGAAT	atcttgtggaaaggacgaaacaccGCAGCGGAAATGTCCTGAATgtttaagagctatgctggaaacagc	69	0c9c1698-aaa5-4273-89b6-58831f6166de	WRN_targeting
WRN	GCAGGCCCTGCTTGTGGTGG	CAGGCCCTGCTTGTGGTGG	GCAGGCCCTGCTTGTGGTGG	atcttgtggaaaggacgaaacaccGCAGGCCCTGCTTGTGGTGGgtttaagagctatgctggaaacagc	69	c383a4e6-b13c-4ba8-991f-7650bd8a9dc3	WRN_targeting
WRN	GCAGGTGTAGGAATTGAAGG	CAGGTGTAGGAATTGAAGG	GCAGGTGTAGGAATTGAAGG	atcttgtggaaaggacgaaacaccGCAGGTGTAGGAATTGAAGGgtttaagagctatgctggaaacagc	69	595e9282-9dde-4c6d-a4bb-280ee5e8c8ab	WRN_targeting
WRN	GCAGTTAAAAAGGCAGGTGT	CAGTTAAAAAGGCAGGTGT	GCAGTTAAAAAGGCAGGTGT	atcttgtggaaaggacgaaacaccGCAGTTAAAAAGGCAGGTGTgtttaagagctatgctggaaacagc	69	178bf665-d54f-4b31-a733-1edb694024d3	WRN_targeting
WRN	GCATACAGTTTCTGGTCCTC	CATACAGTTTCTGGTCCTC	GCATACAGTTTCTGGTCCTC	atcttgtggaaaggacgaaacaccGCATACAGTTTCTGGTCCTCgtttaagagctatgctggaaacagc	69	a1c7a67d-4bf5-4f03-9ec9-d8eb092615ea	WRN_targeting
WRN	GCATATCAAAATGGATTGAA	CATATCAAAATGGATTGAA	GCATATCAAAATGGATTGAA	atcttgtggaaaggacgaaacaccGCATATCAAAATGGATTGAAgtttaagagctatgctggaaacagc	69	33e75f0c-6f2f-40b5-bd2b-e7ed9b3dd4c7	WRN_targeting
WRN	GCATCGTAACTATACACAAT	CATCGTAACTATACACAAT	GCATCGTAACTATACACAAT	atcttgtggaaaggacgaaacaccGCATCGTAACTATACACAATgtttaagagctatgctggaaacagc	69	9dad7b51-6c1d-458d-b7ab-dc51a452b381	WRN_targeting
WRN	GCATGCAAATGCAGAAGCCA	CATGCAAATGCAGAAGCCA	GCATGCAAATGCAGAAGCCA	atcttgtggaaaggacgaaacaccGCATGCAAATGCAGAAGCCAgtttaagagctatgctggaaacagc	69	660e8bc8-1cfa-438b-b2b6-e76551dccdcc	WRN_targeting
WRN	GCATGCAGCAGACGTGTCTG	CATGCAGCAGACGTGTCTG	GCATGCAGCAGACGTGTCTG	atcttgtggaaaggacgaaacaccGCATGCAGCAGACGTGTCTGgtttaagagctatgctggaaacagc	69	83a58b8b-524f-41f2-a300-07d592aca468	WRN_targeting
WRN	GCATGCCAATTGTCATGAGA	CATGCCAATTGTCATGAGA	GCATGCCAATTGTCATGAGA	atcttgtggaaaggacgaaacaccGCATGCCAATTGTCATGAGAgtttaagagctatgctggaaacagc	69	12865f38-e556-4b21-b800-9288e13d3b22	WRN_targeting
WRN	GCATTAATAAAGCTGACATT	CATTAATAAAGCTGACATT	GCATTAATAAAGCTGACATT	atcttgtggaaaggacgaaacaccGCATTAATAAAGCTGACATTgtttaagagctatgctggaaacagc	69	16e2a85a-200a-4220-b511-c58c0b1057d4	WRN_targeting
WRN	GCATTACCAGAAGGTAGTGG	CATTACCAGAAGGTAGTGG	GCATTACCAGAAGGTAGTGG	atcttgtggaaaggacgaaacaccGCATTACCAGAAGGTAGTGGgtttaagagctatgctggaaacagc	69	1f7242e1-8c59-4718-93ca-3b38258159d5	WRN_targeting
WRN	GCATTCAATCCATTTTGATA	CATTCAATCCATTTTGATA	GCATTCAATCCATTTTGATA	atcttgtggaaaggacgaaacaccGCATTCAATCCATTTTGATAgtttaagagctatgctggaaacagc	69	33567be4-5c84-45dd-8f3a-d30f4e9881f8	WRN_targeting
WRN	GCATTGCATTACCAGAAGGT	CATTGCATTACCAGAAGGT	GCATTGCATTACCAGAAGGT	atcttgtggaaaggacgaaacaccGCATTGCATTACCAGAAGGTgtttaagagctatgctggaaacagc	69	d3ebbeb3-841e-4933-8cfb-4b7849357f06	WRN_targeting
WRN	GCATTTAAGCTTTTGTCTGC	CATTTAAGCTTTTGTCTGC	GCATTTAAGCTTTTGTCTGC	atcttgtggaaaggacgaaacaccGCATTTAAGCTTTTGTCTGCgtttaagagctatgctggaaacagc	69	c1f3a92f-9707-45cb-978d-95b3fde291d2	WRN_targeting
WRN	GCCAAAACAGCATATCAAAA	CCAAAACAGCATATCAAAA	GCCAAAACAGCATATCAAAA	atcttgtggaaaggacgaaacaccGCCAAAACAGCATATCAAAAgtttaagagctatgctggaaacagc	69	b8dae9a3-3d93-4fc8-9c36-dac9f80e126c	WRN_targeting
WRN	GCCAACTTAGTTCAATTTTG	CCAACTTAGTTCAATTTTG	GCCAACTTAGTTCAATTTTG	atcttgtggaaaggacgaaacaccGCCAACTTAGTTCAATTTTGgtttaagagctatgctggaaacagc	69	7e9e62f8-fcef-4b9e-9bb5-ed5c7f40f3a5	WRN_targeting
WRN	GCCAATCAAAGGCTTTGAAA	CCAATCAAAGGCTTTGAAA	GCCAATCAAAGGCTTTGAAA	atcttgtggaaaggacgaaacaccGCCAATCAAAGGCTTTGAAAgtttaagagctatgctggaaacagc	69	5cdf09da-3c86-431d-b0ee-5878d2d9cf04	WRN_targeting
WRN	GCCAATGGTAAGCTTTGCCA	CCAATGGTAAGCTTTGCCA	GCCAATGGTAAGCTTTGCCA	atcttgtggaaaggacgaaacaccGCCAATGGTAAGCTTTGCCAgtttaagagctatgctggaaacagc	69	efdf4ba0-8159-44ae-be2e-55e91c4f71df	WRN_targeting
WRN	GCCACCATTATACAATAGAG	CCACCATTATACAATAGAG	GCCACCATTATACAATAGAG	atcttgtggaaaggacgaaacaccGCCACCATTATACAATAGAGgtttaagagctatgctggaaacagc	69	f2f25cc0-4833-476c-8d2e-d6e84a694d2e	WRN_targeting
WRN	GCCACTGATGCTTATGTACG	CCACTGATGCTTATGTACG	GCCACTGATGCTTATGTACG	atcttgtggaaaggacgaaacaccGCCACTGATGCTTATGTACGgtttaagagctatgctggaaacagc	69	202c63dd-0361-4f73-8800-43f6ab97cfaf	WRN_targeting
WRN	GCCACTGCACCCCAGCCTGG	CCACTGCACCCCAGCCTGG	GCCACTGCACCCCAGCCTGG	atcttgtggaaaggacgaaacaccGCCACTGCACCCCAGCCTGGgtttaagagctatgctggaaacagc	69	4bd80690-8853-4b02-b29b-cfbfb62caa3b	WRN_targeting
WRN	GCCAGATCCATCACTTCCTC	CCAGATCCATCACTTCCTC	GCCAGATCCATCACTTCCTC	atcttgtggaaaggacgaaacaccGCCAGATCCATCACTTCCTCgtttaagagctatgctggaaacagc	69	d362c621-0b24-4ad4-842f-5c9e984a7c26	WRN_targeting
WRN	GCCAGGCTGGGGTGCAGTGG	CCAGGCTGGGGTGCAGTGG	GCCAGGCTGGGGTGCAGTGG	atcttgtggaaaggacgaaacaccGCCAGGCTGGGGTGCAGTGGgtttaagagctatgctggaaacagc	69	e6879f24-8f82-487e-8c5a-b194c4e3a8aa	WRN_targeting
WRN	GCCAGTTCTTCAATAAACAG	CCAGTTCTTCAATAAACAG	GCCAGTTCTTCAATAAACAG	atcttgtggaaaggacgaaacaccGCCAGTTCTTCAATAAACAGgtttaagagctatgctggaaacagc	69	77ee2af2-0c80-4152-9a5b-90bbfd46577a	WRN_targeting
WRN	GCCATGCCTCTCACCTGAGT	CCATGCCTCTCACCTGAGT	GCCATGCCTCTCACCTGAGT	atcttgtggaaaggacgaaacaccGCCATGCCTCTCACCTGAGTgtttaagagctatgctggaaacagc	69	d7ea6c15-1716-4f90-ac36-dd6cdb504bf5	WRN_targeting
WRN	GCCATGTTGGCCCCTCTGTT	CCATGTTGGCCCCTCTGTT	GCCATGTTGGCCCCTCTGTT	atcttgtggaaaggacgaaacaccGCCATGTTGGCCCCTCTGTTgtttaagagctatgctggaaacagc	69	bd993615-6e6e-44a1-89b1-9fcc4f7e5517	WRN_targeting
WRN	GCCATTCCAGTTTTAAACCG	CCATTCCAGTTTTAAACCG	GCCATTCCAGTTTTAAACCG	atcttgtggaaaggacgaaacaccGCCATTCCAGTTTTAAACCGgtttaagagctatgctggaaacagc	69	35118a1f-dad3-404c-834f-57c57dfa3a3d	WRN_targeting
WRN	GCCATTTCTTGTCAAAACAA	CCATTTCTTGTCAAAACAA	GCCATTTCTTGTCAAAACAA	atcttgtggaaaggacgaaacaccGCCATTTCTTGTCAAAACAAgtttaagagctatgctggaaacagc	69	162be542-dfb7-457f-bdaf-3122903d1ccf	WRN_targeting
WRN	GCCATTTTCACTGAAAAGAA	CCATTTTCACTGAAAAGAA	GCCATTTTCACTGAAAAGAA	atcttgtggaaaggacgaaacaccGCCATTTTCACTGAAAAGAAgtttaagagctatgctggaaacagc	69	52ebfa74-6cc3-4d5b-b87e-74c131717e8a	WRN_targeting
WRN	GCCCCCACTCAGAAATACAG	CCCCCACTCAGAAATACAG	GCCCCCACTCAGAAATACAG	atcttgtggaaaggacgaaacaccGCCCCCACTCAGAAATACAGgtttaagagctatgctggaaacagc	69	beece6c1-9470-4a6b-b9ec-b4d9e42dcb98	WRN_targeting
WRN	GCCCGCATGGTATGTTCCAC	CCCGCATGGTATGTTCCAC	GCCCGCATGGTATGTTCCAC	atcttgtggaaaggacgaaacaccGCCCGCATGGTATGTTCCACgtttaagagctatgctggaaacagc	69	66db8c12-dbb5-4532-af4b-379c68ed5fae	WRN_targeting
WRN	GCCCTTACGAAAAAGGTAAA	CCCTTACGAAAAAGGTAAA	GCCCTTACGAAAAAGGTAAA	atcttgtggaaaggacgaaacaccGCCCTTACGAAAAAGGTAAAgtttaagagctatgctggaaacagc	69	22e82b71-a680-4f11-ac8b-4507e082fec6	WRN_targeting
WRN	GCCGAAATAACAGGCTGTGA	CCGAAATAACAGGCTGTGA	GCCGAAATAACAGGCTGTGA	atcttgtggaaaggacgaaacaccGCCGAAATAACAGGCTGTGAgtttaagagctatgctggaaacagc	69	90bada24-da67-41aa-84be-bad2423d05ef	WRN_targeting
WRN	GCCGAGGCGGGCGGATCACG	CCGAGGCGGGCGGATCACG	GCCGAGGCGGGCGGATCACG	atcttgtggaaaggacgaaacaccGCCGAGGCGGGCGGATCACGgtttaagagctatgctggaaacagc	69	f5a85b31-526f-4e25-8be1-46fa816bea8d	WRN_targeting
WRN	GCCTATAATCCCAGCTACTC	CCTATAATCCCAGCTACTC	GCCTATAATCCCAGCTACTC	atcttgtggaaaggacgaaacaccGCCTATAATCCCAGCTACTCgtttaagagctatgctggaaacagc	69	7a50721b-e08a-4ed9-b109-cda778458641	WRN_targeting
WRN	GCCTCAGCCTCCCGAGTAGC	CCTCAGCCTCCCGAGTAGC	GCCTCAGCCTCCCGAGTAGC	atcttgtggaaaggacgaaacaccGCCTCAGCCTCCCGAGTAGCgtttaagagctatgctggaaacagc	69	1bf23827-5f6d-495c-9e9a-2e12dfa1a87e	WRN_targeting
WRN	GCCTCAGTCCCCCAAAATAG	CCTCAGTCCCCCAAAATAG	GCCTCAGTCCCCCAAAATAG	atcttgtggaaaggacgaaacaccGCCTCAGTCCCCCAAAATAGgtttaagagctatgctggaaacagc	69	1fbd0eb9-d575-43ca-9a95-61ff8f3b575c	WRN_targeting
WRN	GCCTCATCCACAGCAATGAG	CCTCATCCACAGCAATGAG	GCCTCATCCACAGCAATGAG	atcttgtggaaaggacgaaacaccGCCTCATCCACAGCAATGAGgtttaagagctatgctggaaacagc	69	a50a2e40-ff22-41b0-af27-b16ba8fbbf92	WRN_targeting
WRN	GCCTCGGCCTCCCAAAGTGC	CCTCGGCCTCCCAAAGTGC	GCCTCGGCCTCCCAAAGTGC	atcttgtggaaaggacgaaacaccGCCTCGGCCTCCCAAAGTGCgtttaagagctatgctggaaacagc	69	73056b99-233e-4adc-b676-c6bd004fa4fc	WRN_targeting
WRN	GCCTCTCACCTGAGTTGACG	CCTCTCACCTGAGTTGACG	GCCTCTCACCTGAGTTGACG	atcttgtggaaaggacgaaacaccGCCTCTCACCTGAGTTGACGgtttaagagctatgctggaaacagc	69	2e22c660-5f69-41fa-8ffd-4fef464558cb	WRN_targeting
WRN	GCCTCTCATGACAATTGGCA	CCTCTCATGACAATTGGCA	GCCTCTCATGACAATTGGCA	atcttgtggaaaggacgaaacaccGCCTCTCATGACAATTGGCAgtttaagagctatgctggaaacagc	69	d5c67e28-0c2d-4d1a-afc2-e231b6bba7af	WRN_targeting
WRN	GCCTCTTCACGGAAAACAAC	CCTCTTCACGGAAAACAAC	GCCTCTTCACGGAAAACAAC	atcttgtggaaaggacgaaacaccGCCTCTTCACGGAAAACAACgtttaagagctatgctggaaacagc	69	21aa5987-01d8-41a3-984f-0fd5c022328d	WRN_targeting
WRN	GCCTGCAACCCAGGCATCCA	CCTGCAACCCAGGCATCCA	GCCTGCAACCCAGGCATCCA	atcttgtggaaaggacgaaacaccGCCTGCAACCCAGGCATCCAgtttaagagctatgctggaaacagc	69	d3922804-3013-47c8-a34d-f2192cf6708d	WRN_targeting
WRN	GCCTGCGATATTGATCGGCA	CCTGCGATATTGATCGGCA	GCCTGCGATATTGATCGGCA	atcttgtggaaaggacgaaacaccGCCTGCGATATTGATCGGCAgtttaagagctatgctggaaacagc	69	1ab0f850-f591-4f38-868c-de75b30f2316	WRN_targeting
WRN	GCCTGCTCGCTCCAAATCAA	CCTGCTCGCTCCAAATCAA	GCCTGCTCGCTCCAAATCAA	atcttgtggaaaggacgaaacaccGCCTGCTCGCTCCAAATCAAgtttaagagctatgctggaaacagc	69	aee3509c-f0a9-4cb7-bf37-be7375bb8a0f	WRN_targeting
WRN	GCCTGGATGCCTGGGTTGCA	CCTGGATGCCTGGGTTGCA	GCCTGGATGCCTGGGTTGCA	atcttgtggaaaggacgaaacaccGCCTGGATGCCTGGGTTGCAgtttaagagctatgctggaaacagc	69	dd3afaaa-2618-4210-a155-4406eb68fc25	WRN_targeting
WRN	GCCTGTAATCCCAGCACTTT	CCTGTAATCCCAGCACTTT	GCCTGTAATCCCAGCACTTT	atcttgtggaaaggacgaaacaccGCCTGTAATCCCAGCACTTTgtttaagagctatgctggaaacagc	69	c6684d99-3fa7-4eb7-a291-19776c30bf34	WRN_targeting
WRN	GCCTGTTATTTCGGCACAAG	CCTGTTATTTCGGCACAAG	GCCTGTTATTTCGGCACAAG	atcttgtggaaaggacgaaacaccGCCTGTTATTTCGGCACAAGgtttaagagctatgctggaaacagc	69	d34a6463-f3db-4656-b10d-81409e038349	WRN_targeting
WRN	GCGAATGTCAGCTTTATTAA	CGAATGTCAGCTTTATTAA	GCGAATGTCAGCTTTATTAA	atcttgtggaaaggacgaaacaccGCGAATGTCAGCTTTATTAAgtttaagagctatgctggaaacagc	69	72daefbc-b9de-49d5-a318-9ff7196e423a	WRN_targeting
WRN	GCGAGCAGGCCTGACTCCAG	CGAGCAGGCCTGACTCCAG	GCGAGCAGGCCTGACTCCAG	atcttgtggaaaggacgaaacaccGCGAGCAGGCCTGACTCCAGgtttaagagctatgctggaaacagc	69	8eed3be2-3f62-4845-bc33-ba1474767fb2	WRN_targeting
WRN	GCGCCACCACAAGCAGGGCC	CGCCACCACAAGCAGGGCC	GCGCCACCACAAGCAGGGCC	atcttgtggaaaggacgaaacaccGCGCCACCACAAGCAGGGCCgtttaagagctatgctggaaacagc	69	cea88f6e-592a-40aa-9336-d4eef156d37b	WRN_targeting
WRN	GCGCCACTACCTTCTGGTAA	CGCCACTACCTTCTGGTAA	GCGCCACTACCTTCTGGTAA	atcttgtggaaaggacgaaacaccGCGCCACTACCTTCTGGTAAgtttaagagctatgctggaaacagc	69	79e2edab-2be3-4325-aa28-06fe717ec392	WRN_targeting
WRN	GCGCCACTGCACCCCAGCCT	CGCCACTGCACCCCAGCCT	GCGCCACTGCACCCCAGCCT	atcttgtggaaaggacgaaacaccGCGCCACTGCACCCCAGCCTgtttaagagctatgctggaaacagc	69	00788566-a282-46d3-824a-0f8c9887f312	WRN_targeting
WRN	GCGCCGGGGAGGCGCCGGCT	CGCCGGGGAGGCGCCGGCT	GCGCCGGGGAGGCGCCGGCT	atcttgtggaaaggacgaaacaccGCGCCGGGGAGGCGCCGGCTgtttaagagctatgctggaaacagc	69	fa9f07c8-c56a-4260-81da-b3458dda64d2	WRN_targeting
WRN	GCGCTCCACAGTCATCCGGC	CGCTCCACAGTCATCCGGC	GCGCTCCACAGTCATCCGGC	atcttgtggaaaggacgaaacaccGCGCTCCACAGTCATCCGGCgtttaagagctatgctggaaacagc	69	da04e11b-161c-4163-a64c-468a1aefa48b	WRN_targeting
WRN	GCGGAAATGTCCTGAATGGA	CGGAAATGTCCTGAATGGA	GCGGAAATGTCCTGAATGGA	atcttgtggaaaggacgaaacaccGCGGAAATGTCCTGAATGGAgtttaagagctatgctggaaacagc	69	2d11a2dc-0fdb-46d2-83b3-b48364c716e6	WRN_targeting
WRN	GCGGAGATTGCAGTGAGCTG	CGGAGATTGCAGTGAGCTG	GCGGAGATTGCAGTGAGCTG	atcttgtggaaaggacgaaacaccGCGGAGATTGCAGTGAGCTGgtttaagagctatgctggaaacagc	69	246455ff-d80a-4769-ac04-fb10aaf92fcb	WRN_targeting
WRN	GCGGATAGACTTGTCTTTCA	CGGATAGACTTGTCTTTCA	GCGGATAGACTTGTCTTTCA	atcttgtggaaaggacgaaacaccGCGGATAGACTTGTCTTTCAgtttaagagctatgctggaaacagc	69	d59ba4b2-e499-4212-bcee-565b954392a0	WRN_targeting
WRN	GCGGGCGGATCACGAGATCA	CGGGCGGATCACGAGATCA	GCGGGCGGATCACGAGATCA	atcttgtggaaaggacgaaacaccGCGGGCGGATCACGAGATCAgtttaagagctatgctggaaacagc	69	0c3d4d9d-7501-4b26-ae87-ae8f95f81015	WRN_targeting
WRN	GCTAAAACTCATGCCCGCAT	CTAAAACTCATGCCCGCAT	GCTAAAACTCATGCCCGCAT	atcttgtggaaaggacgaaacaccGCTAAAACTCATGCCCGCATgtttaagagctatgctggaaacagc	69	d4906e9d-158f-4bce-a8ce-c920062ff3da	WRN_targeting
WRN	GCTAAACATGATGGAGAAGA	CTAAACATGATGGAGAAGA	GCTAAACATGATGGAGAAGA	atcttgtggaaaggacgaaacaccGCTAAACATGATGGAGAAGAgtttaagagctatgctggaaacagc	69	b19cc2ba-1070-4033-b8d4-6c83f5a46fc9	WRN_targeting
WRN	GCTAATGAAGGGGAAGAAGA	CTAATGAAGGGGAAGAAGA	GCTAATGAAGGGGAAGAAGA	atcttgtggaaaggacgaaacaccGCTAATGAAGGGGAAGAAGAgtttaagagctatgctggaaacagc	69	db498583-6dd7-4199-b5f3-bc8bcf65a883	WRN_targeting
WRN	GCTACAGCTTAAGTAAGTCA	CTACAGCTTAAGTAAGTCA	GCTACAGCTTAAGTAAGTCA	atcttgtggaaaggacgaaacaccGCTACAGCTTAAGTAAGTCAgtttaagagctatgctggaaacagc	69	295ac0c8-3b42-4477-8ae9-3ee845d35750	WRN_targeting
WRN	GCTACCATAGCTTTTGGAAT	CTACCATAGCTTTTGGAAT	GCTACCATAGCTTTTGGAAT	atcttgtggaaaggacgaaacaccGCTACCATAGCTTTTGGAATgtttaagagctatgctggaaacagc	69	42aca837-8044-4926-a8c3-247ecc50b3b5	WRN_targeting
WRN	GCTACTAGTAAAACTATGAA	CTACTAGTAAAACTATGAA	GCTACTAGTAAAACTATGAA	atcttgtggaaaggacgaaacaccGCTACTAGTAAAACTATGAAgtttaagagctatgctggaaacagc	69	77b755ea-a499-443a-afbb-2aabda61d125	WRN_targeting
WRN	GCTACTCGGGAGGCTGAGGC	CTACTCGGGAGGCTGAGGC	GCTACTCGGGAGGCTGAGGC	atcttgtggaaaggacgaaacaccGCTACTCGGGAGGCTGAGGCgtttaagagctatgctggaaacagc	69	10d41b05-3c91-4c63-95fa-93921833a6b7	WRN_targeting
WRN	GCTAGGCCATGCCTCTCACC	CTAGGCCATGCCTCTCACC	GCTAGGCCATGCCTCTCACC	atcttgtggaaaggacgaaacaccGCTAGGCCATGCCTCTCACCgtttaagagctatgctggaaacagc	69	96d4a8ae-186c-4555-8c63-12cf230d1edd	WRN_targeting
WRN	GCTATATTTTATTTCTGAAG	CTATATTTTATTTCTGAAG	GCTATATTTTATTTCTGAAG	atcttgtggaaaggacgaaacaccGCTATATTTTATTTCTGAAGgtttaagagctatgctggaaacagc	69	fe36aded-9917-4cc5-8a21-1bda8e12e71f	WRN_targeting
WRN	GCTCACTGTATTTCTGAGTG	CTCACTGTATTTCTGAGTG	GCTCACTGTATTTCTGAGTG	atcttgtggaaaggacgaaacaccGCTCACTGTATTTCTGAGTGgtttaagagctatgctggaaacagc	69	3ce4b61a-0692-4823-8046-bfb2fd66e406	WRN_targeting
WRN	GCTCTCAGCTATGCTCTTCT	CTCTCAGCTATGCTCTTCT	GCTCTCAGCTATGCTCTTCT	atcttgtggaaaggacgaaacaccGCTCTCAGCTATGCTCTTCTgtttaagagctatgctggaaacagc	69	c493a919-8710-48dd-908b-50df7b3bc1ce	WRN_targeting
WRN	GCTCTGTCGCCAGGCTGGGG	CTCTGTCGCCAGGCTGGGG	GCTCTGTCGCCAGGCTGGGG	atcttgtggaaaggacgaaacaccGCTCTGTCGCCAGGCTGGGGgtttaagagctatgctggaaacagc	69	f4bddcdd-7dd2-4cb1-913e-4bc440636115	WRN_targeting
WRN	GCTCTTGTGCCGAAATAACA	CTCTTGTGCCGAAATAACA	GCTCTTGTGCCGAAATAACA	atcttgtggaaaggacgaaacaccGCTCTTGTGCCGAAATAACAgtttaagagctatgctggaaacagc	69	394927ad-02d3-4e19-b79b-d1720876e24d	WRN_targeting
WRN	GCTGAAATGCACAGAGACCT	CTGAAATGCACAGAGACCT	GCTGAAATGCACAGAGACCT	atcttgtggaaaggacgaaacaccGCTGAAATGCACAGAGACCTgtttaagagctatgctggaaacagc	69	9dc5d1e5-2e54-449a-a0ca-44b5eda5f2be	WRN_targeting
WRN	GCTGAGGCAGGAGAATCGCT	CTGAGGCAGGAGAATCGCT	GCTGAGGCAGGAGAATCGCT	atcttgtggaaaggacgaaacaccGCTGAGGCAGGAGAATCGCTgtttaagagctatgctggaaacagc	69	01171d90-0415-4ee5-8d59-4379e17608f2	WRN_targeting
WRN	GCTGATCACTGAGGGATTCT	CTGATCACTGAGGGATTCT	GCTGATCACTGAGGGATTCT	atcttgtggaaaggacgaaacaccGCTGATCACTGAGGGATTCTgtttaagagctatgctggaaacagc	69	c106fe9c-1ee2-424b-836e-dc0008b5b2d9	WRN_targeting
WRN	GCTGATCCAAGGAAGCAAGC	CTGATCCAAGGAAGCAAGC	GCTGATCCAAGGAAGCAAGC	atcttgtggaaaggacgaaacaccGCTGATCCAAGGAAGCAAGCgtttaagagctatgctggaaacagc	69	386e47f8-cb36-4874-a744-d044776d993e	WRN_targeting
WRN	GCTGATTTGGTGTCTAGCCT	CTGATTTGGTGTCTAGCCT	GCTGATTTGGTGTCTAGCCT	atcttgtggaaaggacgaaacaccGCTGATTTGGTGTCTAGCCTgtttaagagctatgctggaaacagc	69	7ce7041b-0f43-41d8-9684-de9d5fd46dd8	WRN_targeting
WRN	GCTGCCCCCTTGATTTGGAG	CTGCCCCCTTGATTTGGAG	GCTGCCCCCTTGATTTGGAG	atcttgtggaaaggacgaaacaccGCTGCCCCCTTGATTTGGAGgtttaagagctatgctggaaacagc	69	dec9bca3-3f8e-4645-a6f0-48c1950d4aa1	WRN_targeting
WRN	GCTGGCTGCCCCCTTGATTT	CTGGCTGCCCCCTTGATTT	GCTGGCTGCCCCCTTGATTT	atcttgtggaaaggacgaaacaccGCTGGCTGCCCCCTTGATTTgtttaagagctatgctggaaacagc	69	c7c8bc06-8a91-401c-8836-200f670c1ecd	WRN_targeting
WRN	GCTGTCAAGCTTCCAGTGGA	CTGTCAAGCTTCCAGTGGA	GCTGTCAAGCTTCCAGTGGA	atcttgtggaaaggacgaaacaccGCTGTCAAGCTTCCAGTGGAgtttaagagctatgctggaaacagc	69	792755ac-8dbb-4469-8638-aa41bf31e4a7	WRN_targeting
WRN	GCTGTCAGGACCATGTTTAA	CTGTCAGGACCATGTTTAA	GCTGTCAGGACCATGTTTAA	atcttgtggaaaggacgaaacaccGCTGTCAGGACCATGTTTAAgtttaagagctatgctggaaacagc	69	32bf5919-b55d-4c4f-8edb-075b96e28eb6	WRN_targeting
WRN	GCTGTGATAATTGCAGGTCC	CTGTGATAATTGCAGGTCC	GCTGTGATAATTGCAGGTCC	atcttgtggaaaggacgaaacaccGCTGTGATAATTGCAGGTCCgtttaagagctatgctggaaacagc	69	0cede370-841c-4ab0-95f8-8d3261bec02c	WRN_targeting
WRN	GCTGTTTAAAACAAAAAAAC	CTGTTTAAAACAAAAAAAC	GCTGTTTAAAACAAAAAAAC	atcttgtggaaaggacgaaacaccGCTGTTTAAAACAAAAAAACgtttaagagctatgctggaaacagc	69	8637a4df-ec77-4d6e-a49b-b7a956609959	WRN_targeting
WRN	GCTGTTTTGGCTGAAGTATA	CTGTTTTGGCTGAAGTATA	GCTGTTTTGGCTGAAGTATA	atcttgtggaaaggacgaaacaccGCTGTTTTGGCTGAAGTATAgtttaagagctatgctggaaacagc	69	14fcd444-8e01-43fb-a769-631b377c4781	WRN_targeting
WRN	GCTTAAAGTTAAATAATCAT	CTTAAAGTTAAATAATCAT	GCTTAAAGTTAAATAATCAT	atcttgtggaaaggacgaaacaccGCTTAAAGTTAAATAATCATgtttaagagctatgctggaaacagc	69	ca8f8403-8eb8-4f22-93aa-fc80ffc76032	WRN_targeting
WRN	GCTTACAGTTCCTCACAGCC	CTTACAGTTCCTCACAGCC	GCTTACAGTTCCTCACAGCC	atcttgtggaaaggacgaaacaccGCTTACAGTTCCTCACAGCCgtttaagagctatgctggaaacagc	69	97d30383-68b1-4841-86b1-89393717ecc8	WRN_targeting
WRN	GCTTCTCCTGGAGACAGCCT	CTTCTCCTGGAGACAGCCT	GCTTCTCCTGGAGACAGCCT	atcttgtggaaaggacgaaacaccGCTTCTCCTGGAGACAGCCTgtttaagagctatgctggaaacagc	69	5a1736bd-a038-429e-87eb-73a7ef593771	WRN_targeting
WRN	GCTTCTCTTAGAACTTGAAC	CTTCTCTTAGAACTTGAAC	GCTTCTCTTAGAACTTGAAC	atcttgtggaaaggacgaaacaccGCTTCTCTTAGAACTTGAACgtttaagagctatgctggaaacagc	69	917208de-b80e-4e47-8b77-0943d71f1446	WRN_targeting
WRN	GCTTGAAGGATGAGGCTCTG	CTTGAAGGATGAGGCTCTG	GCTTGAAGGATGAGGCTCTG	atcttgtggaaaggacgaaacaccGCTTGAAGGATGAGGCTCTGgtttaagagctatgctggaaacagc	69	91c73a47-3e87-4afd-8c24-7f1f9cbede06	WRN_targeting
WRN	GCTTGCCATTTTCACTGAAA	CTTGCCATTTTCACTGAAA	GCTTGCCATTTTCACTGAAA	atcttgtggaaaggacgaaacaccGCTTGCCATTTTCACTGAAAgtttaagagctatgctggaaacagc	69	a2fe2170-3796-4c5e-a0d1-736a244bdd79	WRN_targeting
WRN	GCTTGTGGACCAAAGTCCCA	CTTGTGGACCAAAGTCCCA	GCTTGTGGACCAAAGTCCCA	atcttgtggaaaggacgaaacaccGCTTGTGGACCAAAGTCCCAgtttaagagctatgctggaaacagc	69	cb1e9a36-a671-4ae6-9fec-c6b4e29caa66	WRN_targeting
WRN	GCTTTATGTAAGGCTGTGCA	CTTTATGTAAGGCTGTGCA	GCTTTATGTAAGGCTGTGCA	atcttgtggaaaggacgaaacaccGCTTTATGTAAGGCTGTGCAgtttaagagctatgctggaaacagc	69	1724f4e2-1524-4c08-afcd-0b939fb07714	WRN_targeting
WRN	GCTTTTAATAGGGTAGAAAT	CTTTTAATAGGGTAGAAAT	GCTTTTAATAGGGTAGAAAT	atcttgtggaaaggacgaaacaccGCTTTTAATAGGGTAGAAATgtttaagagctatgctggaaacagc	69	d96feadc-2791-4ef7-89b9-239e0fb98d78	WRN_targeting
WRN	GCTTTTTCATCATTTCTAGC	CTTTTTCATCATTTCTAGC	GCTTTTTCATCATTTCTAGC	atcttgtggaaaggacgaaacaccGCTTTTTCATCATTTCTAGCgtttaagagctatgctggaaacagc	69	076f78c4-69fd-433b-bce9-8c3c2c8043b3	WRN_targeting
WRN	GGAAAACAACTGGTATTTGT	GAAAACAACTGGTATTTGT	GGAAAACAACTGGTATTTGT	atcttgtggaaaggacgaaacaccGGAAAACAACTGGTATTTGTgtttaagagctatgctggaaacagc	69	aae9bdd0-d3de-43b3-9f1e-03a91be5ceab	WRN_targeting
WRN	GGAAACAACTGCACAGCAGC	GAAACAACTGCACAGCAGC	GGAAACAACTGCACAGCAGC	atcttgtggaaaggacgaaacaccGGAAACAACTGCACAGCAGCgtttaagagctatgctggaaacagc	69	8e798211-ca62-45c5-a4e5-e1ba1ae679df	WRN_targeting
WRN	GGAAACTGAATCTATCCTGT	GAAACTGAATCTATCCTGT	GGAAACTGAATCTATCCTGT	atcttgtggaaaggacgaaacaccGGAAACTGAATCTATCCTGTgtttaagagctatgctggaaacagc	69	deecf6a7-eba2-4a08-a01d-76a04719ad92	WRN_targeting
WRN	GGAAAGAGAGAAAGAAGAAG	GAAAGAGAGAAAGAAGAAG	GGAAAGAGAGAAAGAAGAAG	atcttgtggaaaggacgaaacaccGGAAAGAGAGAAAGAAGAAGgtttaagagctatgctggaaacagc	69	7094fd99-7621-42d9-bfe1-5a75aa98a5e3	WRN_targeting
WRN	GGAAAGAGCTTGTTTGATGT	GAAAGAGCTTGTTTGATGT	GGAAAGAGCTTGTTTGATGT	atcttgtggaaaggacgaaacaccGGAAAGAGCTTGTTTGATGTgtttaagagctatgctggaaacagc	69	8ae2bb75-2182-46fc-900e-02b18bd3f90c	WRN_targeting
WRN	GGAAATAAAGTGGAACGAAA	GAAATAAAGTGGAACGAAA	GGAAATAAAGTGGAACGAAA	atcttgtggaaaggacgaaacaccGGAAATAAAGTGGAACGAAAgtttaagagctatgctggaaacagc	69	f2a3c8c5-c120-412e-a69a-1f84674ed3ae	WRN_targeting
WRN	GGAACTCTGTACCTTTTTTT	GAACTCTGTACCTTTTTTT	GGAACTCTGTACCTTTTTTT	atcttgtggaaaggacgaaacaccGGAACTCTGTACCTTTTTTTgtttaagagctatgctggaaacagc	69	6f7e7418-735a-4648-a763-266d1a549d15	WRN_targeting
WRN	GGAAGGAAGAAGGAAGAAGG	GAAGGAAGAAGGAAGAAGG	GGAAGGAAGAAGGAAGAAGG	atcttgtggaaaggacgaaacaccGGAAGGAAGAAGGAAGAAGGgtttaagagctatgctggaaacagc	69	5a38278a-9797-4487-8193-b6b918c04d2f	WRN_targeting
WRN	GGAAGGAAGGAAAGAGAGAA	GAAGGAAGGAAAGAGAGAA	GGAAGGAAGGAAAGAGAGAA	atcttgtggaaaggacgaaacaccGGAAGGAAGGAAAGAGAGAAgtttaagagctatgctggaaacagc	69	9c2605ff-c642-4faf-b756-3b8ddc36c5a6	WRN_targeting
WRN	GGAAGGAAGGAAGGAAGGAA	GAAGGAAGGAAGGAAGGAA	GGAAGGAAGGAAGGAAGGAA	atcttgtggaaaggacgaaacaccGGAAGGAAGGAAGGAAGGAAgtttaagagctatgctggaaacagc	69	58ebb5fa-d076-4841-9ed2-69aa57e0811c	WRN_targeting
WRN	GGAAGGAAGGGGAAGGGAAG	GAAGGAAGGGGAAGGGAAG	GGAAGGAAGGGGAAGGGAAG	atcttgtggaaaggacgaaacaccGGAAGGAAGGGGAAGGGAAGgtttaagagctatgctggaaacagc	69	467774dd-9792-4c90-80f2-598c2a366373	WRN_targeting
WRN	GGAAGGGGAAGGGAAGGGAA	GAAGGGGAAGGGAAGGGAA	GGAAGGGGAAGGGAAGGGAA	atcttgtggaaaggacgaaacaccGGAAGGGGAAGGGAAGGGAAgtttaagagctatgctggaaacagc	69	1cc18dd6-d6b0-4473-93be-3ba591f38e42	WRN_targeting
WRN	GGAAGTCTAATTTAATATTC	GAAGTCTAATTTAATATTC	GGAAGTCTAATTTAATATTC	atcttgtggaaaggacgaaacaccGGAAGTCTAATTTAATATTCgtttaagagctatgctggaaacagc	69	c4b55151-26a5-48d2-bd18-3e437a3bdfcc	WRN_targeting
WRN	GGAAGTGATGGATCTGGCTA	GAAGTGATGGATCTGGCTA	GGAAGTGATGGATCTGGCTA	atcttgtggaaaggacgaaacaccGGAAGTGATGGATCTGGCTAgtttaagagctatgctggaaacagc	69	2a908650-14e2-4efc-9ca7-1b43c9bad754	WRN_targeting
WRN	GGAATAAAGTTTGCTGATTT	GAATAAAGTTTGCTGATTT	GGAATAAAGTTTGCTGATTT	atcttgtggaaaggacgaaacaccGGAATAAAGTTTGCTGATTTgtttaagagctatgctggaaacagc	69	94834bea-9523-44a2-821e-2e2d103d1d74	WRN_targeting
WRN	GGAATGGCCAAAGTACATCT	GAATGGCCAAAGTACATCT	GGAATGGCCAAAGTACATCT	atcttgtggaaaggacgaaacaccGGAATGGCCAAAGTACATCTgtttaagagctatgctggaaacagc	69	205d1472-4e41-4fa6-a098-e940d9514f28	WRN_targeting
WRN	GGAATGGGCATTAATAAAGC	GAATGGGCATTAATAAAGC	GGAATGGGCATTAATAAAGC	atcttgtggaaaggacgaaacaccGGAATGGGCATTAATAAAGCgtttaagagctatgctggaaacagc	69	941a5244-27e2-4209-8570-5c74ba849d58	WRN_targeting
WRN	GGACAGTAACAGTTTCTTAA	GACAGTAACAGTTTCTTAA	GGACAGTAACAGTTTCTTAA	atcttgtggaaaggacgaaacaccGGACAGTAACAGTTTCTTAAgtttaagagctatgctggaaacagc	69	999f72ba-ab25-4461-a1cc-7e47e7ea0567	WRN_targeting
WRN	GGACATGGAATCATATTATC	GACATGGAATCATATTATC	GGACATGGAATCATATTATC	atcttgtggaaaggacgaaacaccGGACATGGAATCATATTATCgtttaagagctatgctggaaacagc	69	f5967fd4-03fe-4867-af5c-8d65460c7ef2	WRN_targeting
WRN	GGACATTTCCGCTGCTGTGC	GACATTTCCGCTGCTGTGC	GGACATTTCCGCTGCTGTGC	atcttgtggaaaggacgaaacaccGGACATTTCCGCTGCTGTGCgtttaagagctatgctggaaacagc	69	8769c69f-622d-450e-9002-8345c226d800	WRN_targeting
WRN	GGACCTTCAAATTCCCAGTG	GACCTTCAAATTCCCAGTG	GGACCTTCAAATTCCCAGTG	atcttgtggaaaggacgaaacaccGGACCTTCAAATTCCCAGTGgtttaagagctatgctggaaacagc	69	77428b5d-ee49-41fb-bdc3-1b2a065965ca	WRN_targeting
WRN	GGACGTGACAAGAACTTTGA	GACGTGACAAGAACTTTGA	GGACGTGACAAGAACTTTGA	atcttgtggaaaggacgaaacaccGGACGTGACAAGAACTTTGAgtttaagagctatgctggaaacagc	69	26be5d08-1b74-4410-bc6c-eab6b7b346c0	WRN_targeting
WRN	GGACTTCAAAGTTCTTGTCA	GACTTCAAAGTTCTTGTCA	GGACTTCAAAGTTCTTGTCA	atcttgtggaaaggacgaaacaccGGACTTCAAAGTTCTTGTCAgtttaagagctatgctggaaacagc	69	055bb2a6-c77b-4886-8301-2518a2bd4cd1	WRN_targeting
WRN	GGACTTCAACCTTCATGTGA	GACTTCAACCTTCATGTGA	GGACTTCAACCTTCATGTGA	atcttgtggaaaggacgaaacaccGGACTTCAACCTTCATGTGAgtttaagagctatgctggaaacagc	69	dcb332fe-5d20-4d80-a6ce-31636f3798c1	WRN_targeting
WRN	GGAGAAGAAGAAGAATCAGA	GAGAAGAAGAAGAATCAGA	GGAGAAGAAGAAGAATCAGA	atcttgtggaaaggacgaaacaccGGAGAAGAAGAAGAATCAGAgtttaagagctatgctggaaacagc	69	00c100a0-8944-4650-bc70-21d8259ff01f	WRN_targeting
WRN	GGAGACTCAGGTAAGGCTTT	GAGACTCAGGTAAGGCTTT	GGAGACTCAGGTAAGGCTTT	atcttgtggaaaggacgaaacaccGGAGACTCAGGTAAGGCTTTgtttaagagctatgctggaaacagc	69	4ba85170-95d9-45b3-ab65-0b191a9011d4	WRN_targeting
WRN	GGAGCCCAGAGGACGTGACA	GAGCCCAGAGGACGTGACA	GGAGCCCAGAGGACGTGACA	atcttgtggaaaggacgaaacaccGGAGCCCAGAGGACGTGACAgtttaagagctatgctggaaacagc	69	6c015db6-eac3-4643-89e3-94a5572381b1	WRN_targeting
WRN	GGAGCTGTTTACCTAAGAGG	GAGCTGTTTACCTAAGAGG	GGAGCTGTTTACCTAAGAGG	atcttgtggaaaggacgaaacaccGGAGCTGTTTACCTAAGAGGgtttaagagctatgctggaaacagc	69	62f5a903-25c8-4e86-87c9-e7de15472e0c	WRN_targeting
WRN	GGAGGAGGAAGGAAGGAAGA	GAGGAGGAAGGAAGGAAGA	GGAGGAGGAAGGAAGGAAGA	atcttgtggaaaggacgaaacaccGGAGGAGGAAGGAAGGAAGAgtttaagagctatgctggaaacagc	69	a5711f7d-2ea0-4a76-8bf1-ffab1dd31afe	WRN_targeting
WRN	GGAGGAGGAGGAAGGAAGGA	GAGGAGGAGGAAGGAAGGA	GGAGGAGGAGGAAGGAAGGA	atcttgtggaaaggacgaaacaccGGAGGAGGAGGAAGGAAGGAgtttaagagctatgctggaaacagc	69	2baa0ec1-0bf9-4dd0-bad2-316e24a67794	WRN_targeting
WRN	GGAGGAGGAGGAGGAAGGAA	GAGGAGGAGGAGGAAGGAA	GGAGGAGGAGGAGGAAGGAA	atcttgtggaaaggacgaaacaccGGAGGAGGAGGAGGAAGGAAgtttaagagctatgctggaaacagc	69	81b5d10d-f034-4ef0-8cc3-366193ab4922	WRN_targeting
WRN	GGAGGCGCCGGCTTGTACTC	GAGGCGCCGGCTTGTACTC	GGAGGCGCCGGCTTGTACTC	atcttgtggaaaggacgaaacaccGGAGGCGCCGGCTTGTACTCgtttaagagctatgctggaaacagc	69	1e001e54-e5fd-4a57-bf68-edd2adb220a4	WRN_targeting
WRN	GGAGGCTGAGGCAGGAGAAT	GAGGCTGAGGCAGGAGAAT	GGAGGCTGAGGCAGGAGAAT	atcttgtggaaaggacgaaacaccGGAGGCTGAGGCAGGAGAATgtttaagagctatgctggaaacagc	69	c24390f8-a7df-4a47-a162-d7d47045dd16	WRN_targeting
WRN	GGAGGCTTTTTGTACTTGTT	GAGGCTTTTTGTACTTGTT	GGAGGCTTTTTGTACTTGTT	atcttgtggaaaggacgaaacaccGGAGGCTTTTTGTACTTGTTgtttaagagctatgctggaaacagc	69	97df52bf-6af5-4aa1-957f-41ccf842a7e8	WRN_targeting
WRN	GGAGGGAGGGAGGGAGGGAG	GAGGGAGGGAGGGAGGGAG	GGAGGGAGGGAGGGAGGGAG	atcttgtggaaaggacgaaacaccGGAGGGAGGGAGGGAGGGAGgtttaagagctatgctggaaacagc	69	34d7631b-5235-42d4-a675-95b9fab58677	WRN_targeting
WRN	GGAGGGTTTCGGATAACATC	GAGGGTTTCGGATAACATC	GGAGGGTTTCGGATAACATC	atcttgtggaaaggacgaaacaccGGAGGGTTTCGGATAACATCgtttaagagctatgctggaaacagc	69	87687731-186d-4f62-b895-00194ee7f205	WRN_targeting
WRN	GGAGGTCTTTTTAGTTAAGC	GAGGTCTTTTTAGTTAAGC	GGAGGTCTTTTTAGTTAAGC	atcttgtggaaaggacgaaacaccGGAGGTCTTTTTAGTTAAGCgtttaagagctatgctggaaacagc	69	9f2b8b16-e790-4cba-9db2-2828de6e07a0	WRN_targeting
WRN	GGAGTAACATTTCTAAAAAA	GAGTAACATTTCTAAAAAA	GGAGTAACATTTCTAAAAAA	atcttgtggaaaggacgaaacaccGGAGTAACATTTCTAAAAAAgtttaagagctatgctggaaacagc	69	ac7e0ddf-16d4-410c-b4b6-30372189e9fe	WRN_targeting
WRN	GGAGTCTTGCTCTGTCGCCA	GAGTCTTGCTCTGTCGCCA	GGAGTCTTGCTCTGTCGCCA	atcttgtggaaaggacgaaacaccGGAGTCTTGCTCTGTCGCCAgtttaagagctatgctggaaacagc	69	f3ab73aa-ab3e-4243-8626-c887247b618f	WRN_targeting
WRN	GGATAATAAGTTTAAATTAT	GATAATAAGTTTAAATTAT	GGATAATAAGTTTAAATTAT	atcttgtggaaaggacgaaacaccGGATAATAAGTTTAAATTATgtttaagagctatgctggaaacagc	69	513cf33a-9b53-4cdf-92b4-6b0dde661948	WRN_targeting
WRN	GGATAGACTTGTCTTTCAGG	GATAGACTTGTCTTTCAGG	GGATAGACTTGTCTTTCAGG	atcttgtggaaaggacgaaacaccGGATAGACTTGTCTTTCAGGgtttaagagctatgctggaaacagc	69	7f306b41-788d-4c49-ba01-d3beb0595ced	WRN_targeting
WRN	GGATAGCTATATTTTATTTC	GATAGCTATATTTTATTTC	GGATAGCTATATTTTATTTC	atcttgtggaaaggacgaaacaccGGATAGCTATATTTTATTTCgtttaagagctatgctggaaacagc	69	419953e8-0853-4f27-9e56-209b357d1e19	WRN_targeting
WRN	GGATATTCACAGGGTATTGC	GATATTCACAGGGTATTGC	GGATATTCACAGGGTATTGC	atcttgtggaaaggacgaaacaccGGATATTCACAGGGTATTGCgtttaagagctatgctggaaacagc	69	0b5ff188-649d-4600-9981-eaf40f2ca751	WRN_targeting
WRN	GGATCAAACAGAGAGTTGGT	GATCAAACAGAGAGTTGGT	GGATCAAACAGAGAGTTGGT	atcttgtggaaaggacgaaacaccGGATCAAACAGAGAGTTGGTgtttaagagctatgctggaaacagc	69	f2d792a3-6078-4af0-b4be-6ba3838ec4a1	WRN_targeting
WRN	GGATCACGAGATCAGGAGAT	GATCACGAGATCAGGAGAT	GGATCACGAGATCAGGAGAT	atcttgtggaaaggacgaaacaccGGATCACGAGATCAGGAGATgtttaagagctatgctggaaacagc	69	9500f770-7e42-4641-8eee-5037287d31d8	WRN_targeting
WRN	GGATCAGCACAGTCAGAAAA	GATCAGCACAGTCAGAAAA	GGATCAGCACAGTCAGAAAA	atcttgtggaaaggacgaaacaccGGATCAGCACAGTCAGAAAAgtttaagagctatgctggaaacagc	69	b96d8ff9-661e-4fbd-b0d9-29e78ac9fd9f	WRN_targeting
WRN	GGATCCAGTGAATTCTAAGA	GATCCAGTGAATTCTAAGA	GGATCCAGTGAATTCTAAGA	atcttgtggaaaggacgaaacaccGGATCCAGTGAATTCTAAGAgtttaagagctatgctggaaacagc	69	e19cdbd8-a793-451d-a138-687454321e67	WRN_targeting
WRN	GGATCCATTGTGTATAGTTA	GATCCATTGTGTATAGTTA	GGATCCATTGTGTATAGTTA	atcttgtggaaaggacgaaacaccGGATCCATTGTGTATAGTTAgtttaagagctatgctggaaacagc	69	f327b76c-b99a-4670-9f7a-6058bdce717d	WRN_targeting
WRN	GGATGAATGTGCAGAATAAA	GATGAATGTGCAGAATAAA	GGATGAATGTGCAGAATAAA	atcttgtggaaaggacgaaacaccGGATGAATGTGCAGAATAAAgtttaagagctatgctggaaacagc	69	19e60517-0108-4781-b745-b23b1e658549	WRN_targeting
WRN	GGATGTGGTGGGATTTGACA	GATGTGGTGGGATTTGACA	GGATGTGGTGGGATTTGACA	atcttgtggaaaggacgaaacaccGGATGTGGTGGGATTTGACAgtttaagagctatgctggaaacagc	69	b0e0ccd6-9088-49f1-b2e4-6e8ed5658dcc	WRN_targeting
WRN	GGATGTTCCCCCAGCTATTC	GATGTTCCCCCAGCTATTC	GGATGTTCCCCCAGCTATTC	atcttgtggaaaggacgaaacaccGGATGTTCCCCCAGCTATTCgtttaagagctatgctggaaacagc	69	8a529c6b-cc57-48d4-acfa-15c0246927a7	WRN_targeting
WRN	GGATTACAGGCGTGAGCCAC	GATTACAGGCGTGAGCCAC	GGATTACAGGCGTGAGCCAC	atcttgtggaaaggacgaaacaccGGATTACAGGCGTGAGCCACgtttaagagctatgctggaaacagc	69	ec08ed97-a8eb-4dbc-8629-d2b160d16d45	WRN_targeting
WRN	GGATTGATGGTGTTTCTGAA	GATTGATGGTGTTTCTGAA	GGATTGATGGTGTTTCTGAA	atcttgtggaaaggacgaaacaccGGATTGATGGTGTTTCTGAAgtttaagagctatgctggaaacagc	69	90d435c6-9d9d-4264-b4d3-6292b5f00895	WRN_targeting
WRN	GGATTTGAAGATGGAGTAGA	GATTTGAAGATGGAGTAGA	GGATTTGAAGATGGAGTAGA	atcttgtggaaaggacgaaacaccGGATTTGAAGATGGAGTAGAgtttaagagctatgctggaaacagc	69	f9c17c92-36d8-432a-90f5-7e00e5bd4466	WRN_targeting
WRN	GGCAACAAACAAGATACTGG	GCAACAAACAAGATACTGG	GGCAACAAACAAGATACTGG	atcttgtggaaaggacgaaacaccGGCAACAAACAAGATACTGGgtttaagagctatgctggaaacagc	69	374bbd67-e90b-4b46-9faf-3fb6a4f3d0b5	WRN_targeting
WRN	GGCAAGCCATGAAAAAAAGC	GCAAGCCATGAAAAAAAGC	GGCAAGCCATGAAAAAAAGC	atcttgtggaaaggacgaaacaccGGCAAGCCATGAAAAAAAGCgtttaagagctatgctggaaacagc	69	20d5f853-8f24-4e18-8a92-6da179597bdb	WRN_targeting
WRN	GGCAATTACCAGAACAATTA	GCAATTACCAGAACAATTA	GGCAATTACCAGAACAATTA	atcttgtggaaaggacgaaacaccGGCAATTACCAGAACAATTAgtttaagagctatgctggaaacagc	69	1bc29df1-0997-4906-ac5d-cba72c1a3b55	WRN_targeting
WRN	GGCACAAGAGCAGGAGACTC	GCACAAGAGCAGGAGACTC	GGCACAAGAGCAGGAGACTC	atcttgtggaaaggacgaaacaccGGCACAAGAGCAGGAGACTCgtttaagagctatgctggaaacagc	69	d3ce0278-d1f8-4e5e-8525-3463b7c5c4fb	WRN_targeting
WRN	GGCACAGTTTATTTGGCACT	GCACAGTTTATTTGGCACT	GGCACAGTTTATTTGGCACT	atcttgtggaaaggacgaaacaccGGCACAGTTTATTTGGCACTgtttaagagctatgctggaaacagc	69	60149bbb-ccfb-492f-84f0-bf2e85857236	WRN_targeting
WRN	GGCACCTTCTTACTGAGATA	GCACCTTCTTACTGAGATA	GGCACCTTCTTACTGAGATA	atcttgtggaaaggacgaaacaccGGCACCTTCTTACTGAGATAgtttaagagctatgctggaaacagc	69	e9fb8668-3cf7-4c36-b253-11d43436a09c	WRN_targeting
WRN	GGCACTGGCAAGGATCAAAC	GCACTGGCAAGGATCAAAC	GGCACTGGCAAGGATCAAAC	atcttgtggaaaggacgaaacaccGGCACTGGCAAGGATCAAACgtttaagagctatgctggaaacagc	69	43827b12-5c32-4b76-bc28-f85243edebef	WRN_targeting
WRN	GGCAGACATTTTCTCAAAAT	GCAGACATTTTCTCAAAAT	GGCAGACATTTTCTCAAAAT	atcttgtggaaaggacgaaacaccGGCAGACATTTTCTCAAAATgtttaagagctatgctggaaacagc	69	6eb04631-d9b4-45f6-864c-da9c6b4c2c26	WRN_targeting
WRN	GGCAGCCAGCTTTCACCGCT	GCAGCCAGCTTTCACCGCT	GGCAGCCAGCTTTCACCGCT	atcttgtggaaaggacgaaacaccGGCAGCCAGCTTTCACCGCTgtttaagagctatgctggaaacagc	69	b4350b21-ee6e-423e-a309-1db42061e7bc	WRN_targeting
WRN	GGCAGCGCGGGAATAAAGTT	GCAGCGCGGGAATAAAGTT	GGCAGCGCGGGAATAAAGTT	atcttgtggaaaggacgaaacaccGGCAGCGCGGGAATAAAGTTgtttaagagctatgctggaaacagc	69	54343695-c166-45a0-bfec-787b70023fdf	WRN_targeting
WRN	GGCATCTTAAATCAGCCTTC	GCATCTTAAATCAGCCTTC	GGCATCTTAAATCAGCCTTC	atcttgtggaaaggacgaaacaccGGCATCTTAAATCAGCCTTCgtttaagagctatgctggaaacagc	69	cba1b3da-5821-466e-bcdf-e51945890c3b	WRN_targeting
WRN	GGCATGCACTTATCCCAAGC	GCATGCACTTATCCCAAGC	GGCATGCACTTATCCCAAGC	atcttgtggaaaggacgaaacaccGGCATGCACTTATCCCAAGCgtttaagagctatgctggaaacagc	69	4cd0bd00-08ad-416d-bcef-fa296a8943b0	WRN_targeting
WRN	GGCCACCATTATACAATAGA	GCCACCATTATACAATAGA	GGCCACCATTATACAATAGA	atcttgtggaaaggacgaaacaccGGCCACCATTATACAATAGAgtttaagagctatgctggaaacagc	69	f7b3c342-40db-48fa-b755-c20eeb2fcf1a	WRN_targeting
WRN	GGCCATAGACTGTGAAAGTG	GCCATAGACTGTGAAAGTG	GGCCATAGACTGTGAAAGTG	atcttgtggaaaggacgaaacaccGGCCATAGACTGTGAAAGTGgtttaagagctatgctggaaacagc	69	151504ae-cea4-4f87-b1a5-226ce51fb4c8	WRN_targeting
WRN	GGCCATATCCACCAGTATCT	GCCATATCCACCAGTATCT	GGCCATATCCACCAGTATCT	atcttgtggaaaggacgaaacaccGGCCATATCCACCAGTATCTgtttaagagctatgctggaaacagc	69	1e5d6d40-33a8-420b-a4bc-c79c122bb754	WRN_targeting
WRN	GGCCTGCAACCCAGGCATCC	GCCTGCAACCCAGGCATCC	GGCCTGCAACCCAGGCATCC	atcttgtggaaaggacgaaacaccGGCCTGCAACCCAGGCATCCgtttaagagctatgctggaaacagc	69	653acdc5-da88-4186-981a-c45fcd241b1f	WRN_targeting
WRN	GGCCTGCTCCAGCAACTTGA	GCCTGCTCCAGCAACTTGA	GGCCTGCTCCAGCAACTTGA	atcttgtggaaaggacgaaacaccGGCCTGCTCCAGCAACTTGAgtttaagagctatgctggaaacagc	69	eae66097-3667-4efc-bc49-7689874f8569	WRN_targeting
WRN	GGCCTGCTCGCTCCAAATCA	GCCTGCTCGCTCCAAATCA	GGCCTGCTCGCTCCAAATCA	atcttgtggaaaggacgaaacaccGGCCTGCTCGCTCCAAATCAgtttaagagctatgctggaaacagc	69	756b35c5-bc92-4153-8b35-e34f7454c9a6	WRN_targeting
WRN	GGCGCAAATCTTCATAAATT	GCGCAAATCTTCATAAATT	GGCGCAAATCTTCATAAATT	atcttgtggaaaggacgaaacaccGGCGCAAATCTTCATAAATTgtttaagagctatgctggaaacagc	69	a760e9a8-6f32-4b36-98b8-7e439b82dd1e	WRN_targeting
WRN	GGCGCCGGCTTGTACTCGGC	GCGCCGGCTTGTACTCGGC	GGCGCCGGCTTGTACTCGGC	atcttgtggaaaggacgaaacaccGGCGCCGGCTTGTACTCGGCgtttaagagctatgctggaaacagc	69	df590b71-4024-4502-8bf5-b6a09b0d02d4	WRN_targeting
WRN	GGCGCCTCCCCGGCGCACAC	GCGCCTCCCCGGCGCACAC	GGCGCCTCCCCGGCGCACAC	atcttgtggaaaggacgaaacaccGGCGCCTCCCCGGCGCACACgtttaagagctatgctggaaacagc	69	302c2b05-bb52-497c-9987-d7f034b46d6b	WRN_targeting
WRN	GGCGGGCGGATCACGAGATC	GCGGGCGGATCACGAGATC	GGCGGGCGGATCACGAGATC	atcttgtggaaaggacgaaacaccGGCGGGCGGATCACGAGATCgtttaagagctatgctggaaacagc	69	3f3046d6-69d6-4faa-8fb6-0c0acce3a258	WRN_targeting
WRN	GGCTCACTGTATTTCTGAGT	GCTCACTGTATTTCTGAGT	GGCTCACTGTATTTCTGAGT	atcttgtggaaaggacgaaacaccGGCTCACTGTATTTCTGAGTgtttaagagctatgctggaaacagc	69	980dbd34-8027-4f6d-a7fa-94a31200840f	WRN_targeting
WRN	GGCTTCCAATTTTATTTCTC	GCTTCCAATTTTATTTCTC	GGCTTCCAATTTTATTTCTC	atcttgtggaaaggacgaaacaccGGCTTCCAATTTTATTTCTCgtttaagagctatgctggaaacagc	69	fb6775be-2e18-4fda-b7b3-942dc81dd321	WRN_targeting
WRN	GGCTTGTACTCGGCAGCGCG	GCTTGTACTCGGCAGCGCG	GGCTTGTACTCGGCAGCGCG	atcttgtggaaaggacgaaacaccGGCTTGTACTCGGCAGCGCGgtttaagagctatgctggaaacagc	69	cb0c953d-8dae-41a1-8081-601f010d8600	WRN_targeting
WRN	GGGAAAAAACATGTAAAAAA	GGAAAAAACATGTAAAAAA	GGGAAAAAACATGTAAAAAA	atcttgtggaaaggacgaaacaccGGGAAAAAACATGTAAAAAAgtttaagagctatgctggaaacagc	69	9d357b20-17d9-4c17-b2eb-c6fba2050729	WRN_targeting
WRN	GGGAAAACATCTCCTTTTGT	GGAAAACATCTCCTTTTGT	GGGAAAACATCTCCTTTTGT	atcttgtggaaaggacgaaacaccGGGAAAACATCTCCTTTTGTgtttaagagctatgctggaaacagc	69	a6f155ab-095b-496b-9c47-80485200392e	WRN_targeting
WRN	GGGAAGAAGATGATGATAAG	GGAAGAAGATGATGATAAG	GGGAAGAAGATGATGATAAG	atcttgtggaaaggacgaaacaccGGGAAGAAGATGATGATAAGgtttaagagctatgctggaaacagc	69	c699bd1e-a55b-43ea-94c5-a6dc39396461	WRN_targeting
WRN	GGGAAGGGAAGGAAGGAAAG	GGAAGGGAAGGAAGGAAAG	GGGAAGGGAAGGAAGGAAAG	atcttgtggaaaggacgaaacaccGGGAAGGGAAGGAAGGAAAGgtttaagagctatgctggaaacagc	69	1e1b1124-1c8b-43c4-8ffa-b8565601dfaa	WRN_targeting
WRN	GGGAATAAAGTTTGCTGATT	GGAATAAAGTTTGCTGATT	GGGAATAAAGTTTGCTGATT	atcttgtggaaaggacgaaacaccGGGAATAAAGTTTGCTGATTgtttaagagctatgctggaaacagc	69	566b0247-0598-4499-9bd7-649180480d83	WRN_targeting
WRN	GGGAGGAAGGAAGGAAGGAA	GGAGGAAGGAAGGAAGGAA	GGGAGGAAGGAAGGAAGGAA	atcttgtggaaaggacgaaacaccGGGAGGAAGGAAGGAAGGAAgtttaagagctatgctggaaacagc	69	13c15bcc-d11c-44b7-8c2d-34fb39f8ccc3	WRN_targeting
WRN	GGGAGGACTGCTTGAAAGAA	GGAGGACTGCTTGAAAGAA	GGGAGGACTGCTTGAAAGAA	atcttgtggaaaggacgaaacaccGGGAGGACTGCTTGAAAGAAgtttaagagctatgctggaaacagc	69	4a5330a4-3878-44f8-8ffd-b47268622a62	WRN_targeting
WRN	GGGAGGCGCCGGCTTGTACT	GGAGGCGCCGGCTTGTACT	GGGAGGCGCCGGCTTGTACT	atcttgtggaaaggacgaaacaccGGGAGGCGCCGGCTTGTACTgtttaagagctatgctggaaacagc	69	953d3616-875e-4374-97f0-c7d3bac8e7d6	WRN_targeting
WRN	GGGAGGGAGGAAGGAAGGAA	GGAGGGAGGAAGGAAGGAA	GGGAGGGAGGAAGGAAGGAA	atcttgtggaaaggacgaaacaccGGGAGGGAGGAAGGAAGGAAgtttaagagctatgctggaaacagc	69	9f5ac6f1-8e3d-42fa-a6d9-2edb39191b19	WRN_targeting
WRN	GGGAGGGAGGGAGGAAGGAA	GGAGGGAGGGAGGAAGGAA	GGGAGGGAGGGAGGAAGGAA	atcttgtggaaaggacgaaacaccGGGAGGGAGGGAGGAAGGAAgtttaagagctatgctggaaacagc	69	c7978037-ec50-4d80-aeeb-57ea83a89eb5	WRN_targeting
WRN	GGGAGGGAGGGAGGGAGGAA	GGAGGGAGGGAGGGAGGAA	GGGAGGGAGGGAGGGAGGAA	atcttgtggaaaggacgaaacaccGGGAGGGAGGGAGGGAGGAAgtttaagagctatgctggaaacagc	69	555803d3-2203-4366-9d24-eeca4dbd0c58	WRN_targeting
WRN	GGGAGGGAGGGAGGGAGGGA	GGAGGGAGGGAGGGAGGGA	GGGAGGGAGGGAGGGAGGGA	atcttgtggaaaggacgaaacaccGGGAGGGAGGGAGGGAGGGAgtttaagagctatgctggaaacagc	69	31b31179-2b71-4c99-9d55-ecc0089b9957	WRN_targeting
WRN	GGGATGTTGGACATTCTATA	GGATGTTGGACATTCTATA	GGGATGTTGGACATTCTATA	atcttgtggaaaggacgaaacaccGGGATGTTGGACATTCTATAgtttaagagctatgctggaaacagc	69	b596a7f3-2a49-432d-9aaa-37a34899eb31	WRN_targeting
WRN	GGGATTCATTCAGGAAGTTG	GGATTCATTCAGGAAGTTG	GGGATTCATTCAGGAAGTTG	atcttgtggaaaggacgaaacaccGGGATTCATTCAGGAAGTTGgtttaagagctatgctggaaacagc	69	80d8f588-8950-47ff-9a7c-1f98fae1cfe5	WRN_targeting
WRN	GGGCATGAGTTTTAGCACAA	GGCATGAGTTTTAGCACAA	GGGCATGAGTTTTAGCACAA	atcttgtggaaaggacgaaacaccGGGCATGAGTTTTAGCACAAgtttaagagctatgctggaaacagc	69	1441d38c-1a03-4c7e-aed5-295f400b0aaa	WRN_targeting
WRN	GGGCCTCAGTTCAGTCTCAA	GGCCTCAGTTCAGTCTCAA	GGGCCTCAGTTCAGTCTCAA	atcttgtggaaaggacgaaacaccGGGCCTCAGTTCAGTCTCAAgtttaagagctatgctggaaacagc	69	5f68da63-9956-48cf-a687-ccbfab79b313	WRN_targeting
WRN	GGGCCTGCTCCAGCAACTTG	GGCCTGCTCCAGCAACTTG	GGGCCTGCTCCAGCAACTTG	atcttgtggaaaggacgaaacaccGGGCCTGCTCCAGCAACTTGgtttaagagctatgctggaaacagc	69	fbd8d731-f445-443e-b3a6-947d9ad6ceb5	WRN_targeting
WRN	GGGCGGATCACGAGATCAGG	GGCGGATCACGAGATCAGG	GGGCGGATCACGAGATCAGG	atcttgtggaaaggacgaaacaccGGGCGGATCACGAGATCAGGgtttaagagctatgctggaaacagc	69	0e607518-dd7b-4d67-9bfe-2f7a1c04e4f6	WRN_targeting
WRN	GGGCTCCCTAAAGACAGCAC	GGCTCCCTAAAGACAGCAC	GGGCTCCCTAAAGACAGCAC	atcttgtggaaaggacgaaacaccGGGCTCCCTAAAGACAGCACgtttaagagctatgctggaaacagc	69	a8b1ccd3-f156-4e36-b0b3-ce85b9b12f9f	WRN_targeting
WRN	GGGGAAGAAGATGATGATAA	GGGAAGAAGATGATGATAA	GGGGAAGAAGATGATGATAA	atcttgtggaaaggacgaaacaccGGGGAAGAAGATGATGATAAgtttaagagctatgctggaaacagc	69	ba265226-de0f-4d69-ac88-dfe4bd3e91c4	WRN_targeting
WRN	GGGGAAGGGAAGGGAAGGAA	GGGAAGGGAAGGGAAGGAA	GGGGAAGGGAAGGGAAGGAA	atcttgtggaaaggacgaaacaccGGGGAAGGGAAGGGAAGGAAgtttaagagctatgctggaaacagc	69	1a7d3c39-0668-488d-ba4e-e23c6cb9d4a0	WRN_targeting
WRN	GGGGACTGAGGCGGGAGGAC	GGGACTGAGGCGGGAGGAC	GGGGACTGAGGCGGGAGGAC	atcttgtggaaaggacgaaacaccGGGGACTGAGGCGGGAGGACgtttaagagctatgctggaaacagc	69	2013bf05-532b-493a-bcb2-67d631754ca7	WRN_targeting
WRN	GGGGGAACATCCATTTTATT	GGGGAACATCCATTTTATT	GGGGGAACATCCATTTTATT	atcttgtggaaaggacgaaacaccGGGGGAACATCCATTTTATTgtttaagagctatgctggaaacagc	69	d2782b92-d36c-4546-a94e-b2c75bac0ca9	WRN_targeting
WRN	GGGGTTTCACCATGTTGGCC	GGGTTTCACCATGTTGGCC	GGGGTTTCACCATGTTGGCC	atcttgtggaaaggacgaaacaccGGGGTTTCACCATGTTGGCCgtttaagagctatgctggaaacagc	69	15671976-90b1-4aae-82c0-dd221794fc28	WRN_targeting
WRN	GGGTCTACTAACATTGAGAC	GGTCTACTAACATTGAGAC	GGGTCTACTAACATTGAGAC	atcttgtggaaaggacgaaacaccGGGTCTACTAACATTGAGACgtttaagagctatgctggaaacagc	69	34468d1f-5c7a-4c86-a220-d77cbd46a1cb	WRN_targeting
WRN	GGGTCTTCTGGGAGCCTACG	GGTCTTCTGGGAGCCTACG	GGGTCTTCTGGGAGCCTACG	atcttgtggaaaggacgaaacaccGGGTCTTCTGGGAGCCTACGgtttaagagctatgctggaaacagc	69	a9969140-9dbc-4728-8663-b3f7de4df051	WRN_targeting
WRN	GGGTGCAGTGGCGCAGTCTC	GGTGCAGTGGCGCAGTCTC	GGGTGCAGTGGCGCAGTCTC	atcttgtggaaaggacgaaacaccGGGTGCAGTGGCGCAGTCTCgtttaagagctatgctggaaacagc	69	9dd43999-cff5-46ef-9cdf-ff4be901e7aa	WRN_targeting
WRN	GGGTTGCAGGCCCTGCTTGT	GGTTGCAGGCCCTGCTTGT	GGGTTGCAGGCCCTGCTTGT	atcttgtggaaaggacgaaacaccGGGTTGCAGGCCCTGCTTGTgtttaagagctatgctggaaacagc	69	d0d895d7-9453-4cad-9d86-9aac21e11664	WRN_targeting
WRN	GGGTTTCACCATGTTGGCCA	GGTTTCACCATGTTGGCCA	GGGTTTCACCATGTTGGCCA	atcttgtggaaaggacgaaacaccGGGTTTCACCATGTTGGCCAgtttaagagctatgctggaaacagc	69	b1bae069-200b-4de2-b8e9-ffccfe433bca	WRN_targeting
WRN	GGGTTTTCCAATTTACTGAA	GGTTTTCCAATTTACTGAA	GGGTTTTCCAATTTACTGAA	atcttgtggaaaggacgaaacaccGGGTTTTCCAATTTACTGAAgtttaagagctatgctggaaacagc	69	dd445a2d-8de9-4bc8-bae5-51a05b1ec855	WRN_targeting
WRN	GGTAAAATACTGTGGTTTGC	GTAAAATACTGTGGTTTGC	GGTAAAATACTGTGGTTTGC	atcttgtggaaaggacgaaacaccGGTAAAATACTGTGGTTTGCgtttaagagctatgctggaaacagc	69	46256426-4366-4904-83db-5d552a9e7272	WRN_targeting
WRN	GGTAAAATTTCAGAGAACAA	GTAAAATTTCAGAGAACAA	GGTAAAATTTCAGAGAACAA	atcttgtggaaaggacgaaacaccGGTAAAATTTCAGAGAACAAgtttaagagctatgctggaaacagc	69	465a0e23-fb18-4568-81ab-b2a753543d28	WRN_targeting
WRN	GGTAAACTATCTTTTGCATG	GTAAACTATCTTTTGCATG	GGTAAACTATCTTTTGCATG	atcttgtggaaaggacgaaacaccGGTAAACTATCTTTTGCATGgtttaagagctatgctggaaacagc	69	534d1f20-6e84-4937-a969-0d364639b88c	WRN_targeting
WRN	GGTAAATACAAAACAATATC	GTAAATACAAAACAATATC	GGTAAATACAAAACAATATC	atcttgtggaaaggacgaaacaccGGTAAATACAAAACAATATCgtttaagagctatgctggaaacagc	69	eef40914-5899-4569-a6e5-84eb593fc44f	WRN_targeting
WRN	GGTAAATACCGGATTGTATA	GTAAATACCGGATTGTATA	GGTAAATACCGGATTGTATA	atcttgtggaaaggacgaaacaccGGTAAATACCGGATTGTATAgtttaagagctatgctggaaacagc	69	cac1907f-d5b5-4105-97a6-db8c1f963ab7	WRN_targeting
WRN	GGTAAGCACTGAAGTATGTT	GTAAGCACTGAAGTATGTT	GGTAAGCACTGAAGTATGTT	atcttgtggaaaggacgaaacaccGGTAAGCACTGAAGTATGTTgtttaagagctatgctggaaacagc	69	448f4e54-74eb-42b1-91e2-fca7dbdaa3b0	WRN_targeting
WRN	GGTAAGGATTTAATGGTTGA	GTAAGGATTTAATGGTTGA	GGTAAGGATTTAATGGTTGA	atcttgtggaaaggacgaaacaccGGTAAGGATTTAATGGTTGAgtttaagagctatgctggaaacagc	69	abdf813f-30c7-4501-9b17-e2291b0aef9d	WRN_targeting
WRN	GGTAAGTGATTTGAATTTCC	GTAAGTGATTTGAATTTCC	GGTAAGTGATTTGAATTTCC	atcttgtggaaaggacgaaacaccGGTAAGTGATTTGAATTTCCgtttaagagctatgctggaaacagc	69	a540077f-e91a-459c-8d87-bd6447416fe2	WRN_targeting
WRN	GGTAATATTTAACCTCCGTG	GTAATATTTAACCTCCGTG	GGTAATATTTAACCTCCGTG	atcttgtggaaaggacgaaacaccGGTAATATTTAACCTCCGTGgtttaagagctatgctggaaacagc	69	a63db416-fc17-4c51-8c14-a71e74717a37	WRN_targeting
WRN	GGTAATCGTCTCTTTCTCTC	GTAATCGTCTCTTTCTCTC	GGTAATCGTCTCTTTCTCTC	atcttgtggaaaggacgaaacaccGGTAATCGTCTCTTTCTCTCgtttaagagctatgctggaaacagc	69	95bf5057-dc0b-459d-af6c-500a66d62d8e	WRN_targeting
WRN	GGTAATGCAATGCAGAAAAA	GTAATGCAATGCAGAAAAA	GGTAATGCAATGCAGAAAAA	atcttgtggaaaggacgaaacaccGGTAATGCAATGCAGAAAAAgtttaagagctatgctggaaacagc	69	6c24609f-e1f1-4e7b-bcd0-a48af9d32dec	WRN_targeting
WRN	GGTACGAGGCTGTCTCCAGG	GTACGAGGCTGTCTCCAGG	GGTACGAGGCTGTCTCCAGG	atcttgtggaaaggacgaaacaccGGTACGAGGCTGTCTCCAGGgtttaagagctatgctggaaacagc	69	cd894c83-9030-4301-ac7d-665adde92db6	WRN_targeting
WRN	GGTACGTGTCAATGTTTTCA	GTACGTGTCAATGTTTTCA	GGTACGTGTCAATGTTTTCA	atcttgtggaaaggacgaaacaccGGTACGTGTCAATGTTTTCAgtttaagagctatgctggaaacagc	69	cc9daf1c-729a-4f04-ac42-d998a4c3d1d2	WRN_targeting
WRN	GGTAGAAATTGGCTTCATAA	GTAGAAATTGGCTTCATAA	GGTAGAAATTGGCTTCATAA	atcttgtggaaaggacgaaacaccGGTAGAAATTGGCTTCATAAgtttaagagctatgctggaaacagc	69	9b8a080d-438e-4c5a-a59a-03fb45ba8039	WRN_targeting
WRN	GGTAGGTCTCCCGGAGCTGA	GTAGGTCTCCCGGAGCTGA	GGTAGGTCTCCCGGAGCTGA	atcttgtggaaaggacgaaacaccGGTAGGTCTCCCGGAGCTGAgtttaagagctatgctggaaacagc	69	cbd27d49-7ec7-486a-aa6d-86e9c2dff584	WRN_targeting
WRN	GGTATCACGCTCATTGCTGT	GTATCACGCTCATTGCTGT	GGTATCACGCTCATTGCTGT	atcttgtggaaaggacgaaacaccGGTATCACGCTCATTGCTGTgtttaagagctatgctggaaacagc	69	14e6bebe-a860-4692-bec6-fa724c81fc4c	WRN_targeting
WRN	GGTCGATCAAAACCAGTACA	GTCGATCAAAACCAGTACA	GGTCGATCAAAACCAGTACA	atcttgtggaaaggacgaaacaccGGTCGATCAAAACCAGTACAgtttaagagctatgctggaaacagc	69	f76a4b53-b118-474f-b6a6-3b236a9f3cf5	WRN_targeting
[truncated: 1,736 more rows]
