# Supplementary material for: Novel WRN Helicase Inhibitors Selectively Target Microsatellite Unstable Cancer Cells
Source: Cancer Discov. Author manuscript; Available in PMC 2024 Nov 26. (PMC7616858; doi:10.1158/2159-8290.CD-24-0052)
Supplement: Table S2 [file EMS195351-supplement-Table_S2.xlsx]

## Sheet: Read me
Supplementary Table 2
sgRNAs counts from base editing screens, their predicted consequnce from BEstimate, their associated z-scores and WRN domains and motif annotations

## Sheet: processed_data
sgRNA_numeric_ID	Gene	gRNA_Target_Sequence	guide	G_guide	Twist_oligo	Twist_oligo_length	sgRNA_ID	sgRNA_type	plasmid_reads	KM12_ABE_T0_R1_reads	KM12_ABE_T0_R2_reads	KM12_ABE_CTRL_R1_reads	KM12_ABE_CTRL_R2_reads	KM12_CBE_T0_R1_reads	KM12_CBE_T0_R2_reads	KM12_CBE_CTRL_R1_reads	KM12_CBE_CTRL_R2_reads	RL95_2_ABE_T0_R1_reads	RL95_2_ABE_T0_R2_reads	RL95_2_ABE_CTRL_R1_reads	RL95_2_ABE_CTRL_R2_reads	RL95_2_CBE_T0_R1_reads	RL95_2_CBE_T0_R2_reads	RL95_2_CBE_CTRL_R1_reads	RL95_2_CBE_CTRL_R2_reads	KM12_CBE_T0_average_reads	KM12_CBE_CTRL_average_reads	KM12_ABE_T0_average_reads	KM12_ABE_CTRL_average_reads	RL95_2_CBE_T0_average_reads	RL95_2_CBE_CTRL_average_reads	RL95_2_ABE_T0_average_reads	RL95_2_ABE_CTRL_average_reads	plasmid_reads_RPM	KM12_ABE_T0_R1_reads_RPM	KM12_ABE_T0_R2_reads_RPM	KM12_ABE_CTRL_R1_reads_RPM	KM12_ABE_CTRL_R2_reads_RPM	KM12_CBE_T0_R1_reads_RPM	KM12_CBE_T0_R2_reads_RPM	KM12_CBE_CTRL_R1_reads_RPM	KM12_CBE_CTRL_R2_reads_RPM	RL95_2_ABE_T0_R1_reads_RPM	RL95_2_ABE_T0_R2_reads_RPM	RL95_2_ABE_CTRL_R1_reads_RPM	RL95_2_CBE_T0_R1_reads_RPM	RL95_2_CBE_T0_R2_reads_RPM	RL95_2_CBE_CTRL_R1_reads_RPM	RL95_2_CBE_CTRL_R2_reads_RPM
1	WRN	AAAAAAAGAAATCATGACTG	AAAAAAGAAATCATGACTG	GAAAAAAGAAATCATGACTG	atcttgtggaaaggacgaaacaccGAAAAAAGAAATCATGACTGgtttaagagctatgctggaaacagc	69	24a33f6574be4539966ad6a512c4666a	WRN_targeting	4428	4297	7200	5128	6531	4716	4872	5542	7926	6708	5169	5822	6358	5586	5615	8291	7207	4794	6734	5748.5	5829.5	5600.5	7749	5938.5	6090	244.101	260.963	271.37	353.664	344.478	268.211	242.194	303.213	324.881	251.724	274.618	294.417	250.983	255.07	409.527	316.315
2	WRN	AAAAAAATCTGACTTTGCAC	AAAAAATCTGACTTTGCAC	GAAAAAATCTGACTTTGCAC	atcttgtggaaaggacgaaacaccGAAAAAATCTGACTTTGCACgtttaagagctatgctggaaacagc	69	a7086df390a349a69fc7d84fc267556f	WRN_targeting	5532	4644	7557	8315	7508	4788	5181	11046	8418	7824	6023	7158	7045	6028	6301	9247	7269	4984.5	9732	6100.5	7911.5	6164.5	8258	6923.5	7101.5	304.712	281.956	284.776	572.841	395.86	272.291	257.492	603.354	344.985	293.437	319.824	361.749	270.764	286.11	456.633	319.028
3	WRN	AAAAAAGCAGCAAATTCAAT	AAAAAGCAGCAAATTCAAT	GAAAAAGCAGCAAATTCAAT	atcttgtggaaaggacgaaacaccGAAAAAGCAGCAAATTCAATgtttaagagctatgctggaaacagc	69	d6da8ecb5aa64d8b8d2120adb28738fb	WRN_targeting	3686	3495	5027	4458	5439	3479	4829	5979	5972	6444	3690	4723	4699	4791	4530	6593	5187	4154	5975.5	4261	4948.5	4660.5	5890	5067	4711	203.365	212.443	189.771	307.587	287.047	198.122	240.065	327.043	245.034	241.857	196.328	239.03	215.406	205.975	325.861	227.938
4	WRN	AAAAAAGGTCAAAGCAGTGC	AAAAAGGTCAAAGCAGTGC	GAAAAAGGTCAAAGCAGTGC	atcttgtggaaaggacgaaacaccGAAAAAGGTCAAAGCAGTGCgtttaagagctatgctggaaacagc	69	0e833f9e46fa45c48eb844a997335a91	WRN_targeting	7000	5719	10325	7813	8691	5840	6918	8326	10464	9431	6367	8666	7854	8178	7416	7204	8673	6379	9395	8022	8252	7797	7938.5	7899	8260	385.306	346.992	388.719	538.318	458.076	331.898	343.484	455.028	428.591	353.502	338.034	437.749	366.98	336.562	355.967	380.454
5	WRN	AAAAAATCTGACTTTGCACA	AAAAATCTGACTTTGCACA	GAAAAATCTGACTTTGCACA	atcttgtggaaaggacgaaacaccGAAAAATCTGACTTTGCACAgtttaagagctatgctggaaacagc	69	6444965c65b347618a36236ca2106184	WRN_targeting	5790	5275	9088	7478	9051	5241	6048	7988	8888	8584	6304	9103	7804	6564	7026	9584	8176	5644.5	8438	7181.5	8264.5	6795	8880	7444	8453.5	318.876	320.13	342.268	515.279	477.009	297.958	300.413	436.597	364.191	321.843	334.699	459.773	294.751	318.915	473.238	358.71
6	WRN	AAAAACAGGGAATATCCTTC	AAAACAGGGAATATCCTTC	GAAAACAGGGAATATCCTTC	atcttgtggaaaggacgaaacaccGAAAACAGGGAATATCCTTCgtttaagagctatgctggaaacagc	69	19acb2d821bb4673b859fc204d395d64	WRN_targeting	4803	4571	6634	3747	5326	4280	5483	4218	5924	6811	4467	4718	4979	5345	5512	4678	6254	4881.5	5071	5602.5	4536.5	5428.5	5466	5639	4848.5	264.689	277.539	250.116	258.69	281.104	243.507	272.442	231.013	243.073	255.574	237.458	238.778	240.198	250.409	231.502	274.62
7	WRN	AAAAACATATTTTTAAAAAC	AAAACATATTTTTAAAAAC	GAAAACATATTTTTAAAAAC	atcttgtggaaaggacgaaacaccGAAAACATATTTTTAAAAACgtttaagagctatgctggaaacagc	69	afa8d00283c64733a5e8a5e553f9f901	WRN_targeting	2120	1751	2972	1909	2166	1793	1810	2796	2591	2745	1639	3841	1954	2105	2278	1973	2631	1801.5	2693.5	2361.5	2037.5	2191.5	2302	2192	2897.5	117.39	106.933	112.603	132.286	114.914	102.592	90.6062	153.47	106.876	103.6	87.7596	194.579	95.2025	104.076	98.2168	116.109
8	WRN	AAAAACATTGTTTTATTACT	AAAACATTGTTTTATTACT	GAAAACATTGTTTTATTACT	atcttgtggaaaggacgaaacaccGAAAACATTGTTTTATTACTgtttaagagctatgctggaaacagc	69	b6929b9149ba4452ba659df1af9a4e67	WRN_targeting	2360	1992	3189	3779	3146	1704	2613	2141	3290	3454	2241	2969	2612	2408	2408	3447	2549	2158.5	2715.5	2590.5	3462.5	2408	2998	2847.5	2790.5	130.566	121.513	120.752	260.89	166.454	97.5496	130.36	117.752	135.439	130.1	119.626	150.632	108.762	109.958	170.846	112.522
9	WRN	AAAAACGATGATTGGTTATT	AAAACGATGATTGGTTATT	GAAAACGATGATTGGTTATT	atcttgtggaaaggacgaaacaccGAAAACGATGATTGGTTATTgtttaagagctatgctggaaacagc	69	b10c3e87f54d4538afd2959633bc3458	WRN_targeting	4337	3691	6084	6671	6222	4394	5050	5255	6152	6069	3855	6198	5434	4961	4455	6179	5126	4722	5703.5	4887.5	6446.5	4708	5652.5	4962	5816	239.105	224.3	229.463	459.78	328.227	249.967	251.006	287.562	252.39	227.84	205.062	313.367	223.014	202.582	305.461	225.269
10	WRN	AAAAACTGAAAAATGAACCT	AAAACTGAAAAATGAACCT	GAAAACTGAAAAATGAACCT	atcttgtggaaaggacgaaacaccGAAAACTGAAAAATGAACCTgtttaagagctatgctggaaacagc	69	c42d0e008c0c401487fbacb404e006c0	WRN_targeting	3819	3381	7101	3997	5149	4041	4332	5747	5475	5492	3650	5838	5057	4042	4964	5504	4823	4186.5	5611	5241	4573	4503	5163.5	4571	5447.5	210.666	205.546	267.653	275.883	271.796	229.965	215.461	314.392	224.725	206.274	194.211	295.224	181.887	225.613	272.202	212.012
11	WRN	AAAAAGAAAGAAAGAGAGAG	AAAAGAAAGAAAGAGAGAG	GAAAAGAAAGAAAGAGAGAG	atcttgtggaaaggacgaaacaccGAAAAGAAAGAAAGAGAGAGgtttaagagctatgctggaaacagc	69	a5d7dc864bd2440c864cfd346f4641c0	WRN_targeting	4701	4176	8009	576	2144	5211	6159	2933	6977	7093	5365	2742	3546	6079	6015	3092	5240	5685	4955	6092.5	1360	6047	4166	6229	3144	259.089	253.642	301.75	40.6128	113.757	296.258	305.909	160.941	286.102	266.114	284.993	139.191	273.046	273.169	153.354	230.256
12	WRN	AAAAAGAAAGGAGGGAGGGA	AAAAGAAAGGAGGGAGGGA	GAAAAGAAAGGAGGGAGGGA	atcttgtggaaaggacgaaacaccGAAAAGAAAGGAGGGAGGGAgtttaagagctatgctggaaacagc	69	d05cd8252e704fcfbdb2f300ae921c39	WRN_targeting	3956	3990	5780	2506	4357	4172	5084	4477	5684	6179	4694	3965	4395	4461	4848	6798	5308	4628	5080.5	4885	3431.5	4654.5	6053	5436.5	4180	218.188	242.39	218.047	173.343	230.143	237.388	252.689	245.137	233.266	231.952	249.474	200.828	200.638	220.364	335.962	233.232
13	WRN	AAAAAGAGAAAGAAAAAGAA	AAAAGAGAAAGAAAAAGAA	GAAAAGAGAAAGAAAAAGAA	atcttgtggaaaggacgaaacaccGAAAAGAGAAAGAAAAAGAAgtttaagagctatgctggaaacagc	69	57333aef0bc7404a945014fea772dfae	WRN_targeting	2442	2248	3861	2066	3001	2807	3207	3705	3354	4099	2626	2499	2772	2502	3571	2768	3301	3007	3529.5	3054.5	2533.5	3036.5	3034.5	3362.5	2635.5	135.068	137.001	145.986	143.084	158.828	160.046	159.766	203.039	138.055	154.208	140.006	126.945	112.969	162.582	137.389	145.423
14	WRN	AAAAAGCAGCAAATTCAATT	AAAAGCAGCAAATTCAATT	GAAAAGCAGCAAATTCAATT	atcttgtggaaaggacgaaacaccGAAAAGCAGCAAATTCAATTgtttaagagctatgctggaaacagc	69	7abc7c4662604595ba3ee59bb78dc4b6	WRN_targeting	4823	5017	6841	6711	6461	5170	5727	7050	7084	8085	5171	7706	6636	6231	6299	7751	8179	5448.5	7067	5929	6586	6265	7965	6628	7171	265.787	304.522	257.89	462.531	340.796	293.935	284.522	385.446	290.474	303.192	274.724	389.367	279.848	286.02	382.919	358.841
15	WRN	AAAAAGCCAATCAAAGGCTT	AAAAGCCAATCAAAGGCTT	GAAAAGCCAATCAAAGGCTT	atcttgtggaaaggacgaaacaccGAAAAGCCAATCAAAGGCTTgtttaagagctatgctggaaacagc	69	796090d587be4f3b99e7ad9f9cb9f2af	WRN_targeting	4853	4522	8887	7485	7036	4726	5419	9115	9018	8319	5190	6882	6449	6372	6202	8860	7001	5072.5	9066.5	6704.5	7260.5	6287	7930.5	6754.5	6665.5	267.434	274.575	334.72	515.76	371.037	268.778	269.274	498.054	369.503	311.938	275.73	347.839	286.158	281.631	437.564	307.302
16	WRN	AAAAAGGCAGGTGTAGGAAT	AAAAGGCAGGTGTAGGAAT	GAAAAGGCAGGTGTAGGAAT	atcttgtggaaaggacgaaacaccGAAAAGGCAGGTGTAGGAATgtttaagagctatgctggaaacagc	69	1d38f288eaac4a2893206e3c7bcb7348	WRN_targeting	5710	5294	9048	5006	7304	5826	6134	6873	8369	8379	6077	7713	6034	7128	7170	7646	7848	5980	7621	7171	6155	7149	7747	7228	6873.5	314.484	321.28	340.766	345.274	385.131	331.105	304.671	375.794	342.983	314.181	322.683	389.72	319.991	325.431	377.746	344.36
17	WRN	AAAAAGGTAAACGGTGTAGG	AAAAGGTAAACGGTGTAGG	GAAAAGGTAAACGGTGTAGG	atcttgtggaaaggacgaaacaccGAAAAGGTAAACGGTGTAGGgtttaagagctatgctggaaacagc	69	96559c942d99403cab0e63a0e0857529	WRN_targeting	5070	4654	7318	2895	5517	4957	5316	6110	8954	8340	5286	5072	5234	6173	6123	8340	7027	5136.5	7532	5986	4206	6148	7683.5	6813	5153	279.347	282.561	275.802	200.096	291.149	281.866	264.175	334.187	366.888	312.723	280.812	256.619	277.253	278.056	411.942	308.44
18	WRN	AAAAATAAAAAAAGAAATCA	AAAATAAAAAAAGAAATCA	GAAAATAAAAAAAGAAATCA	atcttgtggaaaggacgaaacaccGAAAATAAAAAAAGAAATCAgtttaagagctatgctggaaacagc	69	9472d2158ea24fdc811f834b228b7e75	WRN_targeting	2007	1602	2846	2454	2931	1852	2316	2116	2733	2647	2020	1564	2555	2176	2369	3533	2422	2084	2424.5	2224	2692.5	2272.5	2977.5	2333.5	2059.5	111.186	97.9188	107.871	169.767	155.147	105.935	115.656	116.388	112.679	99.9367	107.928	79.8225	98.3799	108.193	175.084	106.965
19	WRN	AAAAATACAAAAATTAGCTG	AAAATACAAAAATTAGCTG	GAAAATACAAAAATTAGCTG	atcttgtggaaaggacgaaacaccGAAAATACAAAAATTAGCTGgtttaagagctatgctggaaacagc	69	6be087c386c84ccabf2464d2e547216f	WRN_targeting	1760	1592	2973	266	303	1771	2062	619	1948	2411	1913	616	1244	2039	2057	874	1188	1916.5	1283.5	2282.5	284.5	2048	1031	2162	930	97.6255	97.3138	112.64	19.2934	16.9353	101.346	103.082	34.7549	80.6012	91.1157	102.264	32.0452	92.2489	94.0759	44.0651	52.9765
20	WRN	AAAAATATCTTCATTCTAGC	AAAATATCTTCATTCTAGC	GAAAATATCTTCATTCTAGC	atcttgtggaaaggacgaaacaccGAAAATATCTTCATTCTAGCgtttaagagctatgctggaaacagc	69	27a0ab401a7e4b12a0283e208a1bd1cd	WRN_targeting	3245	2867	4287	4433	3569	2674	3373	3818	4437	3946	2849	3626	4080	3517	3113	3751	4229	3023.5	4127.5	3577	4001	3315	3990	3397.5	3853	179.153	174.45	161.983	305.867	188.7	152.51	167.984	209.201	182.309	148.489	151.81	183.743	158.392	141.858	185.825	186.024
21	WRN	AAAAATCATTCTAATTACAA	AAAATCATTCTAATTACAA	GAAAATCATTCTAATTACAA	atcttgtggaaaggacgaaacaccGAAAATCATTCTAATTACAAgtttaagagctatgctggaaacagc	69	2e2a3a88dfd04a67a3de2f810f6a81f8	WRN_targeting	2665	2393	3747	3424	4060	2618	2919	3410	4034	4121	2651	2789	3319	3393	3622	3508	3658	2768.5	3722	3070	3742	3507.5	3583	3386	3054	147.311	145.773	141.705	236.476	214.523	149.337	145.509	186.952	165.842	155.03	141.329	141.56	152.843	164.89	173.852	161.042
22	WRN	AAAAATGCTGTGATAATTGC	AAAATGCTGTGATAATTGC	GAAAATGCTGTGATAATTGC	atcttgtggaaaggacgaaacaccGAAAATGCTGTGATAATTGCgtttaagagctatgctggaaacagc	69	e3b2c83a09b446228d413c486d2cddf5	WRN_targeting	4288	3276	4849	4530	4719	3060	3129	4804	5103	4942	3237	4090	4645	4146	4189	4205	4566	3094.5	4953.5	4062.5	4624.5	4167.5	4385.5	4089.5	4367.5	236.415	199.194	183.087	312.538	249.181	174.381	155.905	262.969	209.524	185.717	172.349	207.128	186.541	190.546	208.195	200.768
23	WRN	AAAAATTAGCTGGGTGTGTT	AAAATTAGCTGGGTGTGTT	GAAAATTAGCTGGGTGTGTT	atcttgtggaaaggacgaaacaccGAAAATTAGCTGGGTGTGTTgtttaagagctatgctggaaacagc	69	d3a2d0a98684473183e92586d33bfae7	WRN_targeting	3537	2990	4822	2536	4217	3266	3421	5154	4631	4867	3432	3353	3370	4389	3908	5315	4896	3343.5	4892.5	3906	3376.5	4148.5	5105.5	4149.5	3361.5	195.184	181.891	182.073	175.406	222.78	186.053	170.361	282.055	190.237	182.913	182.671	169.985	197.416	177.831	262.889	215.206
24	WRN	AAAACAAATGAATATAAAAA	AAACAAATGAATATAAAAA	GAAACAAATGAATATAAAAA	atcttgtggaaaggacgaaacaccGAAACAAATGAATATAAAAAgtttaagagctatgctggaaacagc	69	1c2e461d215c4c43bae4ab118bb892a1	WRN_targeting	2185	1743	2370	2762	2555	2106	2276	4169	3310	2893	1946	2648	2188	2360	2030	3001	2701	2191	3739.5	2056.5	2658.5	2195	2851	2419.5	2418	120.958	106.449	89.997	190.949	135.372	120.327	113.676	228.341	136.257	109.131	104.01	134.454	106.614	92.8542	148.87	119.172
25	WRN	AAAACAACTGGTATTTGTTG	AAACAACTGGTATTTGTTG	GAAACAACTGGTATTTGTTG	atcttgtggaaaggacgaaacaccGAAACAACTGGTATTTGTTGgtttaagagctatgctggaaacagc	69	5e1108174a294b87b02d0b71fd4f8854	WRN_targeting	3982	3756	5316	5009	5331	4047	4214	6936	6704	5934	4155	5066	4899	4841	4714	5934	4609	4130.5	6820	4536	5170	4777.5	5271.5	5044.5	4982.5	219.615	228.233	200.624	345.48	281.367	230.305	209.619	379.23	274.946	222.795	220.943	256.316	217.643	214.301	293.389	202.649
26	WRN	AAAACAAGGTAAGGATTTAA	AAACAAGGTAAGGATTTAA	GAAACAAGGTAAGGATTTAA	atcttgtggaaaggacgaaacaccGAAACAAGGTAAGGATTTAAgtttaagagctatgctggaaacagc	69	3651052b4b854db3852b90bc8ec32a9f	WRN_targeting	4811	6319	9920	4894	7919	6466	6231	7774	9203	9348	6434	7472	7437	7998	7725	7299	8497	6348.5	8488.5	8119.5	6406.5	7861.5	7898	7891	7454.5	265.128	383.291	373.51	337.571	417.475	367.367	309.473	424.927	377.063	350.399	341.58	377.574	358.925	350.544	360.648	372.754
27	WRN	AAAACACTCTTCCGAACACA	AAACACTCTTCCGAACACA	GAAACACTCTTCCGAACACA	atcttgtggaaaggacgaaacaccGAAACACTCTTCCGAACACAgtttaagagctatgctggaaacagc	69	49f43717d6b84cec82c03e28f4e0bc2e	WRN_targeting	5135	4485	7333	7026	5346	4799	5765	5406	8179	8145	5969	6071	7888	6338	6634	4918	7372	5282	6792.5	5909	6186	6486	6145	7057	6979.5	282.916	272.336	276.365	484.194	282.156	272.914	286.403	295.797	335.219	305.435	316.966	306.966	284.637	301.178	243.327	323.534
28	WRN	AAAACAGGGAATATCCTTCA	AAACAGGGAATATCCTTCA	GAAACAGGGAATATCCTTCA	atcttgtggaaaggacgaaacaccGAAACAGGGAATATCCTTCAgtttaagagctatgctggaaacagc	69	fc9bb83738af4301a0c01a69043ce13c	WRN_targeting	5228	4910	6601	1669	4053	5136	6254	5239	6238	8179	5441	4899	5072	6406	5898	7834	6630	5695	5738.5	5755.5	2861	6152	7232	6810	4985.5	288.022	298.048	248.877	115.781	214.155	292.009	310.612	286.69	255.904	306.706	289.016	247.9	287.68	267.875	387.009	291.071
29	WRN	AAAACAGTGTATTTGGAAAA	AAACAGTGTATTTGGAAAA	GAAACAGTGTATTTGGAAAA	atcttgtggaaaggacgaaacaccGAAACAGTGTATTTGGAAAAgtttaagagctatgctggaaacagc	69	356309fee725453e9150e9ebfa116620	WRN_targeting	4409	3878	5699	5013	5631	3958	4901	7099	6568	6788	4254	5355	5675	5363	5436	5422	5772	4429.5	6833.5	4788.5	5322	5399.5	5597	5521	5515	243.058	235.614	215.006	345.755	297.145	225.263	243.63	388.118	269.389	254.714	226.183	270.881	241.004	246.97	268.161	253.532
30	WRN	AAAACCTCAAGAAGAACAGA	AAACCTCAAGAAGAACAGA	GAAACCTCAAGAAGAACAGA	atcttgtggaaaggacgaaacaccGAAACCTCAAGAAGAACAGAgtttaagagctatgctggaaacagc	69	e4ca96e530c44b3293d6c25397982ad5	WRN_targeting	7047	6658	11330	9843	9752	7014	8599	11152	10544	11157	7557	9389	9725	8981	8772	8743	9753	7806.5	10848	8994	9797.5	8876.5	9248	9357	9557	387.886	403.8	426.458	677.925	513.876	398.417	426.704	609.134	431.86	418.014	401.026	474.187	402.916	397.919	431.799	427.706
31	WRN	AAAACGTAAAAAGGATTGAT	AAACGTAAAAAGGATTGAT	GAAACGTAAAAAGGATTGAT	atcttgtggaaaggacgaaacaccGAAACGTAAAAAGGATTGATgtttaagagctatgctggaaacagc	69	b304dd3f46d549219d5f4eaa8ab35ddb	WRN_targeting	4814	3988	4643	5461	5963	4543	5122	6066	6366	6833	4661	5032	5462	6108	5021	7945	5421	4832.5	6216	4315.5	5712	5564.5	6683	5747	5247	265.293	242.269	175.351	376.565	314.605	258.409	254.571	331.787	261.134	256.396	247.727	254.603	274.344	228.192	392.479	238.175
32	WRN	AAAACTGAAAAATGAACCTA	AAACTGAAAAATGAACCTA	GAAACTGAAAAATGAACCTA	atcttgtggaaaggacgaaacaccGAAACTGAAAAATGAACCTAgtttaagagctatgctggaaacagc	69	01be1e77eed2474aaddc611906165213	WRN_targeting	5110	4702	7252	5625	6672	5218	5238	4101	7035	6663	5487	6650	6301	6223	5622	5117	6867	5228	5568	5977	6148.5	5922.5	5992	6075	6475.5	281.543	285.465	273.323	387.844	351.893	296.655	260.313	224.633	288.472	250.042	291.451	336.147	279.49	255.386	253.133	301.44
33	WRN	AAAACTGAAAGCAACTTTAA	AAACTGAAAGCAACTTTAA	GAAACTGAAAGCAACTTTAA	atcttgtggaaaggacgaaacaccGAAACTGAAAGCAACTTTAAgtttaagagctatgctggaaacagc	69	edb6f141f7db4f60864bb9b22584d9af	WRN_targeting	3104	3213	5500	4770	5133	3126	3200	2910	4783	4383	3381	4595	4183	3557	3901	5165	4783	3163	3846.5	4356.5	4951.5	3729	4974	3882	4389	171.412	195.382	207.533	329.044	270.954	178.121	159.42	159.686	196.448	164.823	179.971	232.579	160.182	177.514	255.498	210.262
34	WRN	AAAACTGAGAACAGCAGCAT	AAACTGAGAACAGCAGCAT	GAAACTGAGAACAGCAGCAT	atcttgtggaaaggacgaaacaccGAAACTGAGAACAGCAGCATgtttaagagctatgctggaaacagc	69	9d804386c3e449bebd39c766f5e02cf5	WRN_targeting	4589	4580	7290	5463	6676	4949	5421	4401	5928	8151	5030	6120	6312	6417	5869	8839	6430	5185	5164.5	5935	6069.5	6143	7634.5	6590.5	6216	252.94	278.084	274.75	376.703	352.103	281.413	269.373	240.993	243.236	305.659	267.26	309.436	288.172	266.563	436.529	282.32
35	WRN	AAAAGAAAGGAGGGAGGGAG	AAAGAAAGGAGGGAGGGAG	GAAAGAAAGGAGGGAGGGAG	atcttgtggaaaggacgaaacaccGAAAGAAAGGAGGGAGGGAGgtttaagagctatgctggaaacagc	69	e24c72b280854c029a98471e5f54071d	WRN_targeting	5657	5059	8336	1312	4680	5329	6489	4288	7389	9204	6085	5702	5373	7497	6798	3913	6553	5909	5838.5	6697.5	2996	7147.5	5233	7644.5	5537.5	311.574	307.063	314.029	91.2292	247.13	302.944	322.246	234.831	302.937	345.017	323.106	288.369	336.504	308.599	193.807	287.702
36	WRN	AAAAGAAGATGCCTTTGGTA	AAAGAAGATGCCTTTGGTA	GAAAGAAGATGCCTTTGGTA	atcttgtggaaaggacgaaacaccGAAAGAAGATGCCTTTGGTAgtttaagagctatgctggaaacagc	69	a214b2592b154c46a62fe5e7e699ce08	WRN_targeting	3807	3417	6340	1136	3906	4255	4321	4377	5937	6126	4345	4857	3515	4290	5272	6035	6225	4288	5157	4878.5	2521	4781	6130	5235.5	4186	210.008	207.724	239.076	79.1253	206.424	242.091	214.916	239.684	243.604	229.971	231	245.783	192.985	239.55	298.366	273.351
37	WRN	AAAAGACAGTAAAAACAATT	AAAGACAGTAAAAACAATT	GAAAGACAGTAAAAACAATT	atcttgtggaaaggacgaaacaccGAAAGACAGTAAAAACAATTgtttaagagctatgctggaaacagc	69	fb308a8dc4e541ce9bb2cb57078a2eae	WRN_targeting	3511	3778	5294	4966	5557	3544	4383	6160	6150	6028	3851	4690	5061	4698	4654	3708	4379	3963.5	6155	4536	5261.5	4676	4043.5	4939.5	4875.5	193.757	229.564	199.797	342.523	293.253	201.805	217.986	336.913	252.308	226.308	204.851	237.367	211.244	211.586	183.706	192.587
38	WRN	AAAAGAGGTTGACTGTGATT	AAAGAGGTTGACTGTGATT	GAAAGAGGTTGACTGTGATT	atcttgtggaaaggacgaaacaccGAAAGAGGTTGACTGTGATTgtttaagagctatgctggaaacagc	69	cc387c5ea4bb47f5826cf8323840323a	WRN_targeting	4781	3660	6452	1544	2550	4618	4610	5696	6382	6584	4482	4953	4099	5185	4841	10116	6313	4614	6039	5056	2047	5013	8214.5	5533	4526	263.481	222.425	243.282	107.184	135.109	262.659	229.224	311.611	261.788	247.09	238.252	250.621	233.038	220.047	499.451	277.202
39	WRN	AAAAGCCTCCTTGGGAATTA	AAAGCCTCCTTGGGAATTA	GAAAGCCTCCTTGGGAATTA	atcttgtggaaaggacgaaacaccGAAAGCCTCCTTGGGAATTAgtttaagagctatgctggaaacagc	69	6c2272d5fef948deb399e4046a4c7a19	WRN_targeting	4272	4586	7260	6644	6514	5379	5917	5183	7677	7991	5407	6978	6532	6151	5999	3617	5940	5648	6430	5923	6579	6075	4778.5	6699	6755	235.536	278.447	273.624	457.923	343.584	305.777	293.928	283.636	314.706	299.679	287.217	352.677	276.268	272.445	179.223	260.882
40	WRN	AAAAGCTCTTTGGGGTCCTC	AAAGCTCTTTGGGGTCCTC	GAAAGCTCTTTGGGGTCCTC	atcttgtggaaaggacgaaacaccGAAAGCTCTTTGGGGTCCTCgtttaagagctatgctggaaacagc	69	9973fc23743242fba51989d3ff7f1e45	WRN_targeting	3701	3661	6156	5242	5054	3696	3998	3416	5342	5614	4255	4807	5181	5300	4800	4114	5849	3847	4379	4908.5	5148	5050	4981.5	4934.5	4994	204.188	222.486	232.167	361.504	266.799	210.417	198.926	187.279	219.29	210.834	226.236	243.263	238.184	218.192	203.711	256.901
41	WRN	AAAAGCTTACAGTTCCTCAC	AAAGCTTACAGTTCCTCAC	GAAAGCTTACAGTTCCTCAC	atcttgtggaaaggacgaaacaccGAAAGCTTACAGTTCCTCACgtttaagagctatgctggaaacagc	69	ccb28a7ab1d44bc7bc663b986484b616	WRN_targeting	6679	6757	8846	6278	7997	7433	6870	6471	10456	9967	7436	6403	7255	8744	8441	7288	9704	7151.5	8463.5	7801.5	7137.5	8592.5	8496	8701.5	6829	367.683	409.789	333.18	432.752	421.577	422.158	341.108	353.873	428.264	373.536	394.621	323.698	392.31	382.942	360.106	425.562
42	WRN	AAAAGGATTGATGGTGTTTC	AAAGGATTGATGGTGTTTC	GAAAGGATTGATGGTGTTTC	atcttgtggaaaggacgaaacaccGAAAGGATTGATGGTGTTTCgtttaagagctatgctggaaacagc	69	8a00617fd7894e8c90f331c30cd98f0b	WRN_targeting	2020	2147	2872	3630	2319	1914	2370	3490	3253	3409	2140	2595	2739	2261	2611	2863	3123	2142	3371.5	2509.5	2974.5	2436	2993	2774.5	2667	111.9	130.891	108.848	250.643	122.961	109.448	118.33	191.315	133.928	128.418	114.28	131.783	102.184	119.144	142.07	137.635
43	WRN	AAAAGGTAATATTTAACCTC	AAAGGTAATATTTAACCTC	GAAAGGTAATATTTAACCTC	atcttgtggaaaggacgaaacaccGAAAGGTAATATTTAACCTCgtttaagagctatgctggaaacagc	69	30ebe5bb91b4495c83a5b13e9f683486	WRN_targeting	3076	2866	3452	3472	3961	2588	3562	2799	4474	4155	2838	3778	3071	2727	3214	2509	3875	3075	3636.5	3159	3716.5	2970.5	3192	3496.5	3424.5	169.875	174.389	130.628	239.777	209.316	147.638	177.341	153.633	183.821	156.301	151.228	191.404	123.038	146.428	124.627	170.536
44	WRN	AAAAGTTGTGTTCCTCCACT	AAAGTTGTGTTCCTCCACT	GAAAGTTGTGTTCCTCCACT	atcttgtggaaaggacgaaacaccGAAAGTTGTGTTCCTCCACTgtttaagagctatgctggaaacagc	69	9beda98581c545bfbab4e7c3c6ec40a7	WRN_targeting	6350	7089	11410	10774	10326	6952	8574	9005	11443	11725	7764	9881	10129	9709	9951	11891	10716	7763	10224	9249.5	10550	9830	11303.5	9744.5	10005	349.62	429.875	429.462	741.952	544.064	394.904	425.466	492.055	468.596	439.244	411.983	498.983	435.495	451.267	586.912	469.838
45	WRN	AAAATAATTAAGTAAATGAA	AAATAATTAAGTAAATGAA	GAAATAATTAAGTAAATGAA	atcttgtggaaaggacgaaacaccGAAATAATTAAGTAAATGAAgtttaagagctatgctggaaacagc	69	c3945e8cc58547d08007e038635ae36c	WRN_targeting	2574	2433	4585	2258	2959	2456	3095	4603	3997	3964	2616	3060	2729	3128	2988	3109	2738	2775.5	4300	3509	2608.5	3058	2923.5	3290	2894.5	142.315	148.193	173.173	156.288	156.619	140.158	154.222	252.008	164.33	149.162	139.477	155.218	140.984	136.202	154.192	120.791
46	WRN	AAAATAGCAGTAGTAAACCA	AAATAGCAGTAGTAAACCA	GAAATAGCAGTAGTAAACCA	atcttgtggaaaggacgaaacaccGAAATAGCAGTAGTAAACCAgtttaagagctatgctggaaacagc	69	82e4fe71ad6a4c289164826489bed82b	WRN_targeting	4383	3999	7977	2162	3506	4061	4551	5181	7376	6301	4641	4837	4282	6216	5717	4410	5507	4306	6278.5	5988	2834	5966.5	4958.5	5471	4559.5	241.63	242.934	300.548	149.686	185.387	231.099	226.303	283.527	302.406	236.512	246.669	244.775	279.177	259.685	218.296	241.938
47	WRN	AAAATATATATATAATATTC	AAATATATATATAATATTC	GAAATATATATATAATATTC	atcttgtggaaaggacgaaacaccGAAATATATATATAATATTCgtttaagagctatgctggaaacagc	69	14723fa50a1f405a9b4c7e6c22dca54a	WRN_targeting	554	295	386	207	411	450	186	97	354	430	294	216	267	253	340	384	307	318	225.5	340.5	309	296.5	345.5	362	241.5	31.4151	18.8471	15.4949	15.2359	22.6153	26.4973	10.2082	6.28955	15.4655	17.0721	16.5627	11.886	12.3222	16.3845	19.9211	14.4316
48	WRN	AAAATCACTGAGGACCCCAA	AAATCACTGAGGACCCCAA	GAAATCACTGAGGACCCCAA	atcttgtggaaaggacgaaacaccGAAATCACTGAGGACCCCAAgtttaagagctatgctggaaacagc	69	3c1de240c9094a3b8ea32acc12a4151d	WRN_targeting	5078	4395	7570	2263	4724	5011	5337	2393	4488	7886	5465	5174	5243	6859	7143	6128	6889	5174	3440.5	5982.5	3493.5	7001	6508.5	6675.5	5208.5	279.787	266.892	285.265	156.632	249.444	284.926	265.215	131.494	184.393	295.754	290.287	261.759	307.952	324.209	302.948	302.402
49	WRN	AAAATCTATATTCACTGAGG	AAATCTATATTCACTGAGG	GAAATCTATATTCACTGAGG	atcttgtggaaaggacgaaacaccGAAATCTATATTCACTGAGGgtttaagagctatgctggaaacagc	69	be8d89f8738746fca0ed1ddf14fc36c8	WRN_targeting	3225	2674	5109	2983	3837	2500	3499	2813	3634	4242	2934	4260	3411	3234	3410	2560	3641	2999.5	3223.5	3891.5	3410	3322	3100.5	3588	3835.5	178.055	162.773	192.85	206.148	202.795	142.651	174.222	154.397	149.496	159.553	156.31	215.696	145.727	155.297	127.14	160.298
50	WRN	AAAATGACACAACAAGTTAC	AAATGACACAACAAGTTAC	GAAATGACACAACAAGTTAC	atcttgtggaaaggacgaaacaccGAAATGACACAACAAGTTACgtttaagagctatgctggaaacagc	69	2b601299cf6f4ba2a777f04cda8f1b03	WRN_targeting	6083	6993	12974	6848	10519	7217	7440	9885	10913	10308	7978	7737	7962	8758	8720	8100	10353	7328.5	10399	9983.5	8683.5	8739	9226.5	9143	7849.5	334.962	424.067	488.193	471.953	554.214	409.919	369.326	540.043	446.939	386.281	423.311	390.929	392.936	395.566	400.116	453.956
51	WRN	AAAATGCTGTGATAATTGCA	AAATGCTGTGATAATTGCA	GAAATGCTGTGATAATTGCA	atcttgtggaaaggacgaaacaccGAAATGCTGTGATAATTGCAgtttaagagctatgctggaaacagc	69	7ec4a2c9f5c34a248589f8e99dbe806e	WRN_targeting	4094	3295	6174	4504	5091	3847	3960	3784	5603	5561	4126	3651	4553	4901	4094	4662	4904	3903.5	4693.5	4734.5	4797.5	4497.5	4783	4843.5	4102	225.764	200.343	232.843	310.75	268.745	218.973	197.045	207.347	229.956	208.853	219.408	185.003	220.328	186.247	230.713	215.556
52	WRN	AAAATGTATAATTTTGGAAA	AAATGTATAATTTTGGAAA	GAAATGTATAATTTTGGAAA	atcttgtggaaaggacgaaacaccGAAATGTATAATTTTGGAAAgtttaagagctatgctggaaacagc	69	329406202770462a9dab8615f14246e5	WRN_targeting	1898	1534	3164	2177	2763	1801	1706	2460	2362	2490	1886	2390	2278	1989	1970	2912	2451	1753.5	2411	2349	2470	1979.5	2681.5	2188	2334	105.202	93.8049	119.813	150.717	146.311	103.046	85.4576	135.147	97.5185	94.0685	100.834	121.451	90.0113	90.1393	144.485	108.234
53	WRN	AAAATGTTGCTTGAAAATAA	AAATGTTGCTTGAAAATAA	GAAATGTTGCTTGAAAATAA	atcttgtggaaaggacgaaacaccGAAATGTTGCTTGAAAATAAgtttaagagctatgctggaaacagc	69	e7ee3aa389fb49a2ba6e7f91d6b87a79	WRN_targeting	4394	3881	7322	5323	5675	3955	4231	7570	6958	6345	4427	5484	5207	5152	4810	5785	6171	4093	7264	5601.5	5499	4981	5978	5386	5345.5	242.234	235.795	275.952	367.075	299.459	225.093	210.461	413.803	285.325	238.156	235.341	277.383	231.561	218.645	286.048	270.989
54	WRN	AAAATTGGAAACAACTGCAC	AAATTGGAAACAACTGCAC	GAAATTGGAAACAACTGCAC	atcttgtggaaaggacgaaacaccGAAATTGGAAACAACTGCACgtttaagagctatgctggaaacagc	69	9e949a39c57e4372a9977295c956cbb4	WRN_targeting	5319	5000	7611	5361	8081	4447	6713	6607	8693	7151	5352	7031	6839	6120	6301	6754	7240	5580	7650	6305.5	6721	6210.5	6997	6251.5	6935	293.018	303.493	286.804	369.688	425.995	252.97	333.335	361.289	356.223	268.282	284.305	355.348	274.881	286.11	333.794	317.759
55	WRN	AAAATTTGGAGTTCATGTTC	AAATTTGGAGTTCATGTTC	GAAATTTGGAGTTCATGTTC	atcttgtggaaaggacgaaacaccGAAATTTGGAGTTCATGTTCgtttaagagctatgctggaaacagc	69	7d4dd048366d46d9a363fd807a5c9462	WRN_targeting	3734	3163	5041	4268	5040	3111	3761	4162	5727	5065	3638	5243	4537	3729	4190	5192	4922	3436	4944.5	4102	4654	3959.5	5057	4351.5	4890	206	192.357	190.297	294.52	266.063	177.271	187.193	227.96	235.023	190.314	193.576	265.237	167.879	190.591	256.828	216.344
56	WRN	AAACAAATTAGAGAACATGA	AACAAATTAGAGAACATGA	GAACAAATTAGAGAACATGA	atcttgtggaaaggacgaaacaccGAACAAATTAGAGAACATGAgtttaagagctatgctggaaacagc	69	02ab32f3fc2248448d228720d922fb64	WRN_targeting	5449	4865	8122	4621	6009	5489	5906	8442	7773	7738	5455	5413	5842	6261	7018	8303	7650	5697.5	8107.5	6493.5	5315	6639.5	7976.5	6596.5	5627.5	300.155	295.326	305.993	318.797	317.025	312.01	293.384	461.354	318.629	290.222	289.757	273.804	281.191	318.553	410.118	335.697
57	WRN	AAACAAGAAACATTTTTAAA	AACAAGAAACATTTTTAAA	GAACAAGAAACATTTTTAAA	atcttgtggaaaggacgaaacaccGAACAAGAAACATTTTTAAAgtttaagagctatgctggaaacagc	69	190bf582e7a04f79925f869ac1c57fe5	WRN_targeting	2545	2530	3737	4065	4196	2343	2947	3994	3985	4323	2925	3735	3734	3301	3428	5756	3937	2645	3989.5	3133.5	4130.5	3364.5	4846.5	3624	3734.5	140.723	154.062	141.33	280.559	221.676	133.756	146.895	218.798	163.839	162.58	155.833	189.237	148.726	156.111	284.619	173.249
58	WRN	AAACAAGATACTGGTGGATA	AACAAGATACTGGTGGATA	GAACAAGATACTGGTGGATA	atcttgtggaaaggacgaaacaccGAACAAGATACTGGTGGATAgtttaagagctatgctggaaacagc	69	770a6990fed34725a6335b1f7c60891d	WRN_targeting	5112	4938	7309	764	2670	5300	5612	5556	8116	8293	5739	4411	4691	6500	6628	7257	6561	5456	6836	6123.5	1717	6564	6909	7016	4551	281.653	299.742	275.464	53.542	141.42	301.301	278.829	303.976	332.645	310.967	304.791	223.306	291.887	300.906	358.578	288.052
59	WRN	AAACAAGGTAAGGATTTAAT	AACAAGGTAAGGATTTAAT	GAACAAGGTAAGGATTTAAT	atcttgtggaaaggacgaaacaccGAACAAGGTAAGGATTTAATgtttaagagctatgctggaaacagc	69	2540a5db0ed64699888b0464b5862e54	WRN_targeting	4416	4787	9064	3828	5492	5167	6360	6973	7074	7777	5921	5351	5716	6822	6426	7122	7376	5763.5	7023.5	6925.5	4660	6624	7249	6849	5533.5	243.442	290.607	341.366	264.26	289.835	293.765	315.859	381.247	290.065	291.68	314.425	270.68	306.297	291.766	351.926	323.709
60	WRN	AAACACAGACCAACTACGGT	AACACAGACCAACTACGGT	GAACACAGACCAACTACGGT	atcttgtggaaaggacgaaacaccGAACACAGACCAACTACGGTgtttaagagctatgctggaaacagc	69	a5fa7cfda28c4fdab892106530d36483	WRN_targeting	3727	4189	5993	2141	3684	3817	4869	5953	5784	6802	5435	5475	4190	5810	5637	6352	6097	4343	5868.5	5091	2912.5	5723.5	6224.5	6118.5	4832.5	205.615	254.429	226.046	148.241	194.749	217.273	242.046	325.625	237.352	255.238	288.699	276.929	261.008	256.065	313.986	267.751
61	WRN	AAACAGTGAACTTTGTAATT	AACAGTGAACTTTGTAATT	GAACAGTGAACTTTGTAATT	atcttgtggaaaggacgaaacaccGAACAGTGAACTTTGTAATTgtttaagagctatgctggaaacagc	69	a5caa3041e7c4cea882ebf82f5f676c2	WRN_targeting	4044	3604	5229	3618	5107	3901	4779	8065	5413	5571	4303	5421	5400	5508	5240	5028	5630	4340	6739	4416.5	4362.5	5374	5329	4937	5410.5	223.019	219.037	197.357	249.818	269.587	222.033	237.59	440.796	222.192	209.227	228.777	274.208	247.493	238.102	248.748	247.319
62	WRN	AAACAGTTGACTTCAATCTC	AACAGTTGACTTCAATCTC	GAACAGTTGACTTCAATCTC	atcttgtggaaaggacgaaacaccGAACAGTTGACTTCAATCTCgtttaagagctatgctggaaacagc	69	5fbd64c46a754f4bb7c781612cfb13d8	WRN_targeting	5452	4591	7106	1545	4178	5101	5355	5647	7965	7207	5173	3626	4693	5716	6248	4828	6687	5228	6806	5848.5	2861.5	5982	5757.5	6190	4159.5	300.319	278.749	267.841	107.253	220.729	290.026	266.106	308.939	326.474	270.375	274.83	183.743	256.801	283.712	238.893	293.564
63	WRN	AAACATATTTTTAAAAACTG	AACATATTTTTAAAAACTG	GAACATATTTTTAAAAACTG	atcttgtggaaaggacgaaacaccGAACATATTTTTAAAAACTGgtttaagagctatgctggaaacagc	69	8d8a30116c0c4dfd94e2b0cab82edc1c	WRN_targeting	1726	1372	2624	2860	2619	2050	1685	1954	2686	2828	1721	1861	2287	1852	2138	3818	2448	1867.5	2320	1998	2739.5	1995	3133	2274.5	2074	95.7589	84.0041	99.535	197.689	138.738	117.154	84.4179	107.554	110.758	106.702	92.1002	94.7907	83.8803	97.7411	189.126	108.103
64	WRN	AAACATGCCAATAAAATGGA	AACATGCCAATAAAATGGA	GAACATGCCAATAAAATGGA	atcttgtggaaaggacgaaacaccGAACATGCCAATAAAATGGAgtttaagagctatgctggaaacagc	69	145ce1b678e045beb8cbcb04476982c5	WRN_targeting	4734	4022	6091	3043	5096	4766	5111	5455	7789	6572	4635	4395	5156	6051	6092	6503	6267	4938.5	6622	5056.5	4069.5	6071.5	6385	5603.5	4775.5	260.901	244.326	229.726	210.274	269.008	271.044	254.026	298.469	319.282	246.641	246.351	222.499	271.793	276.653	321.426	275.189
65	WRN	AAACCAGCCTATAAAAAAAC	AACCAGCCTATAAAAAAAC	GAACCAGCCTATAAAAAAAC	atcttgtggaaaggacgaaacaccGAACCAGCCTATAAAAAAACgtttaagagctatgctggaaacagc	69	0778abd7b7b44056b5777e221bb2abe9	WRN_targeting	3497	3152	4931	5763	4807	3909	3434	5019	5495	5071	3419	5365	4434	4396	4266	4304	5129	3671.5	5257	4041.5	5285	4331	4716.5	4245	4899.5	192.988	191.692	186.166	397.335	253.809	222.486	171.004	274.693	225.542	190.538	181.983	271.385	197.729	194.03	213.073	225.4
66	WRN	AAACCAGTACAGGTGATCTG	AACCAGTACAGGTGATCTG	GAACCAGTACAGGTGATCTG	atcttgtggaaaggacgaaacaccGAACCAGTACAGGTGATCTGgtttaagagctatgctggaaacagc	69	4b709ad436144369876f0f9321287f33	WRN_targeting	6098	5618	9255	2875	4352	5604	7130	5696	7224	9241	6679	5461	5472	7670	7342	5252	7560	6367	6460	7436.5	3613.5	7506	6406	7960	5466.5	335.785	340.881	348.539	198.72	229.88	318.526	353.979	311.611	296.195	346.4	354.549	276.224	344.246	333.214	259.785	331.759
67	WRN	AAACCCTAAAAAAAAAATTA	AACCCTAAAAAAAAAATTA	GAACCCTAAAAAAAAAATTA	atcttgtggaaaggacgaaacaccGAACCCTAAAAAAAAAATTAgtttaagagctatgctggaaacagc	69	b0d6cdcf1cb34b9da857a8c526a6d6c7	WRN_targeting	1904	1568	2065	2268	1668	1426	1932	2454	2249	2256	1497	2197	2077	1765	1661	1526	2337	1679	2351.5	1816.5	1968	1713	1931.5	1876.5	2137	105.531	95.8619	78.5438	156.976	88.7233	81.798	96.646	134.82	92.901	85.3223	80.2429	111.724	79.9869	76.1576	76.1915	103.247
68	WRN	AAACCTATACTGTGACACAG	AACCTATACTGTGACACAG	GAACCTATACTGTGACACAG	atcttgtggaaaggacgaaacaccGAACCTATACTGTGACACAGgtttaagagctatgctggaaacagc	69	f156abdc34ec46fbbd4281637782405b	WRN_targeting	5486	4699	6758	2898	4767	5267	5881	3307	6031	7222	5517	5471	5657	5807	5828	4877	6785	5574	4669	5728.5	3832.5	5817.5	5831	6369.5	5564	302.186	285.283	254.773	200.302	251.706	299.431	292.146	181.335	247.445	270.936	293.039	276.728	260.874	264.708	241.307	297.852
69	WRN	AAACCTGTATTTAGAAGTTA	AACCTGTATTTAGAAGTTA	GAACCTGTATTTAGAAGTTA	atcttgtggaaaggacgaaacaccGAACCTGTATTTAGAAGTTAgtttaagagctatgctggaaacagc	69	c4224f860ac44d60ae6cdf0ecec34dfe	WRN_targeting	4546	4051	5653	6224	5668	4392	4956	4234	6925	7068	4454	5194	5539	5050	4872	5625	5819	4674	5579.5	4852	5946	4961	5722	5761	5366.5	250.579	246.08	213.278	429.039	299.091	249.853	246.353	231.886	283.977	265.18	236.77	262.767	226.996	221.45	278.164	255.588
70	WRN	AAACTACATGAATTGCGGAA	AACTACATGAATTGCGGAA	GAACTACATGAATTGCGGAA	atcttgtggaaaggacgaaacaccGAACTACATGAATTGCGGAAgtttaagagctatgctggaaacagc	69	faa3f6699fbc4e5e8e176c1fd436fd4d	WRN_targeting	4282	2765	4865	2957	4481	3545	3642	4412	5563	5790	3732	3304	4299	4390	4453	4284	4735	3593.5	4987.5	3815	3719	4421.5	4509.5	4761	3801.5	236.085	168.279	183.688	204.36	236.664	201.862	181.302	241.593	228.321	217.412	198.551	167.515	197.46	202.491	212.088	208.162
71	WRN	AAACTCATGCCCGCATGGTA	AACTCATGCCCGCATGGTA	GAACTCATGCCCGCATGGTA	atcttgtggaaaggacgaaacaccGAACTCATGCCCGCATGGTAgtttaagagctatgctggaaacagc	69	264fce2c59c145ddb6acd2ac440100f1	WRN_targeting	6862	6384	10306	75	3222	6443	7778	1141	3709	10384	7271	3274	4620	8414	9188	2302	5525	7110.5	2425	8345	1648.5	8801	3913.5	8827.5	3947	377.73	387.223	388.005	6.15792	170.451	366.064	386.059	63.2203	152.561	389.122	385.886	166.003	377.541	416.742	114.428	242.726
72	WRN	AAACTGTATGCAGCCACTGA	AACTGTATGCAGCCACTGA	GAACTGTATGCAGCCACTGA	atcttgtggaaaggacgaaacaccGAACTGTATGCAGCCACTGAgtttaagagctatgctggaaacagc	69	a7cfaf32eb5044ac8e8d29b05ab13305	WRN_targeting	4896	4822	7470	5554	6183	4534	6128	6082	8347	7459	5575	7076	6122	6114	5883	6159	6999	5331	7214.5	6146	5868.5	5998.5	6579	6517	6599	269.795	292.724	281.509	382.961	326.176	257.899	304.374	332.66	342.084	279.794	296.11	357.616	274.612	267.196	304.476	307.215
73	WRN	AAACTTCATGTTCTCTAATT	AACTTCATGTTCTCTAATT	GAACTTCATGTTCTCTAATT	atcttgtggaaaggacgaaacaccGAACTTCATGTTCTCTAATTgtttaagagctatgctggaaacagc	69	644a732861374b4cb547a720a692edb6	WRN_targeting	3669	3682	6247	5154	5485	3824	4133	3953	5486	5616	3836	3844	5276	4721	4827	6092	5705	3978.5	4719.5	4964.5	5319.5	4774	5898.5	4726	4560	202.431	223.756	235.584	355.452	289.467	217.67	205.609	216.563	225.175	210.909	204.057	194.73	212.273	219.414	301.175	250.601
74	WRN	AAACTTTATTCCCGCGCTGC	AACTTTATTCCCGCGCTGC	GAACTTTATTCCCGCGCTGC	atcttgtggaaaggacgaaacaccGAACTTTATTCCCGCGCTGCgtttaagagctatgctggaaacagc	69	45e6d159c68d44bfac3c23bb018f82e6	WRN_targeting	4759	2849	4900	4131	4552	3198	3393	4188	5209	4557	3291	5087	4591	4284	3800	3613	4732	3295.5	4698.5	3874.5	4341.5	4042	4172.5	3924	4839	262.273	173.361	185.002	285.098	240.398	182.201	168.975	229.377	213.856	171.327	175.207	257.375	192.717	172.944	179.025	208.031
75	WRN	AAAGAAAAAGAAAGAAAGAG	AAGAAAAAGAAAGAAAGAG	GAAGAAAAAGAAAGAAAGAG	atcttgtggaaaggacgaaacaccGAAGAAAAAGAAAGAAAGAGgtttaagagctatgctggaaacagc	69	1781b231b3c840c888017955da8bab37	WRN_targeting	3370	3248	4783	917	2695	3221	3499	3633	5493	4722	3450	2717	3365	4152	4360	5026	5181	3360	4563	4015.5	1806	4256	5103.5	4086	3041	186.016	197.5	180.609	64.0642	142.735	183.504	174.222	199.113	225.461	177.494	183.624	137.931	186.809	198.283	248.649	227.675
76	WRN	AAAGAAAAAGAAAGGAGGGA	AAGAAAAAGAAAGGAGGGA	GAAGAAAAAGAAAGGAGGGA	atcttgtggaaaggacgaaacaccGAAGAAAAAGAAAGGAGGGAgtttaagagctatgctggaaacagc	69	bf82d7f7d41c4887891dcec06cb19393	WRN_targeting	4355	4093	7477	1337	4173	4179	5409	5355	7698	6459	4923	3325	4058	5787	5638	5966	6256	4794	6526.5	5785	2755	5712.5	6111	5691	3691.5	240.093	248.621	281.772	92.9485	220.466	237.785	268.779	293.016	315.564	242.417	261.596	168.573	259.979	256.11	294.966	274.708
77	WRN	AAAGAAAAAGAGAAAGAAAA	AAGAAAAAGAGAAAGAAAA	GAAGAAAAAGAGAAAGAAAA	atcttgtggaaaggacgaaacaccGAAGAAAAAGAGAAAGAAAAgtttaagagctatgctggaaacagc	69	61df07663caf4ba7bc9b1795c17fbf29	WRN_targeting	2810	2753	4276	2213	3911	2492	2941	3676	5046	3985	2635	2992	2869	3709	3426	3980	3023	2716.5	4361	3514.5	3062	3567.5	3501.5	3310	2930.5	155.271	167.553	161.57	153.193	206.687	142.198	146.598	201.457	207.195	149.947	140.482	151.791	166.984	156.021	197.109	133.26
78	WRN	AAAGAAAGAAAGAAAGAGAA	AAGAAAGAAAGAAAGAGAA	GAAGAAAGAAAGAAAGAGAA	atcttgtggaaaggacgaaacaccGAAGAAAGAAAGAAAGAGAAgtttaagagctatgctggaaacagc	69	f4b2714905bc48e2952ecbcba4a1fe0a	WRN_targeting	3766	3294	6341	243	895	3430	4745	3756	5484	5380	4250	1761	2799	4889	4440	3366	4554	4087.5	4620	4817.5	569	4664.5	3960	4815	2280	207.757	200.283	239.114	17.7117	48.0697	195.346	235.907	205.82	225.093	202.088	225.971	89.7509	219.791	201.903	166.855	200.243
79	WRN	AAAGAAAGAAAGAGAGAGAG	AAGAAAGAAAGAGAGAGAG	GAAGAAAGAAAGAGAGAGAG	atcttgtggaaaggacgaaacaccGAAGAAAGAAAGAGAGAGAGgtttaagagctatgctggaaacagc	69	1ee7af65a94c4b87b4965d773dd1ba46	WRN_targeting	4973	4890	7411	76	432	4624	5821	561	3470	7225	5471	2365	3818	6004	6507	841	3925	5222.5	2015.5	6150.5	254	6255.5	2383	6348	3091.5	274.022	296.838	279.294	6.22669	23.7197	262.999	289.176	31.5921	142.795	271.048	290.604	120.191	269.69	295.431	42.4391	172.724
80	WRN	AAAGAAAGAGAGAGAGAGAG	AAGAAAGAGAGAGAGAGAG	GAAGAAAGAGAGAGAGAGAG	atcttgtggaaaggacgaaacaccGAAGAAAGAGAGAGAGAGAGgtttaagagctatgctggaaacagc	69	747d8e0bc7cc46b0acc6b0f2bdf8ebf7	WRN_targeting	4855	4537	7389	178	451	5181	5325	371	1912	7343	5363	1860	4253	6397	5916	451	2479	5253	1141.5	5963	314.5	6156.5	1465	6353	3056.5	267.544	275.482	278.468	13.2415	24.7189	294.558	264.62	21.2311	79.1302	275.459	284.887	94.7403	287.277	268.689	23.2224	109.459
81	WRN	AAAGAAGAAGAAGAAGATGA	AAGAAGAAGAAGAAGATGA	GAAGAAGAAGAAGAAGATGA	atcttgtggaaaggacgaaacaccGAAGAAGAAGAAGAAGATGAgtttaagagctatgctggaaacagc	69	04a1aac47020459c8015c6e38b3c41a4	WRN_targeting	4563	4920	8302	409	1974	4821	5656	6088	6802	8518	5530	3365	4428	6689	6238	4562	6676	5238.5	6445	6611	1191.5	6463.5	5619	7024	3896.5	251.513	298.653	312.752	29.1279	104.816	274.161	281.007	332.987	278.951	319.376	293.728	170.589	300.345	283.259	225.786	293.083
82	WRN	AAAGAAGAAGAGGAAGAGGA	AAGAAGAAGAGGAAGAGGA	GAAGAAGAAGAGGAAGAGGA	atcttgtggaaaggacgaaacaccGAAGAAGAAGAGGAAGAGGAgtttaagagctatgctggaaacagc	69	192e9a5c6f0a469e881e8babbf40c912	WRN_targeting	3418	3927	6711	152	292	4659	4294	1411	4200	5832	4621	1967	2906	4820	5176	2090	3966	4476.5	2805.5	5319	222	4998	3028	5226.5	2436.5	188.651	238.578	253.008	11.4534	16.3568	264.982	213.58	77.9438	172.625	218.982	245.61	100.133	216.704	235.206	103.982	174.517
83	WRN	AAAGAAGATGGATTTGAAGA	AAGAAGATGGATTTGAAGA	GAAGAAGATGGATTTGAAGA	atcttgtggaaaggacgaaacaccGAAGAAGATGGATTTGAAGAgtttaagagctatgctggaaacagc	69	8595902a0b9348c1afc0cce8bc0ab79f	WRN_targeting	4321	4097	6545	4696	5644	4714	5420	6159	7572	6451	4821	4881	6535	5346	5618	7138	6757	5067	6865.5	5321	5170	5482	6947.5	5636	5708	238.227	248.863	246.774	323.955	297.829	268.098	269.324	336.859	310.415	242.118	256.197	246.993	240.243	255.205	352.715	296.627
84	WRN	AAAGAAGTTGCTTCTGCCTA	AAGAAGTTGCTTCTGCCTA	GAAGAAGTTGCTTCTGCCTA	atcttgtggaaaggacgaaacaccGAAGAAGTTGCTTCTGCCTAgtttaagagctatgctggaaacagc	69	56f9b8bb2c1041508513c815a57617ec	WRN_targeting	5623	4791	8257	1911	5079	4965	5963	6728	8055	8115	5681	8391	5991	6735	6276	7924	8469	5464	7391.5	6524	3495	6505.5	8196.5	6898	7191	309.707	290.849	311.062	132.424	268.114	282.32	296.205	367.887	330.152	304.314	301.721	423.89	302.403	284.979	391.444	371.529
85	WRN	AAAGAATGACTAATGAAAAA	AAGAATGACTAATGAAAAA	GAAGAATGACTAATGAAAAA	atcttgtggaaaggacgaaacaccGAAGAATGACTAATGAAAAAgtttaagagctatgctggaaacagc	69	5f47725637a549a3824c98db5aece598	WRN_targeting	3231	2974	4925	4420	3886	2576	3487	3675	5452	5670	3282	4481	3496	3652	3703	4318	4394	3031.5	4563.5	3949.5	4153	3677.5	4356	4476	3988.5	178.385	180.923	185.941	304.973	205.372	146.958	173.628	201.403	223.785	212.927	174.731	226.834	164.433	168.555	213.763	193.243
86	WRN	AAAGACATTCATCATAGGTT	AAGACATTCATCATAGGTT	GAAGACATTCATCATAGGTT	atcttgtggaaaggacgaaacaccGAAGACATTCATCATAGGTTgtttaagagctatgctggaaacagc	69	57bbbf7ade3040d6bcc59654c7d3adec	WRN_targeting	2842	2708	3653	1040	1966	2771	3374	3277	3301	4071	3344	2683	2853	3553	3698	3228	3208	3072.5	3289	3180.5	1503	3625.5	3218	3707.5	2768	157.028	164.83	138.175	72.5232	104.396	158.006	168.034	179.699	135.889	153.161	178.013	136.218	160.003	168.329	160.055	141.354
87	WRN	AAAGAGAAGAGTATTTTAAT	AAGAGAAGAGTATTTTAAT	GAAGAGAAGAGTATTTTAAT	atcttgtggaaaggacgaaacaccGAAGAGAAGAGTATTTTAATgtttaagagctatgctggaaacagc	69	21f7da702bb14aef951337d0e8b230c3	WRN_targeting	3204	2681	5056	3507	3938	2590	3693	3120	4051	4672	3124	4550	3528	3567	3702	4404	4055	3141.5	3585.5	3868.5	3722.5	3634.5	4229.5	3898	4039	176.902	163.197	190.86	242.184	208.107	147.751	183.826	171.138	166.536	175.625	166.367	230.311	160.63	168.51	218.001	178.411
88	WRN	AAAGAGAAGTCTTTATGTTA	AAGAGAAGTCTTTATGTTA	GAAGAGAAGTCTTTATGTTA	atcttgtggaaaggacgaaacaccGAAGAGAAGTCTTTATGTTAgtttaagagctatgctggaaacagc	69	123f2bb72f2e44ceb9dd6fff69c9edfe	WRN_targeting	4508	4008	6798	3399	5093	4314	4987	4996	6141	6386	4812	4334	6331	5592	4819	5479	6040	4650.5	5568.5	5403	4246	5205.5	5759.5	5599	5332.5	248.493	243.479	256.275	234.757	268.85	245.434	247.887	273.439	251.94	239.689	255.721	219.425	251.252	219.052	270.97	265.257
89	WRN	AAAGAGACGATTACCTGTGT	AAGAGACGATTACCTGTGT	GAAGAGACGATTACCTGTGT	atcttgtggaaaggacgaaacaccGAAGAGACGATTACCTGTGTgtttaagagctatgctggaaacagc	69	c07013c44ead430fa8001dad6c98b0e5	WRN_targeting	6480	5794	9412	1015	3381	5897	6673	6459	8005	9077	6280	4700	5306	7583	7616	6926	7694	6285	7232	7603	2198	7599.5	7310	7678.5	5003	356.758	351.529	354.434	70.8039	178.813	335.127	331.355	353.218	328.109	340.27	333.428	237.871	340.353	345.612	342.269	337.622
90	WRN	AAAGAGAGAGAGAGAGAGAA	AAGAGAGAGAGAGAGAGAA	GAAGAGAGAGAGAGAGAGAA	atcttgtggaaaggacgaaacaccGAAGAGAGAGAGAGAGAGAAgtttaagagctatgctggaaacagc	69	e116912ad29544f2a0b690c01ad6c4f6	WRN_targeting	5100	5123	8119	78	334	5671	6081	142	1817	7384	5454	2513	3553	6440	6474	370	1972	5876	979.5	6621	206	6457	1171	6419	3033	280.994	310.935	305.88	6.36424	18.5657	322.322	302.047	8.74346	75.2482	276.991	289.704	127.65	289.201	293.938	19.2312	87.2774
91	WRN	AAAGAGCATTGTTATAATCA	AAGAGCATTGTTATAATCA	GAAGAGCATTGTTATAATCA	atcttgtggaaaggacgaaacaccGAAGAGCATTGTTATAATCAgtttaagagctatgctggaaacagc	69	3cc0785360b04e31a453acca5efec3e0	WRN_targeting	4430	4087	7460	3521	4518	4545	4470	5488	5698	6828	4395	4206	4516	4377	5347	4912	5720	4507.5	5593	5773.5	4019.5	4862	5316	5611.5	4361	244.211	248.258	281.134	243.147	238.61	258.522	222.293	300.268	233.838	256.209	233.647	212.974	196.879	242.943	243.032	251.257
92	WRN	AAAGAGCTTTTATTAATATG	AAGAGCTTTTATTAATATG	GAAGAGCTTTTATTAATATG	atcttgtggaaaggacgaaacaccGAAGAGCTTTTATTAATATGgtttaagagctatgctggaaacagc	69	15b0c2084148434fada22358c922e82b	WRN_targeting	2551	2234	4200	2400	3190	2843	2633	2897	4518	3345	2394	3474	2698	2895	2713	3817	3576	2738	3707.5	3217	2795	2804	3696.5	2869.5	3086	141.052	136.154	158.716	166.053	168.768	162.086	131.35	158.977	185.619	126.026	127.725	176.083	130.556	123.759	189.077	157.454
93	WRN	AAAGAGTATGTGATGGCCAT	AAGAGTATGTGATGGCCAT	GAAGAGTATGTGATGGCCAT	atcttgtggaaaggacgaaacaccGAAGAGTATGTGATGGCCATgtttaagagctatgctggaaacagc	69	dc8f9ccb1ac04ed6a31787310a740c10	WRN_targeting	6122	6072	8336	2645	6468	5712	7335	9109	9043	9491	6727	6562	6443	7851	7645	8192	7761	6523.5	9076	7204	4556.5	7748	7976.5	8109	6502.5	337.103	368.348	314.029	182.903	341.164	324.645	364.128	497.726	370.525	355.744	357.09	331.712	352.346	346.924	404.649	340.553
94	WRN	AAAGATAGTTTACCTCATTT	AAGATAGTTTACCTCATTT	GAAGATAGTTTACCTCATTT	atcttgtggaaaggacgaaacaccGAAGATAGTTTACCTCATTTgtttaagagctatgctggaaacagc	69	1ffd727f8b904f2f95e454481f5014b3	WRN_targeting	4570	3909	5704	1999	4448	4044	4833	6682	7233	6211	4736	3516	4367	5437	4966	5056	6365	4438.5	6957.5	4806.5	3223.5	5201.5	5710.5	5473.5	3941.5	251.897	237.489	215.194	138.476	234.929	230.135	240.263	365.379	296.562	233.148	251.698	178.199	244.315	225.704	250.127	279.477
95	WRN	AAAGATCTGTTCAGAGTACA	AAGATCTGTTCAGAGTACA	GAAGATCTGTTCAGAGTACA	atcttgtggaaaggacgaaacaccGAAGATCTGTTCAGAGTACAgtttaagagctatgctggaaacagc	69	f18c131c702a46c2a03bbf50b6831f36	WRN_targeting	4451	3785	6408	845	2186	4747	5320	2092	5152	5978	5049	4934	3890	5471	5152	3113	4562	5033.5	3622	5096.5	1515.5	5311.5	3837.5	5513.5	4412	245.364	229.987	241.63	59.1126	115.966	269.968	264.373	115.08	211.526	224.439	268.266	249.664	245.837	234.12	154.389	200.593
96	WRN	AAAGATGAGTGAAAAAAAAT	AAGATGAGTGAAAAAAAAT	GAAGATGAGTGAAAAAAAAT	atcttgtggaaaggacgaaacaccGAAGATGAGTGAAAAAAAATgtttaagagctatgctggaaacagc	69	238c688a80654a7eb3535f29554eb116	WRN_targeting	3188	2505	3904	3171	4277	2825	2766	4239	4480	4138	2931	4103	3782	3401	3441	3402	3984	2795.5	4359.5	3204.5	3724	3421	3693	3534.5	3942.5	176.024	152.549	147.601	219.077	225.936	161.066	137.934	232.159	184.066	155.666	156.151	207.783	153.201	156.7	168.629	175.305
97	WRN	AAAGATGTGCTGTAGAAGAA	AAGATGTGCTGTAGAAGAA	GAAGATGTGCTGTAGAAGAA	atcttgtggaaaggacgaaacaccGAAGATGTGCTGTAGAAGAAgtttaagagctatgctggaaacagc	69	d51359258e334d4993306f672f9a3ea3	WRN_targeting	6800	6281	10659	1520	3847	6644	7381	9375	12474	9819	6648	4923	6516	8091	8077	9672	10221	7012.5	10924.5	8470	2683.5	8084	9946.5	8233.5	5719.5	374.326	380.992	401.261	105.534	203.321	377.453	366.405	512.232	510.726	368.004	352.908	249.109	363.087	366.471	477.574	448.181
98	WRN	AAAGCAGTTAAAAAGGCAGG	AAGCAGTTAAAAAGGCAGG	GAAGCAGTTAAAAAGGCAGG	atcttgtggaaaggacgaaacaccGAAGCAGTTAAAAAGGCAGGgtttaagagctatgctggaaacagc	69	7342e0635c0f45b685849974bf4168dd	WRN_targeting	5318	5297	8206	4336	6703	6365	6662	8230	8304	10160	6045	8315	7309	7276	6811	10734	8039	6513.5	8267	6751.5	5519.5	7043.5	9386.5	8102.5	7812	292.963	321.461	309.147	299.197	353.523	361.645	330.81	449.793	340.327	380.749	320.989	420.06	326.614	309.187	529.903	352.716
99	WRN	AAAGCATGAGGAAGATGCTT	AAGCATGAGGAAGATGCTT	GAAGCATGAGGAAGATGCTT	atcttgtggaaaggacgaaacaccGAAGCATGAGGAAGATGCTTgtttaagagctatgctggaaacagc	69	f8b8a364b6684a6eb635fa7e6b2ee881	WRN_targeting	4859	4845	8299	3982	5044	5318	5627	7881	8072	7634	5264	5345	5840	6545	6427	7288	6606	5472.5	7976.5	6572	4513	6486	6947	6449	5592.5	267.763	294.116	312.64	274.851	266.273	302.321	279.571	430.762	330.847	286.335	279.647	270.377	293.9	291.811	360.106	290.021
100	WRN	AAAGCCTCCTTGGGAATTAT	AAGCCTCCTTGGGAATTAT	GAAGCCTCCTTGGGAATTAT	atcttgtggaaaggacgaaacaccGAAGCCTCCTTGGGAATTATgtttaagagctatgctggaaacagc	69	473f9c0b5cd14e89918cc6fcb8c10377	WRN_targeting	4679	4729	7645	6247	6884	5091	5725	616	4155	7470	4644	6357	6873	6691	6270	2017	5865	5408	2385.5	6187	6565.5	6480.5	3941	6057	6615	257.881	287.098	288.081	430.62	363.043	289.459	284.423	34.5913	170.786	280.205	246.828	321.38	300.434	284.707	100.385	257.601
101	WRN	AAAGCCTTACCTGAGTCTCC	AAGCCTTACCTGAGTCTCC	GAAGCCTTACCTGAGTCTCC	atcttgtggaaaggacgaaacaccGAAGCCTTACCTGAGTCTCCgtttaagagctatgctggaaacagc	69	8c31e2aac2c34b00bf798aec420b4b75	WRN_targeting	5960	6495	9660	5061	8832	6747	6725	6034	8332	9752	6963	9085	7948	7575	7449	6543	8642	6736	7183	8077.5	6946.5	7512	7592.5	8357.5	8516.5	328.209	393.939	363.747	349.056	465.492	383.289	333.929	330.042	341.471	365.5	369.583	458.866	339.995	338.055	323.397	379.098
102	WRN	AAAGCCTTCCACCAACTCTC	AAGCCTTCCACCAACTCTC	GAAGCCTTCCACCAACTCTC	atcttgtggaaaggacgaaacaccGAAGCCTTCCACCAACTCTCgtttaagagctatgctggaaacagc	69	1323eceea0c24f4fb3d75e25b56fa4ed	WRN_targeting	5238	5406	8518	998	5163	5091	6925	1785	5520	8803	6307	4948	5331	7150	7117	2794	6341	6008	3652.5	6962	3080.5	7133.5	4567.5	7555	5139.5	288.571	328.056	320.863	69.6347	272.532	289.459	343.83	98.3385	226.564	330.029	334.858	250.369	320.975	323.033	138.67	278.427
103	WRN	AAAGCCTTTTCTAATGAGAT	AAGCCTTTTCTAATGAGAT	GAAGCCTTTTCTAATGAGAT	atcttgtggaaaggacgaaacaccGAAGCCTTTTCTAATGAGATgtttaagagctatgctggaaacagc	69	915ed4184d074e189586e648659f7341	WRN_targeting	4308	4410	6939	7316	6735	4853	4831	5824	7267	7088	5015	6154	6269	5862	5899	6998	6820	4842	6545.5	5674.5	7025.5	5880.5	6909	6051.5	6211.5	237.513	267.799	261.57	504.138	355.206	275.974	240.164	318.591	297.952	265.927	266.466	311.149	263.335	267.92	345.816	299.383
104	WRN	AAAGCTGTCAAGCTTCCAGT	AAGCTGTCAAGCTTCCAGT	GAAGCTGTCAAGCTTCCAGT	atcttgtggaaaggacgaaacaccGAAGCTGTCAAGCTTCCAGTgtttaagagctatgctggaaacagc	69	d8a0763abdcb44dd9b38e5f58688b0a8	WRN_targeting	3368	3289	5195	4808	5248	3855	4378	2966	5421	4913	3660	4502	4161	4370	4289	2625	4718	4116.5	4193.5	4242	5028	4329.5	3671.5	4286.5	4331.5	185.906	199.98	196.08	331.657	277.002	219.427	217.738	162.74	222.519	184.633	194.74	227.892	196.565	195.07	130.343	207.418
105	WRN	AAAGGCTTTATGTAAGGCTG	AAGGCTTTATGTAAGGCTG	GAAGGCTTTATGTAAGGCTG	atcttgtggaaaggacgaaacaccGAAGGCTTTATGTAAGGCTGgtttaagagctatgctggaaacagc	69	a96635513701416c82fea865b7085234	WRN_targeting	4439	4386	5651	5816	6929	3930	5486	7616	6109	6291	4944	5647	5641	5007	5470	4492	5518	4708	6862.5	5018.5	6372.5	5238.5	5005	5617.5	5644	244.705	266.347	213.203	400.98	365.409	223.676	272.591	416.311	250.632	236.138	262.708	285.598	225.072	248.509	222.337	242.419
106	WRN	AAAGGCTTTGAAATGGATGG	AAGGCTTTGAAATGGATGG	GAAGGCTTTGAAATGGATGG	atcttgtggaaaggacgaaacaccGAAGGCTTTGAAATGGATGGgtttaagagctatgctggaaacagc	69	bacff7265d664dca8900ed6bd4a0f730	WRN_targeting	5453	4592	7959	6931	7366	4962	5268	5066	7326	7162	5020	6412	6704	6237	6026	5430	7043	5115	6196	6275.5	7148.5	6131.5	6236.5	6091	6558	300.374	278.81	299.872	477.661	388.392	282.15	261.799	277.256	300.363	268.693	266.731	324.152	280.117	273.667	268.555	309.14
107	WRN	AAAGGTACTTAAAATAATTA	AAGGTACTTAAAATAATTA	GAAGGTACTTAAAATAATTA	atcttgtggaaaggacgaaacaccGAAGGTACTTAAAATAATTAgtttaagagctatgctggaaacagc	69	8af32a2653964b69b94a33e3825d6bc5	WRN_targeting	2940	2559	4522	2506	3243	2409	2974	2771	4994	4390	3102	4004	3222	3686	3394	3333	4516	2691.5	3882.5	3540.5	2874.5	3540	3924.5	3746	3613	162.409	155.816	170.808	173.343	171.555	137.495	148.231	152.106	205.07	165.085	165.203	202.794	165.955	154.573	165.229	198.581
108	WRN	AAAGGTTTGCTATAAATAAA	AAGGTTTGCTATAAATAAA	GAAGGTTTGCTATAAATAAA	atcttgtggaaaggacgaaacaccGAAGGTTTGCTATAAATAAAgtttaagagctatgctggaaacagc	69	cb5ccbfddcce41e7a7f4139358355b7b	WRN_targeting	2735	2401	3768	2290	3051	2479	2272	4779	4060	3780	2498	3447	3096	2774	2901	3681	2732	2375.5	4419.5	3084.5	2670.5	2837.5	3206.5	3139	3271.5	151.154	146.257	142.494	158.489	161.458	141.462	113.478	261.606	166.904	142.285	133.23	174.722	125.141	132.266	182.376	120.528
109	WRN	AAAGTGATTCATTCAGTATT	AAGTGATTCATTCAGTATT	GAAGTGATTCATTCAGTATT	atcttgtggaaaggacgaaacaccGAAGTGATTCATTCAGTATTgtttaagagctatgctggaaacagc	69	40f303c850ea4de3a703d38b03bc2ebc	WRN_targeting	3651	3164	4778	4029	4678	3202	3511	3992	5568	5595	3796	4979	4069	4590	4238	4523	4648	3356.5	4780	3971	4353.5	4414	4585.5	4695.5	4524	201.443	192.418	180.421	278.083	247.025	182.427	174.816	218.689	228.526	210.124	201.939	251.932	206.411	192.763	223.864	204.356
110	WRN	AAAGTGGAACGAAAAGAAGA	AAGTGGAACGAAAAGAAGA	GAAGTGGAACGAAAAGAAGA	atcttgtggaaaggacgaaacaccGAAGTGGAACGAAAAGAAGAgtttaagagctatgctggaaacagc	69	c2050d0b92b943a8b04f81a9bf120fe5	WRN_targeting	6211	6103	9558	9526	8590	5611	7689	8994	9936	8856	6494	8677	8359	8451	7021	7864	9021	6650	9465	7830.5	9058	7736	8442.5	7675	8518	341.989	370.223	359.917	656.125	452.764	318.923	381.653	491.455	407.015	332.01	344.756	438.304	379.197	318.689	388.487	395.68
111	WRN	AAAGTTCTTGTCACGTCCTC	AAGTTCTTGTCACGTCCTC	GAAGTTCTTGTCACGTCCTC	atcttgtggaaaggacgaaacaccGAAGTTCTTGTCACGTCCTCgtttaagagctatgctggaaacagc	69	77c6a3710fd54cc283716732d7cd77c1	WRN_targeting	6125	5190	9161	8860	8427	5460	6333	4969	7208	8898	6105	8379	8462	7229	6782	4343	8010	5896.5	6088.5	7175.5	8643.5	7005.5	6176.5	7501.5	8420.5	337.268	314.988	345.009	610.322	444.192	310.367	314.523	271.966	295.541	333.58	324.165	423.285	324.511	307.875	214.995	351.447
112	WRN	AAAGTTGCTTTCAGTTTTTT	AAGTTGCTTTCAGTTTTTT	GAAGTTGCTTTCAGTTTTTT	atcttgtggaaaggacgaaacaccGAAGTTGCTTTCAGTTTTTTgtttaagagctatgctggaaacagc	69	7d9f1c7523924eb49ffe93bfb8875aa1	WRN_targeting	3213	3242	5213	4770	4213	3070	3371	4313	4715	4688	3522	3081	3857	3955	4085	3723	4954	3220.5	4514	4227.5	4491.5	4020	4338.5	4105	3469	177.396	197.137	196.756	329.044	222.57	174.948	167.885	236.194	193.669	176.223	187.435	156.276	177.993	185.84	184.446	217.744
113	WRN	AAATAAGGGGAGAGATAACA	AATAAGGGGAGAGATAACA	GAATAAGGGGAGAGATAACA	atcttgtggaaaggacgaaacaccGAATAAGGGGAGAGATAACAgtttaagagctatgctggaaacagc	69	7f2cd7b950204c6aa77a71d50ae53180	WRN_targeting	4300	4033	6902	63	551	4367	4284	4646	6432	5992	4540	3050	2886	5059	5589	3895	6001	4325.5	5539	5467.5	307	5324	4948	5266	2968	237.074	244.991	260.18	5.33265	29.9781	248.437	213.085	254.353	263.831	224.962	241.322	154.714	227.399	253.893	192.921	263.551
114	WRN	AAATACAAAAATTAGCTGGG	AATACAAAAATTAGCTGGG	GAATACAAAAATTAGCTGGG	atcttgtggaaaggacgaaacaccGAATACAAAAATTAGCTGGGgtttaagagctatgctggaaacagc	69	2157bef0701f404f9a72367669a0db10	WRN_targeting	2641	2330	3779	35	195	2587	2850	75	262	3613	2246	1486	1642	3041	3215	87	322	2718.5	168.5	3054.5	115	3128	204.5	2929.5	1564	145.993	141.962	142.907	3.40703	11.2554	147.581	142.093	5.08985	11.7061	136.043	119.891	75.8915	137.09	146.474	5.2868	15.0879
115	WRN	AAATAGTGGGATTACAGGTG	AATAGTGGGATTACAGGTG	GAATAGTGGGATTACAGGTG	atcttgtggaaaggacgaaacaccGAATAGTGGGATTACAGGTGgtttaagagctatgctggaaacagc	69	3c0ba7f171224da3b23e032421ba3691	WRN_targeting	4018	3149	5170	186	763	4120	4037	353	2659	5597	4101	2726	3100	4407	4391	794	2870	4078.5	1506	4159.5	474.5	4399	1832	4849	2913	221.592	191.51	195.141	13.7916	41.1276	234.442	200.857	20.2496	109.655	210.199	218.084	138.385	198.221	199.686	40.1232	126.566
116	WRN	AAATCAGCAAACTTTATTCC	AATCAGCAAACTTTATTCC	GAATCAGCAAACTTTATTCC	atcttgtggaaaggacgaaacaccGAATCAGCAAACTTTATTCCgtttaagagctatgctggaaacagc	69	577961ff9bc1427ea58c3abb275ba40b	WRN_targeting	3684	3209	5886	4283	4792	3414	3754	3867	4755	6641	3470	4784	4354	4929	4631	3896	4999	3584	4311	4547.5	4537.5	4780	4447.5	5055.5	4569	203.255	195.14	222.028	295.552	253.02	194.439	186.846	211.873	195.304	249.22	184.683	242.104	221.582	210.545	192.97	219.712
117	WRN	AAATCATGACTGAGGCCGGG	AATCATGACTGAGGCCGGG	GAATCATGACTGAGGCCGGG	atcttgtggaaaggacgaaacaccGAATCATGACTGAGGCCGGGgtttaagagctatgctggaaacagc	69	1340c3e1cdb4491695f503b985b99515	WRN_targeting	3622	3312	4555	3350	4030	3714	4183	3293	5021	5332	3694	4801	4507	4625	4574	3253	4872	3948.5	4157	3933.5	3690	4599.5	4062.5	4513	4654	199.851	201.372	172.047	231.387	212.945	211.437	208.084	180.572	206.173	200.294	196.54	242.961	207.977	207.966	161.287	214.156
118	WRN	AAATCATTCATAGTTTTACT	AATCATTCATAGTTTTACT	GAATCATTCATAGTTTTACT	atcttgtggaaaggacgaaacaccGAATCATTCATAGTTTTACTgtttaagagctatgctggaaacagc	69	d08563299a3948949cac8e7093ec5d4a	WRN_targeting	2426	2190	3559	3729	3386	2750	2719	2776	3677	3337	2593	3408	3327	2491	2877	5272	3129	2734.5	3226.5	2874.5	3557.5	2684	4200.5	2965	3367.5	134.189	133.492	134.646	257.452	179.076	156.817	135.607	152.379	151.253	125.727	138.259	172.756	112.477	131.18	260.77	137.898
119	WRN	AAATCTATATTCACTGAGGA	AATCTATATTCACTGAGGA	GAATCTATATTCACTGAGGA	atcttgtggaaaggacgaaacaccGAATCTATATTCACTGAGGAgtttaagagctatgctggaaacagc	69	9589a195ee614ec2b00e8d7669e0addb	WRN_targeting	2792	2022	3808	2614	3377	2736	2372	2347	3594	3510	2826	3346	3177	2581	3005	3889	2606	2554	2970.5	2915	2995.5	2793	3247.5	3168	3261.5	154.283	123.328	143.996	180.771	178.603	156.023	118.429	128.985	147.862	132.193	150.593	169.632	116.504	136.971	192.625	115.016
120	WRN	AAATCTCCAATTTTATCATT	AATCTCCAATTTTATCATT	GAATCTCCAATTTTATCATT	atcttgtggaaaggacgaaacaccGAATCTCCAATTTTATCATTgtttaagagctatgctggaaacagc	69	33643447cb4148b886a8fe3b34b5e307	WRN_targeting	3467	3064	4415	4835	5149	3601	3853	3623	4562	4361	3232	4102	4732	3526	4016	4938	4470	3727	4092.5	3739.5	4992	3771	4704	3796.5	4417	191.341	186.368	166.79	333.514	271.796	205.035	191.747	198.567	187.417	164.001	172.084	207.733	158.795	182.718	244.313	196.568
121	WRN	AAATGAAACCGCATTTTGGG	AATGAAACCGCATTTTGGG	GAATGAAACCGCATTTTGGG	atcttgtggaaaggacgaaacaccGAATGAAACCGCATTTTGGGgtttaagagctatgctggaaacagc	69	2f11001edb3c45a6846ab1de1a2a43ec	WRN_targeting	2820	2441	3930	4392	3975	2908	2709	6729	3451	4098	2814	3131	3486	3299	3210	5896	2801	2808.5	5090	3185.5	4183.5	3254.5	4348.5	3456	3308.5	155.82	148.677	148.577	303.048	210.053	165.769	135.112	367.942	142.018	154.171	149.958	158.796	148.636	146.247	291.517	123.547
122	WRN	AAATGAATATAAAAAAGTCT	AATGAATATAAAAAAGTCT	GAATGAATATAAAAAAGTCT	atcttgtggaaaggacgaaacaccGAATGAATATAAAAAAGTCTgtttaagagctatgctggaaacagc	69	1fa3e9945fb547fc8315085977a245f5	WRN_targeting	1623	1244	2283	1592	1657	1510	1360	1268	2118	1930	1358	1512	1872	1557	1592	2679	2170	1435	1693	1763.5	1624.5	1574.5	2424.5	1644	1692	90.1041	76.2603	86.73	110.485	88.1448	86.5575	68.3284	70.1458	87.548	73.1374	72.885	77.2018	70.6785	73.0354	133.004	95.9402
123	WRN	AAATGACACAACAAGTTACA	AATGACACAACAAGTTACA	GAATGACACAACAAGTTACA	atcttgtggaaaggacgaaacaccGAATGACACAACAAGTTACAgtttaagagctatgctggaaacagc	69	66315e302c9e4c88aad65b24e325ccc6	WRN_targeting	5365	5393	9245	1923	6470	5722	7241	3651	7628	9091	6346	3570	5382	7083	6924	4102	6251	6481.5	5639.5	7319	4196.5	7003.5	5176.5	7718.5	4476	295.543	327.269	348.163	133.249	341.27	325.212	359.474	200.094	312.703	340.793	336.922	180.921	317.977	314.3	203.12	274.489
124	WRN	AAATGAGGTAAACTATCTTT	AATGAGGTAAACTATCTTT	GAATGAGGTAAACTATCTTT	atcttgtggaaaggacgaaacaccGAATGAGGTAAACTATCTTTgtttaagagctatgctggaaacagc	69	f7ae9016a4134fa894d7af46bd12ce6b	WRN_targeting	3228	2979	4611	3076	3927	2854	3193	5299	5716	5281	3585	4102	4043	4181	4232	3921	4518	3023.5	5507.5	3795	3501.5	4206.5	4219.5	4433	4072.5	178.22	181.225	174.15	212.544	207.528	162.709	159.073	289.962	234.573	198.387	190.77	207.733	188.107	192.491	194.202	198.668
125	WRN	AAATGCGGTTTCATTTTCAC	AATGCGGTTTCATTTTCAC	GAATGCGGTTTCATTTTCAC	atcttgtggaaaggacgaaacaccGAATGCGGTTTCATTTTCACgtttaagagctatgctggaaacagc	69	0e9bfaeaa4584a1fa828ec9570735908	WRN_targeting	5448	4804	7126	6324	6509	4304	5174	5602	7831	6966	5552	7132	6967	5795	5814	10298	6892	4739	6716.5	5965	6416.5	5804.5	8595	6259	7049.5	300.1	291.635	268.592	435.916	343.321	244.867	257.145	306.485	320.999	261.368	294.892	360.439	260.337	264.074	508.419	302.533
126	WRN	AAATGGAGACCAATTGCACT	AATGGAGACCAATTGCACT	GAATGGAGACCAATTGCACT	atcttgtggaaaggacgaaacaccGAATGGAGACCAATTGCACTgtttaagagctatgctggaaacagc	69	af3a179290c64e8eb0fb638e094b692a	WRN_targeting	5355	4837	7787	7053	7782	5418	5929	6662	7493	8102	5930	7496	7000	7131	6026	8794	6863	5673.5	7077.5	6312	7417.5	6578.5	7828.5	7016	7248	294.994	293.632	293.413	486.051	410.27	307.987	294.522	364.288	307.187	303.828	314.901	378.784	320.125	273.667	434.312	301.265
127	WRN	AAATGGAGATGCTTAAGGTA	AATGGAGATGCTTAAGGTA	GAATGGAGATGCTTAAGGTA	atcttgtggaaaggacgaaacaccGAATGGAGATGCTTAAGGTAgtttaagagctatgctggaaacagc	69	825df5bcc8f549389796cebd0c0574aa	WRN_targeting	5297	4724	7895	2061	4076	5257	6003	8942	7537	7644	5504	5534	4314	7107	6177	5283	7636	5630	8239.5	6309.5	3068.5	6642	6459.5	6574	4924	291.81	286.796	297.469	142.74	215.365	298.865	298.186	488.62	308.985	286.709	292.351	279.903	319.051	280.499	261.312	335.084
128	WRN	AAATGGCTGCAGATCCTGAA	AATGGCTGCAGATCCTGAA	GAATGGCTGCAGATCCTGAA	atcttgtggaaaggacgaaacaccGAATGGCTGCAGATCCTGAAgtttaagagctatgctggaaacagc	69	44a448030a3649a595392c6b19fd6a2e	WRN_targeting	6878	6396	11039	318	2501	6934	8659	6958	11785	12563	8030	6425	6118	9080	9292	7121	9797	7796.5	9371.5	8717.5	1409.5	9186	8459	10296.5	6271.5	378.608	387.949	415.531	22.8696	132.532	393.884	429.674	380.429	482.571	470.566	426.064	324.807	407.346	421.448	351.877	429.631
129	WRN	AAATGGTATTAGTTGACCAG	AATGGTATTAGTTGACCAG	GAATGGTATTAGTTGACCAG	atcttgtggaaaggacgaaacaccGAATGGTATTAGTTGACCAGgtttaagagctatgctggaaacagc	69	2e8f006504f945749341e351604898a4	WRN_targeting	5508	4963	8089	4321	5704	5067	5565	6792	9532	7803	5416	6648	6198	6938	6354	5423	6807	5316	8162	6526	5012.5	6646	6115	6609.5	6423	303.394	301.255	304.754	298.165	300.984	288.099	276.502	371.377	390.507	292.652	287.693	336.046	311.488	288.508	268.211	298.815
130	WRN	AAATGTCCTGAATGGATGAA	AATGTCCTGAATGGATGAA	GAATGTCCTGAATGGATGAA	atcttgtggaaaggacgaaacaccGAATGTCCTGAATGGATGAAgtttaagagctatgctggaaacagc	69	b18207ed740f4935ae8fa4b7e22c85dd	WRN_targeting	7029	6588	11735	9221	10449	6950	8434	3498	7750	11209	7455	11604	9408	8701	9097	6477	8484	7692	5624	9161.5	9835	8899	7480.5	9332	10506	386.898	399.565	441.666	635.149	550.533	394.791	418.535	191.751	317.689	419.958	395.626	585.819	390.385	412.625	320.145	372.185
131	WRN	AAATGTTACAGTTTTTCCCC	AATGTTACAGTTTTTCCCC	GAATGTTACAGTTTTTCCCC	atcttgtggaaaggacgaaacaccGAATGTTACAGTTTTTCCCCgtttaagagctatgctggaaacagc	69	a5b9287d155e420b8a4de8ae1b4672e6	WRN_targeting	4091	3785	5955	5786	5766	4202	5435	3917	6329	5960	4234	4247	5620	4815	5011	6096	6189	4818.5	5123	4870	5776	4913	6142.5	5097	4933.5	225.599	229.987	224.619	398.916	304.245	239.088	270.066	214.599	259.622	223.766	225.124	215.04	216.48	227.74	301.372	271.776
132	WRN	AAATGTTATGTGCTCTGATT	AATGTTATGTGCTCTGATT	GAATGTTATGTGCTCTGATT	atcttgtggaaaggacgaaacaccGAATGTTATGTGCTCTGATTgtttaagagctatgctggaaacagc	69	4f90aa121e7d4b28826072f7d82bc23b	WRN_targeting	4893	3307	6736	2854	4481	4051	4299	7007	5689	6398	4410	5850	4836	5232	5337	5447	5394	4175	6348	5021.5	3667.5	5284.5	5420.5	5404	5343	269.63	201.069	253.947	197.276	236.664	230.532	213.827	383.101	233.47	240.137	234.441	295.828	235.141	242.491	269.393	236.994
133	WRN	AAATTAGCTGGGTGTGTTGG	AATTAGCTGGGTGTGTTGG	GAATTAGCTGGGTGTGTTGG	atcttgtggaaaggacgaaacaccGAATTAGCTGGGTGTGTTGGgtttaagagctatgctggaaacagc	69	e667e75ebc2c49bcb136c4d56b2857a7	WRN_targeting	4881	3942	6988	2020	4418	4217	4820	7902	7034	5993	4302	4450	3993	5707	5192	4640	6328	4518.5	7468	5465	3219	5449.5	5484	5147.5	4221.5	268.971	239.486	263.41	139.92	233.351	239.938	239.62	431.907	288.431	225	228.724	225.271	256.398	235.93	229.629	277.858
134	WRN	AAATTCCCAGTGGGAACTAA	AATTCCCAGTGGGAACTAA	GAATTCCCAGTGGGAACTAA	atcttgtggaaaggacgaaacaccGAATTCCCAGTGGGAACTAAgtttaagagctatgctggaaacagc	69	65bd94bb7bf54a91b05d0c7cc47cd648	WRN_targeting	5068	4418	6806	5189	7040	5088	4913	2141	4323	6345	5071	5833	5920	5843	5576	3014	5143	5000.5	3232	5612	6114.5	5709.5	4078.5	5708	5876.5	279.238	268.283	256.575	357.859	371.247	289.289	244.224	117.752	177.651	238.156	269.431	294.972	262.485	253.305	149.511	226.013
135	WRN	AAATTGTTTTTACTGTCTTT	AATTGTTTTTACTGTCTTT	GAATTGTTTTTACTGTCTTT	atcttgtggaaaggacgaaacaccGAATTGTTTTTACTGTCTTTgtttaagagctatgctggaaacagc	69	82c7e8ba6c724456b5483f8d2194e93e	WRN_targeting	3447	2424	4473	3062	4637	3356	3341	5010	4388	3998	3292	3321	4217	3552	3755	4343	4635	3348.5	4699	3448.5	3849.5	3653.5	4489	3645	3769	190.243	147.649	168.968	211.581	244.869	191.153	166.4	274.202	180.307	150.433	175.26	168.372	159.958	170.908	214.995	203.787
136	WRN	AAATTTACTCCAATTGCTAC	AATTTACTCCAATTGCTAC	GAATTTACTCCAATTGCTAC	atcttgtggaaaggacgaaacaccGAATTTACTCCAATTGCTACgtttaagagctatgctggaaacagc	69	c5c25784c9d145e29492b864708bb2e5	WRN_targeting	3474	2332	5230	2827	4270	3257	3277	2738	4590	3876	2840	3796	4042	3408	3443	4605	3921	3267	3664	3781	3548.5	3425.5	4263	3358	3919	191.726	142.083	197.394	195.419	225.567	185.544	163.232	150.307	188.561	145.873	151.334	192.311	153.514	156.79	227.905	172.549
137	WRN	AAATTTTTTTTACCTATTTA	AATTTTTTTTACCTATTTA	GAATTTTTTTTACCTATTTA	atcttgtggaaaggacgaaacaccGAATTTTTTTTACCTATTTAgtttaagagctatgctggaaacagc	69	e209f1b39777408dbc25e6f03c976db9	WRN_targeting	2091	1408	2954	2375	2896	1645	1727	2072	2476	2134	1438	1541	2126	1856	2261	1293	2487	1686	2274	2181	2635.5	2058.5	1890	1786	1833.5	115.798	86.1821	111.927	164.334	153.306	94.2067	86.4972	113.989	102.177	80.7623	77.1197	78.6633	84.0593	103.307	64.7107	109.809
138	WRN	AACAAAAGGAGATGTTTTCC	ACAAAAGGAGATGTTTTCC	GACAAAAGGAGATGTTTTCC	atcttgtggaaaggacgaaacaccGACAAAAGGAGATGTTTTCCgtttaagagctatgctggaaacagc	69	dcc1264f09d549c7a4c6e289d4df2556	WRN_targeting	4267	4382	5894	2893	5383	4183	5571	7649	7275	7052	4774	3831	4388	5314	5398	6065	6043	4877	7462	5138	4138	5356	6054	5913	4109.5	235.262	266.105	222.328	199.958	284.102	238.011	276.799	418.111	298.279	264.582	253.709	194.075	238.811	245.251	299.844	265.389
139	WRN	AACAAATACCAGTTGTTTTC	ACAAATACCAGTTGTTTTC	GACAAATACCAGTTGTTTTC	atcttgtggaaaggacgaaacaccGACAAATACCAGTTGTTTTCgtttaagagctatgctggaaacagc	69	533ab903d72d4d4583240c1e73b16619	WRN_targeting	3740	3521	5622	6243	5861	3763	4390	4996	6227	5949	3874	4549	4679	4374	4691	4326	5399	4076.5	5611.5	4571.5	6052	4532.5	4862.5	4911.5	4614	206.329	214.016	212.114	430.345	309.241	214.214	218.332	273.439	255.454	223.355	206.068	230.261	196.744	213.26	214.157	237.213
140	WRN	AACAAATTGAAAGAGAATAT	ACAAATTGAAAGAGAATAT	GACAAATTGAAAGAGAATAT	atcttgtggaaaggacgaaacaccGACAAATTGAAAGAGAATATgtttaagagctatgctggaaacagc	69	e865a2e62f2d4cd9be0454f3914d048c	WRN_targeting	3866	3615	5829	2019	2938	3859	3629	5090	5558	5862	4383	3127	3812	4745	5274	5845	5670	3744	5324	4722	2478.5	5009.5	5757.5	5122.5	3469.5	213.247	219.703	219.887	139.851	155.515	219.653	180.658	278.565	228.117	220.103	233.012	158.595	213.347	239.64	289.004	249.069
141	WRN	AACAAATTTATGAAGATTTG	ACAAATTTATGAAGATTTG	GACAAATTTATGAAGATTTG	atcttgtggaaaggacgaaacaccGACAAATTTATGAAGATTTGgtttaagagctatgctggaaacagc	69	7582efb42d124b55ad40ef646b9600bf	WRN_targeting	2544	2246	4095	4213	4108	2720	2994	3659	4809	3658	2787	3448	3145	3371	3251	4862	3622	2857	4234	3170.5	4160.5	3311	4242	3222.5	3296.5	140.668	136.88	154.773	290.738	217.047	155.117	149.222	200.53	197.51	137.725	148.528	174.772	151.858	148.103	240.568	159.467
142	WRN	AACAAGATACTGGTGGATAT	ACAAGATACTGGTGGATAT	GACAAGATACTGGTGGATAT	atcttgtggaaaggacgaaacaccGACAAGATACTGGTGGATATgtttaagagctatgctggaaacagc	69	5bd643c237a844259f89f5638000c1ec	WRN_targeting	7091	6790	11456	1854	3990	7322	8731	9935	11841	11909	8002	5390	7334	9563	9065	8543	10700	8026.5	10888	9123	2922	9314	9621.5	9955.5	6362	390.302	411.786	431.189	128.504	210.842	415.869	433.239	542.769	484.859	446.122	424.581	272.645	428.961	411.177	421.944	469.138
143	WRN	AACAAGTAACATTTGCTCTC	ACAAGTAACATTTGCTCTC	GACAAGTAACATTTGCTCTC	atcttgtggaaaggacgaaacaccGACAAGTAACATTTGCTCTCgtttaagagctatgctggaaacagc	69	c6d8ded17eac4c84a122c6d1245d89e1	WRN_targeting	3682	3276	5466	718	3853	3866	4207	4668	5546	5538	4461	2555	3122	5003	4285	4969	5286	4036.5	5107	4371	2285.5	4644	5127.5	4999.5	2838.5	203.145	199.194	206.256	50.3785	203.637	220.05	209.273	255.553	227.627	207.993	237.141	129.767	224.893	194.889	245.84	232.269
144	WRN	AACAAGTTACAGGTGAACTT	ACAAGTTACAGGTGAACTT	GACAAGTTACAGGTGAACTT	atcttgtggaaaggacgaaacaccGACAAGTTACAGGTGAACTTgtttaagagctatgctggaaacagc	69	1a2ff01b08fa4fe1a3f5cafc6cc7fc87	WRN_targeting	4385	5221	7942	2632	4344	4811	6053	8847	8653	8588	5789	5176	5690	6886	6567	5855	8276	5432	8750	6581.5	3488	6726.5	7065.5	7188.5	5433	241.74	316.863	299.234	182.009	229.459	273.594	300.661	483.439	354.588	321.993	307.438	261.86	309.161	298.146	289.497	363.085
145	WRN	AACAATATCTGAAAGAAAAC	ACAATATCTGAAAGAAAAC	GACAATATCTGAAAGAAAAC	atcttgtggaaaggacgaaacaccGACAATATCTGAAAGAAAACgtttaagagctatgctggaaacagc	69	bb4748006c564748925080dc0d1a88c5	WRN_targeting	4860	4300	6919	4564	5609	4154	4658	4042	6342	6894	4681	4964	5277	5786	5120	6499	5092	4406	5192	5609.5	5086.5	5453	5795.5	5787.5	5120.5	267.818	261.144	260.819	314.877	295.988	236.368	231.6	221.416	260.154	258.676	248.786	251.176	259.934	232.672	321.229	223.781
146	WRN	AACAATTTGTAAAATAACTA	ACAATTTGTAAAATAACTA	GACAATTTGTAAAATAACTA	atcttgtggaaaggacgaaacaccGACAATTTGTAAAATAACTAgtttaagagctatgctggaaacagc	69	4de471ea5047449c93fa36a55e1908e7	WRN_targeting	3256	2742	4055	3360	4759	2799	3135	2865	4930	4376	3243	4054	3773	3948	4083	3162	4093	2967	3897.5	3398.5	4059.5	4015.5	3627.5	3809.5	3913.5	179.757	166.887	153.271	232.075	251.285	159.593	156.202	157.232	202.455	164.561	172.666	205.314	177.68	185.749	156.803	180.074
147	WRN	AACACCATCAATCCTTTTTA	ACACCATCAATCCTTTTTA	GACACCATCAATCCTTTTTA	atcttgtggaaaggacgaaacaccGACACCATCAATCCTTTTTAgtttaagagctatgctggaaacagc	69	0862f9df56d649a8ba8c23fe44eb1573	WRN_targeting	5231	5102	8322	7763	8699	5593	6391	7059	8151	8313	6094	8241	7837	7323	7069	7506	7103	5992	7605	6712	8231	7196	7304.5	7203.5	8039	288.186	309.664	313.503	534.879	458.497	317.903	317.394	385.937	334.075	311.714	323.583	416.33	328.717	320.861	370.847	311.765
148	WRN	AACAGAATTTTGATAATATA	ACAGAATTTTGATAATATA	GACAGAATTTTGATAATATA	atcttgtggaaaggacgaaacaccGACAGAATTTTGATAATATAgtttaagagctatgctggaaacagc	69	31ead77a01524767b77cc466aad5a120	WRN_targeting	1814	1732	2757	2952	2592	1638	1714	2688	2887	2625	1572	2596	2151	2148	2199	1789	2337	1676	2787.5	2244.5	2772	2173.5	2063	2098.5	2373.5	100.59	105.784	104.529	204.016	137.318	93.81	85.8536	147.58	118.972	99.1144	84.213	131.833	97.1268	100.501	89.1504	103.247
149	WRN	AACAGAGGGGCCAACATGGC	ACAGAGGGGCCAACATGGC	GACAGAGGGGCCAACATGGC	atcttgtggaaaggacgaaacaccGACAGAGGGGCCAACATGGCgtttaagagctatgctggaaacagc	69	5a86318f0bc742a980f156742b86e18c	WRN_targeting	3877	3706	6221	6027	6017	4198	4149	5712	6266	6328	4328	6744	6075	5576	5113	4331	6280	4173.5	5989	4963.5	6022	5344.5	5305.5	5328	6409.5	213.851	225.208	234.608	415.49	317.445	238.861	206.401	312.483	257.048	237.521	230.1	340.884	250.536	232.355	214.404	275.758
150	WRN	AACAGATCTCTTCAGAACCG	ACAGATCTCTTCAGAACCG	GACAGATCTCTTCAGAACCG	atcttgtggaaaggacgaaacaccGACAGATCTCTTCAGAACCGgtttaagagctatgctggaaacagc	69	094891ace26a4fdcaf18a4328fb8a405	WRN_targeting	4143	3776	6382	2881	4710	4627	5530	4622	5908	6569	4270	6022	5171	5483	5511	4562	6113	5078.5	5265	5079	3795.5	5497	5337.5	5419.5	5596.5	228.454	229.443	240.653	199.133	248.708	263.168	274.769	253.044	242.419	246.529	227.03	304.497	246.374	250.364	225.786	268.451
151	WRN	AACAGCATATCAAAATGGAT	ACAGCATATCAAAATGGAT	GACAGCATATCAAAATGGAT	atcttgtggaaaggacgaaacaccGACAGCATATCAAAATGGATgtttaagagctatgctggaaacagc	69	1ece0af715bc48629da3b17715df97f4	WRN_targeting	3794	3869	6601	3068	5139	3806	5402	5975	6191	6579	4151	6142	4335	5185	4972	5542	6333	4604	6083	5235	4103.5	5078.5	5937.5	5365	5238.5	209.294	235.069	248.877	211.993	271.27	216.65	268.432	326.825	253.983	246.903	220.731	310.545	233.038	225.975	274.074	278.077
152	WRN	AACATAATTGTTCTGGTAAT	ACATAATTGTTCTGGTAAT	GACATAATTGTTCTGGTAAT	atcttgtggaaaggacgaaacaccGACATAATTGTTCTGGTAATgtttaagagctatgctggaaacagc	69	6f02ab05dcc24e9fa6df5edb9b520cf2	WRN_targeting	3787	2939	4531	3987	4826	3651	3800	5659	5411	5280	3522	4058	4267	4228	4386	2797	5281	3725.5	5535	3735	4406.5	4307	4039	4401	4162.5	208.91	178.806	171.146	275.195	254.808	207.868	189.124	309.593	222.11	198.35	187.435	205.515	190.211	199.459	138.818	232.05
153	WRN	AACATATCACATATTTAATA	ACATATCACATATTTAATA	GACATATCACATATTTAATA	atcttgtggaaaggacgaaacaccGACATATCACATATTTAATAgtttaagagctatgctggaaacagc	69	4ff18c37016b40289944c1ebe2f97fc8	WRN_targeting	2476	2181	3999	2396	2535	2553	2467	3813	3720	3218	2625	2707	2725	2260	3038	3819	3532	2510	3766.5	3090	2465.5	2649	3675.5	2921.5	2716	136.935	132.948	151.168	165.778	134.32	145.654	123.132	208.928	153.011	121.279	139.953	137.427	102.139	138.465	189.176	155.529
154	WRN	AACATCCCAGCTTGCTTCCT	ACATCCCAGCTTGCTTCCT	GACATCCCAGCTTGCTTCCT	atcttgtggaaaggacgaaacaccGACATCCCAGCTTGCTTCCTgtttaagagctatgctggaaacagc	69	4d85790d12e14b42b44b7becdab03331	WRN_targeting	5743	5622	8382	6253	7396	5533	6135	5312	6335	8411	6035	7458	7135	7054	7682	4304	7566	5834	5823.5	7002	6824.5	7368	5935	7223	7296.5	316.296	341.123	315.756	431.033	389.97	314.503	304.72	290.671	259.867	315.377	320.459	376.868	316.679	348.598	213.073	332.022
155	WRN	AACATGGCAGCTTTGCCTTC	ACATGGCAGCTTTGCCTTC	GACATGGCAGCTTTGCCTTC	atcttgtggaaaggacgaaacaccGACATGGCAGCTTTGCCTTCgtttaagagctatgctggaaacagc	69	587ce8a9c32f439d9f80854cbab3d74a	WRN_targeting	6007	5625	8450	8994	9315	5961	7013	8195	10496	9201	6381	8060	7861	8096	7619	7456	8743	6487	9345.5	7037.5	9154.5	7857.5	8099.5	7791	7960.5	330.789	341.305	318.31	619.538	490.893	338.754	348.187	447.885	429.899	344.905	338.775	407.208	363.31	345.748	368.384	383.517
156	WRN	AACATGTAAAAAATGTAAAA	ACATGTAAAAAATGTAAAA	GACATGTAAAAAATGTAAAA	atcttgtggaaaggacgaaacaccGACATGTAAAAAATGTAAAAgtttaagagctatgctggaaacagc	69	3faf39e0e4e5494f9510a110889c1466	WRN_targeting	2545	2370	3937	3324	3592	2003	2894	3695	3534	3729	2279	3246	2802	3687	2886	3832	2789	2448.5	3614.5	3153.5	3458	3286.5	3310.5	3004	3024	140.723	144.382	148.84	229.599	189.91	114.491	144.271	202.493	145.41	140.378	121.638	164.592	166	131.587	189.816	123.022
157	WRN	AACATTTCTGCCAAACAAAT	ACATTTCTGCCAAACAAAT	GACATTTCTGCCAAACAAAT	atcttgtggaaaggacgaaacaccGACATTTCTGCCAAACAAATgtttaagagctatgctggaaacagc	69	43f1a985987b401193adaa5be8e0d177	WRN_targeting	4634	4361	7082	7032	6986	4536	4854	6790	7589	7330	5060	6521	6592	6182	6321	5145	6848	4695	7189.5	5721.5	7009	6251.5	5996.5	6195	6556.5	255.411	264.835	266.939	484.607	368.407	258.012	241.303	371.268	311.11	274.973	268.848	329.645	277.655	287.015	254.513	300.608
158	WRN	AACCAGACTGTTAAGGCTCC	ACCAGACTGTTAAGGCTCC	GACCAGACTGTTAAGGCTCC	atcttgtggaaaggacgaaacaccGACCAGACTGTTAAGGCTCCgtttaagagctatgctggaaacagc	69	c8aee40dff4845d6800384f089f521a0	WRN_targeting	7354	6929	10836	196	1047	7593	8203	2764	8001	12596	7421	4883	5587	9688	9426	5471	9149	7898	5382.5	8882.5	621.5	9557	7310	10008.5	5235	404.741	420.195	407.908	14.4794	56.0637	431.224	407.099	151.725	327.945	471.799	393.827	247.094	434.555	427.511	270.576	401.28
159	WRN	AACCAGTACAGGTGATCTGA	ACCAGTACAGGTGATCTGA	GACCAGTACAGGTGATCTGA	atcttgtggaaaggacgaaacaccGACCAGTACAGGTGATCTGAgtttaagagctatgctggaaacagc	69	f39122642ea740799128ed2598df60bf	WRN_targeting	5620	5803	7406	2045	5358	6384	7022	5703	9328	8962	6793	5814	6321	7852	7489	8213	8466	6703	7515.5	6604.5	3701.5	7670.5	8339.5	7877.5	6067.5	309.543	352.074	279.106	141.639	282.787	362.721	348.632	311.993	382.171	335.972	360.584	294.014	352.391	339.865	405.684	371.398
160	WRN	AACCCTCCCGTCAACTCAGG	ACCCTCCCGTCAACTCAGG	GACCCTCCCGTCAACTCAGG	atcttgtggaaaggacgaaacaccGACCCTCCCGTCAACTCAGGgtttaagagctatgctggaaacagc	69	6125e01770bb43e0ae2ce02eef1afa79	WRN_targeting	7397	7622	11705	10579	11028	7867	9325	3161	7501	12453	8571	10491	11160	9632	9573	2127	8284	8596	5331	9663.5	10803.5	9602.5	5205.5	10512	10825.5	407.102	462.121	440.54	728.542	580.983	446.749	462.645	173.374	307.514	466.455	454.701	529.726	432.049	434.163	105.805	363.435
161	WRN	AACCTCAATAGTGGCACGGT	ACCTCAATAGTGGCACGGT	GACCTCAATAGTGGCACGGT	atcttgtggaaaggacgaaacaccGACCTCAATAGTGGCACGGTgtttaagagctatgctggaaacagc	69	42728a376efc45109f796ad625cb33bf	WRN_targeting	3541	3590	5250	3320	4417	3362	4320	2493	5286	5794	4309	4417	4659	4091	4681	3871	4844	3841	3889.5	4420	3868.5	4386	4357.5	5051.5	4538	195.404	218.19	198.145	229.324	233.298	191.493	214.867	136.947	217.002	217.562	229.095	223.608	184.08	212.808	191.738	212.931
162	WRN	AACCTGACATGGAAGAAACG	ACCTGACATGGAAGAAACG	GACCTGACATGGAAGAAACG	atcttgtggaaaggacgaaacaccGACCTGACATGGAAGAAACGgtttaagagctatgctggaaacagc	69	c1d2fe2b747f4d88bdaf1d2e9576a2a7	WRN_targeting	7670	7425	11580	9656	11737	8538	9589	12743	12989	12455	9372	8409	9640	10060	10946	7815	10432	9063.5	12866	9502.5	10696.5	10503	9123.5	10913.5	9024.5	422.09	450.202	435.846	665.065	618.271	484.768	475.715	695.894	531.77	466.529	497.102	424.797	451.203	496.289	386.073	457.413
163	WRN	AACGATACGTCCTATGTAAT	ACGATACGTCCTATGTAAT	GACGATACGTCCTATGTAAT	atcttgtggaaaggacgaaacaccGACGATACGTCCTATGTAATgtttaagagctatgctggaaacagc	69	d4210106d7334e33ae2a7aa9c7841ec3	WRN_targeting	6448	5594	9710	3837	6065	5804	6227	7426	9181	9643	6541	7609	6961	8244	7696	6106	8406	6015.5	8303.5	7652	4951	7970	7256	8092	7285	355.001	339.429	365.625	264.879	319.97	329.858	309.275	405.95	376.164	361.425	347.244	384.479	369.934	349.232	301.864	368.773
164	WRN	AACGATTGGAACCTGAATGA	ACGATTGGAACCTGAATGA	GACGATTGGAACCTGAATGA	atcttgtggaaaggacgaaacaccGACGATTGGAACCTGAATGAgtttaagagctatgctggaaacagc	69	f11363acad7d4548abd2459a3498c2a8	WRN_targeting	6124	5753	8841	1184	5148	6339	6647	8404	8499	8342	5944	4726	4578	7577	7119	7030	7545	6493	8451.5	7297	3166	7348	7287.5	7143	4652	337.213	349.049	332.992	82.4264	271.743	360.171	330.068	459.282	348.295	312.798	315.642	239.181	340.084	323.123	347.393	331.103
165	WRN	AACGTAAAAAGGATTGATGG	ACGTAAAAAGGATTGATGG	GACGTAAAAAGGATTGATGG	atcttgtggaaaggacgaaacaccGACGTAAAAAGGATTGATGGgtttaagagctatgctggaaacagc	69	739922518a734736b51599cf2b4cf922	WRN_targeting	6875	4716	9651	3850	5423	5717	6591	6502	9726	8734	5561	6277	6677	7494	7035	6620	8080	6154	8114	7183.5	4636.5	7264.5	7350	7147.5	6477	378.443	286.312	363.409	265.773	286.206	324.929	327.295	355.563	398.434	327.45	295.368	317.348	336.37	319.322	327.191	354.51
166	WRN	AACGTGGAACAAGTAACATT	ACGTGGAACAAGTAACATT	GACGTGGAACAAGTAACATT	atcttgtggaaaggacgaaacaccGACGTGGAACAAGTAACATTgtttaagagctatgctggaaacagc	69	a42750342d7549dcac24e6d605f70b0c	WRN_targeting	9372	7615	13452	8380	11954	8817	10454	12451	12813	12139	8937	10646	10161	10793	11173	11710	12346	9635.5	12632	10533.5	10167	10983	12028	10538	10403.5	515.531	461.697	506.142	577.312	629.683	500.576	518.538	679.97	524.578	454.718	474.075	537.537	484.006	506.56	577.994	541.153
167	WRN	AACTAAGTTGGCCTCTTCAC	ACTAAGTTGGCCTCTTCAC	GACTAAGTTGGCCTCTTCAC	atcttgtggaaaggacgaaacaccGACTAAGTTGGCCTCTTCACgtttaagagctatgctggaaacagc	69	092d22a5491049d9a9b2be802f47beb3	WRN_targeting	5735	5540	8606	1408	3727	5830	7031	6781	6991	8109	5677	5495	5232	6318	6920	8697	8137	6430.5	6886	7073	2567.5	6619	8417	6893	5363.5	315.856	336.162	324.168	97.8314	197.01	331.331	349.078	370.777	286.674	304.089	301.509	277.937	283.742	314.119	429.532	357.004
168	WRN	AACTACTGGGGGAGTACAAC	ACTACTGGGGGAGTACAAC	GACTACTGGGGGAGTACAAC	atcttgtggaaaggacgaaacaccGACTACTGGGGGAGTACAACgtttaagagctatgctggaaacagc	69	2ce64098c7da433c9d6bfea3f5347da0	WRN_targeting	5747	5034	7550	3529	5440	5862	6453	7851	7570	8673	5723	6330	6691	6637	6822	5452	6829	6157.5	7710.5	6292	4484.5	6729.5	6140.5	7198	6510.5	316.515	305.55	284.513	243.697	287.1	333.144	320.463	429.126	310.333	325.17	303.944	320.019	298.018	309.685	269.64	299.777
169	WRN	AACTAGAAAATCCAGGGAAG	ACTAGAAAATCCAGGGAAG	GACTAGAAAATCCAGGGAAG	atcttgtggaaaggacgaaacaccGACTAGAAAATCCAGGGAAGgtttaagagctatgctggaaacagc	69	a3eade3681194f428fa53d8a348926c8	WRN_targeting	4227	3836	6095	1125	2488	4403	5050	4424	5979	7038	4471	3206	4145	5482	5076	4584	5205	4726.5	5201.5	4965.5	1806.5	5279	4894.5	5754.5	3675.5	233.066	233.073	229.876	78.3688	131.849	250.477	251.006	242.247	245.32	264.059	237.67	162.576	246.329	230.681	226.87	228.725
170	WRN	AACTCAAATAATCAAACAAG	ACTCAAATAATCAAACAAG	GACTCAAATAATCAAACAAG	atcttgtggaaaggacgaaacaccGACTCAAATAATCAAACAAGgtttaagagctatgctggaaacagc	69	1b06f48680c748559d5a45a47b9cf3cb	WRN_targeting	4131	4066	5752	6212	6192	4332	4198	6442	6952	6696	4685	5882	5772	6338	5320	4770	5467	4265	6697	4909	6202	5829	5118.5	5690.5	5827	227.795	246.987	216.996	428.213	326.649	246.454	208.827	352.291	285.08	251.276	248.998	297.441	284.637	241.721	236.035	240.188
171	WRN	AACTTACCAGTTGCCATGAC	ACTTACCAGTTGCCATGAC	GACTTACCAGTTGCCATGAC	atcttgtggaaaggacgaaacaccGACTTACCAGTTGCCATGACgtttaagagctatgctggaaacagc	69	a712b1c626d84b91b0c26a3cb515f154	WRN_targeting	6260	5677	9328	75	674	6312	6829	445	3974	9004	6965	3379	4290	6930	7657	1731	5566	6570.5	2209.5	7502.5	374.5	7293.5	3648.5	7984.5	3834.5	344.679	344.451	351.28	6.15792	36.4469	358.642	339.078	25.2665	163.39	337.542	369.688	171.295	311.13	347.467	86.2926	244.519
172	WRN	AACTTCTCATTACGTATCTC	ACTTCTCATTACGTATCTC	GACTTCTCATTACGTATCTC	atcttgtggaaaggacgaaacaccGACTTCTCATTACGTATCTCgtttaagagctatgctggaaacagc	69	0d36aa243ff14cb1a0c33f71a4be5648	WRN_targeting	4877	3711	6189	5760	4949	3873	4123	5241	5709	5692	4175	5347	5888	3998	5031	4204	5104	3998	5475	4950	5354.5	4514.5	4654	4933.5	5617.5	268.751	225.51	233.406	397.128	261.277	220.446	205.114	286.799	234.287	213.749	222.001	270.478	179.918	228.645	208.146	224.306
173	WRN	AACTTTAATGTCCAACAATA	ACTTTAATGTCCAACAATA	GACTTTAATGTCCAACAATA	atcttgtggaaaggacgaaacaccGACTTTAATGTCCAACAATAgtttaagagctatgctggaaacagc	69	0917b949f6a84d2fb2c45d7e522bb280	WRN_targeting	4724	4494	7259	5692	6574	4845	4772	6124	7956	6832	4978	4801	5365	5630	5978	3970	6255	4808.5	7040	5876.5	6133	5804	5112.5	5905	5083	260.352	272.881	273.586	392.452	346.739	275.521	237.244	334.95	326.106	256.359	264.508	242.961	252.953	271.495	196.616	274.664
174	WRN	AAGAAAAAGAAAGGAGGGAG	AGAAAAAGAAAGGAGGGAG	GAGAAAAAGAAAGGAGGGAG	atcttgtggaaaggacgaaacaccGAGAAAAAGAAAGGAGGGAGgtttaagagctatgctggaaacagc	69	6ab64f1f66b947508d537ec52068378a	WRN_targeting	4946	4211	7427	1234	4187	4959	5230	7410	6439	7714	5555	4137	4522	6407	5988	6116	7131	5094.5	6924.5	5819	2710.5	6197.5	6623.5	6634.5	4329.5	272.54	255.76	279.895	85.865	221.202	281.98	259.917	405.078	264.117	289.325	295.051	209.497	287.725	271.947	302.357	312.99
175	WRN	AAGAAACATTTTTAAATGTC	AGAAACATTTTTAAATGTC	GAGAAACATTTTTAAATGTC	atcttgtggaaaggacgaaacaccGAGAAACATTTTTAAATGTCgtttaagagctatgctggaaacagc	69	97a12f4da7e64889b92558c936dd890e	WRN_targeting	3404	2762	4151	4810	3659	2836	3111	4860	4120	3937	2937	3760	4603	3563	2955	4130	3878	2973.5	4490	3456.5	4234.5	3259	4004	3437	4181.5	187.882	168.097	156.876	331.795	193.434	161.689	155.014	266.023	169.356	148.153	156.468	190.497	160.451	134.709	204.5	170.667
176	WRN	AAGAAAGGAGGGAGGGAGGG	AGAAAGGAGGGAGGGAGGG	GAGAAAGGAGGGAGGGAGGG	atcttgtggaaaggacgaaacaccGAGAAAGGAGGGAGGGAGGGgtttaagagctatgctggaaacagc	69	2f2908a5da57407a978cdb24de1943c8	WRN_targeting	6006	3228	4807	403	2188	3936	3348	1624	3331	4946	3840	2541	3297	3946	4067	1698	3447	3642	2477.5	4017.5	1295.5	4006.5	2572.5	4393	2919	330.735	196.29	181.51	28.7152	116.071	224.016	166.747	89.559	137.115	185.866	204.268	129.061	177.591	185.025	84.6665	151.81
177	WRN	AAGAAAGGTATGTTGTTCAT	AGAAAGGTATGTTGTTCAT	GAGAAAGGTATGTTGTTCAT	atcttgtggaaaggacgaaacaccGAGAAAGGTATGTTGTTCATgtttaagagctatgctggaaacagc	69	ede77e13a6474a9ab92d44d6a6ae4906	WRN_targeting	5104	5438	9005	2855	5091	5889	5611	6899	8818	9264	6122	6265	5526	7198	7355	8955	7857	5750	7858.5	7221.5	3973	7276.5	8406	7693	5895.5	281.214	329.992	339.151	197.345	268.745	334.674	278.779	377.212	361.33	347.26	325.065	316.744	323.123	333.802	442.245	344.753
178	WRN	AAGAAATCATGACTGAGGCC	AGAAATCATGACTGAGGCC	GAGAAATCATGACTGAGGCC	atcttgtggaaaggacgaaacaccGAGAAATCATGACTGAGGCCgtttaagagctatgctggaaacagc	69	6c96858b2c68492bb69c4370c88f802b	WRN_targeting	4379	5049	7088	6233	6922	5235	5872	8106	6721	7910	5379	6360	6855	5778	6530	5315	7468	5553.5	7413.5	6068.5	6577.5	6154	6391.5	6644.5	6607.5	241.411	306.458	267.165	429.658	365.041	297.618	291.7	443.031	275.641	296.651	285.734	321.531	259.576	296.472	262.889	327.734
179	WRN	AAGAAATCTTTACCTGGACC	AGAAATCTTTACCTGGACC	GAGAAATCTTTACCTGGACC	atcttgtggaaaggacgaaacaccGAGAAATCTTTACCTGGACCgtttaagagctatgctggaaacagc	69	1e5f6da5989f46b3bb31edea8fa16c18	WRN_targeting	4360	4447	7529	3372	6267	4680	4968	7474	6471	7803	4873	4229	5626	5846	5486	6297	6066	4824	6972.5	5988	4819.5	5666	6181.5	6338	4927.5	240.368	270.037	283.725	232.9	330.593	266.172	246.947	408.568	265.425	292.652	258.95	214.133	262.619	249.233	311.276	266.395
180	WRN	AAGAACTGGCATCTTAAATC	AGAACTGGCATCTTAAATC	GAGAACTGGCATCTTAAATC	atcttgtggaaaggacgaaacaccGAGAACTGGCATCTTAAATCgtttaagagctatgctggaaacagc	69	a75cfb5d36f04bc0beeab137ecf77bc3	WRN_targeting	4070	4003	6748	5971	5577	4407	4818	5099	7060	6058	4241	5019	5325	4878	5006	4026	5805	4612.5	6079.5	5375.5	5774	4942	4915.5	5149.5	5172	224.446	243.176	254.397	411.639	294.305	250.703	239.521	279.056	289.493	227.429	225.495	253.948	219.299	227.513	199.375	254.976
181	WRN	AAGAACTTGCAGTAGCAGTA	AGAACTTGCAGTAGCAGTA	GAGAACTTGCAGTAGCAGTA	atcttgtggaaaggacgaaacaccGAGAACTTGCAGTAGCAGTAgtttaagagctatgctggaaacagc	69	f48142c33f274fd0b95e2bbb4cd47b70	WRN_targeting	6180	5629	8909	638	2038	5745	6244	604	4557	8841	5855	5030	5047	7164	7432	1002	4702	5994.5	2580.5	7269	1338	7298	2852	7348	5038.5	340.287	341.547	335.546	44.8767	108.182	326.515	310.117	33.937	187.213	331.449	310.931	254.502	321.602	337.286	50.3721	206.718
182	WRN	AAGAACTTTGAAGTCCATCA	AGAACTTTGAAGTCCATCA	GAGAACTTTGAAGTCCATCA	atcttgtggaaaggacgaaacaccGAGAACTTTGAAGTCCATCAgtttaagagctatgctggaaacagc	69	9038324459c04c79813c5dc5e1c7c73d	WRN_targeting	5934	5830	9513	2001	7225	6411	6920	4914	9115	11210	6676	5676	5818	8351	7905	5905	8834	6665.5	7014.5	7671.5	4613	8128	7369.5	8943	5747	326.782	353.707	358.227	138.613	380.976	364.251	343.583	268.967	373.467	419.995	354.39	287.059	374.722	358.689	291.96	387.498
183	WRN	AAGAAGAAGGAGGAGGAGGA	AGAAGAAGGAGGAGGAGGA	GAGAAGAAGGAGGAGGAGGA	atcttgtggaaaggacgaaacaccGAGAAGAAGGAGGAGGAGGAgtttaagagctatgctggaaacagc	69	874c2c89b1674aaf9e7ab35add531059	WRN_targeting	3734	3771	5673	72	503	3589	4785	636	3598	5842	4267	1665	3149	5158	5089	1377	3712	4187	2117	4722	287.5	5123.5	2544.5	5054.5	2407	206	229.14	214.029	5.9516	27.4537	204.355	237.887	35.682	148.025	219.356	226.871	84.9127	231.83	231.269	68.8497	163.405
184	WRN	AAGAAGATGCCTTTGGTAAG	AGAAGATGCCTTTGGTAAG	GAGAAGATGCCTTTGGTAAG	atcttgtggaaaggacgaaacaccGAGAAGATGCCTTTGGTAAGgtttaagagctatgctggaaacagc	69	86770e18652b40efa7f96ddc2e775cac	WRN_targeting	6943	7881	12275	4579	8520	7562	9031	13305	12761	12240	9480	7791	8948	10574	10312	9506	11870	8296.5	13033	10078	6549.5	10443	10688	10860	8369.5	382.177	477.79	461.944	315.908	449.083	429.467	448.09	726.54	522.453	458.493	502.819	393.651	474.205	467.601	469.395	520.327
185	WRN	AAGAAGATGGATTTGAAGAT	AGAAGATGGATTTGAAGAT	GAGAAGATGGATTTGAAGAT	atcttgtggaaaggacgaaacaccGAGAAGATGGATTTGAAGATgtttaagagctatgctggaaacagc	69	b1a24b6cda5248e29a4d76fcb45d8539	WRN_targeting	3670	3344	5789	2109	3548	3560	4047	6308	5327	5655	4371	3903	3838	4228	4380	4852	5472	3803.5	5817.5	4566.5	2828.5	4304	5162	5013	3870.5	202.486	203.307	218.385	146.041	187.596	202.712	201.352	344.984	218.678	212.366	232.376	197.703	190.211	199.188	240.075	240.407
186	WRN	AAGAAGGAAGAAGGAGAAGA	AGAAGGAAGAAGGAGAAGA	GAGAAGGAAGAAGGAGAAGA	atcttgtggaaaggacgaaacaccGAGAAGGAAGAAGGAGAAGAgtttaagagctatgctggaaacagc	69	40f9ff450b2848bea2cde58271194afa	WRN_targeting	5906	6095	9023	2017	4967	5714	7592	5603	9137	9617	7222	5829	5870	7476	7822	8193	9137	6653	7370	7559	3492	7649	8665	8419.5	5849.5	325.244	369.739	339.827	139.714	262.224	324.759	376.851	306.539	374.366	360.454	383.293	294.77	335.564	354.933	404.698	400.755
187	WRN	AAGAAGGAGGAGGAGGAGGA	AGAAGGAGGAGGAGGAGGA	GAGAAGGAGGAGGAGGAGGA	atcttgtggaaaggacgaaacaccGAGAAGGAGGAGGAGGAGGAgtttaagagctatgctggaaacagc	69	4c9d8af462f34572b312802a429af0c0	WRN_targeting	3804	3817	6437	22	150	3904	4338	1004	2622	6269	4202	3075	3050	5182	5436	1219	2715	4121	1813	5127	86	5309	1967	5235.5	3062.5	209.843	231.923	242.719	2.51299	8.88878	222.203	215.758	55.7495	108.143	235.316	223.431	155.974	232.904	246.97	61.0645	119.785
188	WRN	AAGAATTTTGTGGAGTTGAC	AGAATTTTGTGGAGTTGAC	GAGAATTTTGTGGAGTTGAC	atcttgtggaaaggacgaaacaccGAGAATTTTGTGGAGTTGACgtttaagagctatgctggaaacagc	69	485145305ad646f7a25139ab667eaa0f	WRN_targeting	3791	3281	5235	3777	4388	2948	3341	4787	5015	4649	3876	3720	4432	4015	3983	3395	4613	3144.5	4901	4258	4082.5	3999	4004	4262.5	4076	209.129	199.496	197.582	260.753	231.773	168.035	166.4	262.042	205.928	174.765	206.174	188.481	180.678	181.224	168.284	202.824
189	WRN	AAGACAAGTCTATCCGCTGT	AGACAAGTCTATCCGCTGT	GAGACAAGTCTATCCGCTGT	atcttgtggaaaggacgaaacaccGAGACAAGTCTATCCGCTGTgtttaagagctatgctggaaacagc	69	07fef3dfec774106ab18fff1842e9507	WRN_targeting	3731	3922	5947	838	2871	3699	3929	3654	5648	5478	4085	3667	3110	4695	4836	4011	4567	3814	4651	4934.5	1854.5	4765.5	4289	4781.5	3388.5	205.835	238.276	224.319	58.6312	151.991	210.587	195.51	200.258	231.795	205.751	217.237	185.81	211.11	219.821	198.636	200.812
190	WRN	AAGACCTCCCCTTTTCGTTT	AGACCTCCCCTTTTCGTTT	GAGACCTCCCCTTTTCGTTT	atcttgtggaaaggacgaaacaccGAGACCTCCCCTTTTCGTTTgtttaagagctatgctggaaacagc	69	f25f74c49cb74b83bd837a2396c81eb3	WRN_targeting	6564	6635	9694	10018	9020	6710	7847	8165	10811	10150	7566	10482	9691	8668	8003	6494	8983	7278.5	9488	8164.5	9519	8335.5	7738.5	8858	10086.5	361.369	402.409	365.024	689.961	475.379	381.192	389.475	446.249	442.771	380.376	401.502	529.272	388.908	363.123	320.983	394.017
191	WRN	AAGAGAAAGAAAAAGAAAGG	AGAGAAAGAAAAAGAAAGG	GAGAGAAAGAAAAAGAAAGG	atcttgtggaaaggacgaaacaccGAGAGAAAGAAAAAGAAAGGgtttaagagctatgctggaaacagc	69	44b6462523bd4fb6905e4cc870641fa4	WRN_targeting	4020	3734	7445	758	3054	4281	5222	4681	7422	5776	4469	2597	3525	5298	4802	4312	5828	4751.5	6051.5	5589.5	1906	5050	5070	5122.5	3061	221.701	226.902	280.571	53.1294	161.616	243.564	259.521	256.261	304.286	216.889	237.564	131.884	238.095	218.283	213.468	255.982
192	WRN	AAGAGAAAGAGAAGTCTTTA	AGAGAAAGAGAAGTCTTTA	GAGAGAAAGAGAAGTCTTTA	atcttgtggaaaggacgaaacaccGAGAGAAAGAGAAGTCTTTAgtttaagagctatgctggaaacagc	69	69e77d0162f74413be0a8bc1380b7f0d	WRN_targeting	4218	3816	6031	1911	3826	4376	4886	6271	6617	6743	4017	3291	3866	5908	4737	4299	5094	4631	6444	4923.5	2868.5	5322.5	4696.5	5380	3578.5	232.572	231.863	227.473	132.424	202.217	248.947	242.887	342.966	271.391	253.032	213.638	166.86	265.394	215.342	212.827	223.869
193	WRN	AAGAGAAGCAAGGAAGAAGT	AGAGAAGCAAGGAAGAAGT	GAGAGAAGCAAGGAAGAAGT	atcttgtggaaaggacgaaacaccGAGAGAAGCAAGGAAGAAGTgtttaagagctatgctggaaacagc	69	61873ce4637c4ca38dc31223d9bbcb61	WRN_targeting	5747	5565	9964	549	3656	6138	6303	11328	9403	8676	6939	5692	5125	7744	7418	7067	9149	6220.5	10365.5	7764.5	2102.5	7581	8108	7807.5	5408.5	316.515	337.675	375.163	38.756	193.276	348.783	313.038	618.732	385.235	325.282	368.312	287.866	347.558	336.653	349.216	401.28
194	WRN	AAGAGAAGTCTTTATGTTAA	AGAGAAGTCTTTATGTTAA	GAGAGAAGTCTTTATGTTAA	atcttgtggaaaggacgaaacaccGAGAGAAGTCTTTATGTTAAgtttaagagctatgctggaaacagc	69	bc98b369b09347cf967f8bef635fb49d	WRN_targeting	4666	4339	7156	5724	6907	4231	5310	6205	6792	7896	5476	6103	6323	6501	5886	6718	6566	4770.5	6498.5	5747.5	6315.5	6193.5	6642	6686	6213	257.167	263.504	269.718	394.652	364.252	240.731	263.878	339.367	278.542	296.128	290.869	308.579	291.931	267.332	332.02	288.271
195	WRN	AAGAGAATATGGAAAGAGCT	AGAGAATATGGAAAGAGCT	GAGAGAATATGGAAAGAGCT	atcttgtggaaaggacgaaacaccGAGAGAATATGGAAAGAGCTgtttaagagctatgctggaaacagc	69	eb8d58d53bdb465abe0f68bf5bfa05e3	WRN_targeting	2442	2363	4139	1453	2926	2226	2944	3055	4179	3965	2384	1903	3026	2785	2950	2953	4089	2585	3617	3251	2189.5	2867.5	3521	3174.5	2464.5	135.068	143.958	156.425	100.926	154.884	127.126	146.746	167.593	171.767	149.199	127.196	96.9074	125.634	134.483	146.505	179.899
196	WRN	AAGAGATAATGTTGCTGTCA	AGAGATAATGTTGCTGTCA	GAGAGATAATGTTGCTGTCA	atcttgtggaaaggacgaaacaccGAGAGATAATGTTGCTGTCAgtttaagagctatgctggaaacagc	69	f4c4ad4f46bf496b871363b0010e7434	WRN_targeting	5219	4197	8045	4113	6354	4256	5562	4849	8112	7502	4995	5718	4920	6506	6679	7319	6906	4909	6480.5	6121	5233.5	6592.5	7112.5	6248.5	5319	287.528	254.913	303.101	283.86	335.169	242.147	276.353	265.423	332.481	281.402	265.408	289.176	292.155	303.214	361.633	303.146
197	WRN	AAGAGATTAGAAAACAGGAC	AGAGATTAGAAAACAGGAC	GAGAGATTAGAAAACAGGAC	atcttgtggaaaggacgaaacaccGAGAGATTAGAAAACAGGACgtttaagagctatgctggaaacagc	69	7b3a97279f3a4003a51cf2db861e37ad	WRN_targeting	4491	3466	6149	3038	4639	3193	4976	4257	6200	5561	4296	3941	4883	4978	4552	4891	5936	4084.5	5228.5	4807.5	3838.5	4765	5413.5	4928.5	4412	247.56	210.688	231.904	209.93	244.974	181.917	247.343	233.14	254.351	208.853	228.406	199.619	223.774	206.971	241.997	260.707
198	WRN	AAGAGATTGAGAAATGCTGA	AGAGATTGAGAAATGCTGA	GAGAGATTGAGAAATGCTGA	atcttgtggaaaggacgaaacaccGAGAGATTGAGAAATGCTGAgtttaagagctatgctggaaacagc	69	5909df68f09049e3b0cdadf2fcda176d	WRN_targeting	5104	4888	7128	7994	7835	4959	5978	6013	7982	7622	5358	5830	6687	6357	6624	9094	8180	5468.5	6997.5	6008	7914.5	6490.5	8637	6490	6258.5	281.214	296.717	268.667	550.766	413.057	281.98	296.948	328.897	327.169	285.887	284.623	294.82	285.487	300.725	449.094	358.885
199	WRN	AAGAGCAGGAGACTCAGGTA	AGAGCAGGAGACTCAGGTA	GAGAGCAGGAGACTCAGGTA	atcttgtggaaaggacgaaacaccGAGAGCAGGAGACTCAGGTAgtttaagagctatgctggaaacagc	69	01df0d3466c940c9a7e0db2cf40198cb	WRN_targeting	4875	4642	8267	237	990	5239	6631	1466	5566	8952	6000	3810	5181	7236	7316	2782	6470	5935	3516	6454.5	613.5	7276	4626	7476	4495.5	268.642	281.835	311.438	17.299	53.066	297.845	329.276	80.943	228.444	335.598	318.607	193.016	324.824	332.037	138.079	284.07
200	WRN	AAGAGGAAGAAGAAGGAGGA	AGAGGAAGAAGAAGGAGGA	GAGAGGAAGAAGAAGGAGGA	atcttgtggaaaggacgaaacaccGAGAGGAAGAAGAAGGAGGAgtttaagagctatgctggaaacagc	69	80d32b0e55744543bc3cd5c9f3bc9a96	WRN_targeting	5071	4884	8339	344	1582	4974	6506	2663	7632	8721	6214	4026	4283	7774	7099	3960	6554	5740	5147.5	6611.5	963	7436.5	5257	7467.5	4154.5	279.402	296.475	314.142	24.6577	84.2004	282.83	323.087	146.217	312.867	326.964	329.935	203.902	348.9	322.218	196.123	287.746
201	WRN	AAGAGGAAGAGGAAGAAGAA	AGAGGAAGAGGAAGAAGAA	GAGAGGAAGAGGAAGAAGAA	atcttgtggaaaggacgaaacaccGAGAGGAAGAGGAAGAAGAAgtttaagagctatgctggaaacagc	69	7e9197d3e0ea4dee8376e539f5713875	WRN_targeting	6393	6850	11884	52	521	8118	8131	2561	8672	10530	7803	3864	4961	8832	10216	5010	7650	8124.5	5616.5	9367	286.5	9524	6330	9166.5	4412.5	351.981	415.416	447.262	4.57616	28.4004	460.971	403.535	140.655	355.364	394.579	414.048	195.738	396.248	463.258	247.861	335.697
202	WRN	AAGAGTAAGGAGTAGTATTT	AGAGTAAGGAGTAGTATTT	GAGAGTAAGGAGTAGTATTT	atcttgtggaaaggacgaaacaccGAGAGTAAGGAGTAGTATTTgtttaagagctatgctggaaacagc	69	5842d13393df4576b8e27df9797e2fe3	WRN_targeting	4310	3988	6675	335	1479	4178	4581	4956	7197	6409	4454	3226	3575	4870	4875	9745	6097	4379.5	6076.5	5331.5	907	4872.5	7921	5431.5	3400.5	237.623	242.269	251.656	24.0387	78.7834	237.728	227.788	271.258	295.091	240.549	236.77	163.584	218.941	221.586	481.171	267.751
203	WRN	AAGAGTATGGAAGGGTTCTC	AGAGTATGGAAGGGTTCTC	GAGAGTATGGAAGGGTTCTC	atcttgtggaaaggacgaaacaccGAGAGTATGGAAGGGTTCTCgtttaagagctatgctggaaacagc	69	420bfec2cf2a475a85462a7965a1cec7	WRN_targeting	3812	3405	5332	1703	3516	3995	4061	3828	5864	5378	3919	3985	3588	4112	4083	4270	4911	4028	4846	4368.5	2609.5	4097.5	4590.5	4648.5	3786.5	210.282	206.998	201.224	118.119	185.913	227.359	202.045	209.746	240.621	202.013	208.45	201.836	185.019	185.749	211.398	215.862
204	WRN	AAGATAGTTTACCTCATTTT	AGATAGTTTACCTCATTTT	GAGATAGTTTACCTCATTTT	atcttgtggaaaggacgaaacaccGAGATAGTTTACCTCATTTTgtttaagagctatgctggaaacagc	69	a3e8b37fbdf949a68523f8407979e608	WRN_targeting	4621	4134	6683	7095	7149	4120	4961	8064	7360	6402	4473	5663	6273	5791	4756	5866	6311	4540.5	7712	5408.5	7122	5273.5	6088.5	5437.5	5968	254.697	251.101	251.956	488.939	376.979	234.442	246.6	440.741	301.752	240.287	237.776	286.404	260.158	216.201	290.039	277.114
205	WRN	AAGATATTAGGTAAGTGATT	AGATATTAGGTAAGTGATT	GAGATATTAGGTAAGTGATT	atcttgtggaaaggacgaaacaccGAGATATTAGGTAAGTGATTgtttaagagctatgctggaaacagc	69	5c9ce592a876450082bad49cb962ffdc	WRN_targeting	3520	4270	6698	937	3632	4460	4874	4991	7891	7192	4283	3753	4648	5157	5084	6643	6007	4667	6441	5484	2284.5	5120.5	6325	5737.5	4200.5	194.251	259.329	252.52	65.4396	192.014	253.706	242.293	273.166	323.45	269.815	227.718	190.144	231.785	231.043	328.324	263.814
206	WRN	AAGATGAGTGAAAAAAAATT	AGATGAGTGAAAAAAAATT	GAGATGAGTGAAAAAAAATT	atcttgtggaaaggacgaaacaccGAGATGAGTGAAAAAAAATTgtttaagagctatgctggaaacagc	69	5f805376d07d4956bd6a87e3c8bc5eb9	WRN_targeting	3742	2971	4475	4582	5115	3485	4289	5896	6099	5551	3485	3635	4177	3892	4324	4892	4514	3887	5997.5	3723	4848.5	4108	4703	4518	3906	206.439	180.741	169.043	316.115	270.008	198.462	213.332	322.517	250.224	208.479	185.477	184.197	175.174	196.654	242.046	198.493
207	WRN	AAGCAACATTTTTAATCCCT	AGCAACATTTTTAATCCCT	GAGCAACATTTTTAATCCCT	atcttgtggaaaggacgaaacaccGAGCAACATTTTTAATCCCTgtttaagagctatgctggaaacagc	69	4392deae591245fa81f9cb34a4074e8f	WRN_targeting	3291	3172	5809	4463	4542	3874	4105	3787	6479	5669	3617	4341	4298	4186	4246	4745	4960	3989.5	5133	4490.5	4502.5	4216	4852.5	4643	4319.5	181.679	192.902	219.136	307.931	239.872	220.503	204.223	207.51	265.752	212.89	192.464	219.778	188.331	193.125	234.803	218.006
208	WRN	AAGCATCAGTGGCTGCATAC	AGCATCAGTGGCTGCATAC	GAGCATCAGTGGCTGCATAC	atcttgtggaaaggacgaaacaccGAGCATCAGTGGCTGCATACgtttaagagctatgctggaaacagc	69	2f63eb23147141bb91d9ca2682306143	WRN_targeting	7968	7469	12455	646	2904	7810	9383	871	3877	12139	8413	5516	6559	10304	9922	2510	6868	8596.5	2374	9962	1775	10113	4689	10276	6037.5	438.45	452.864	468.703	45.4269	153.727	443.519	465.517	48.4968	159.426	454.718	446.338	278.995	462.122	449.955	124.677	301.483
209	WRN	AAGCCCAATTCCAAATTTTT	AGCCCAATTCCAAATTTTT	GAGCCCAATTCCAAATTTTT	atcttgtggaaaggacgaaacaccGAGCCCAATTCCAAATTTTTgtttaagagctatgctggaaacagc	69	a646f420e95d4b0685d79a6092f44c4b	WRN_targeting	3382	2761	3918	4760	3464	3077	3969	2843	4575	4229	3171	4099	3881	3820	3583	7559	4377	3523	3709	3339.5	4112	3701.5	5968	3700	3990	186.675	168.037	148.127	328.356	183.178	175.345	197.49	156.033	187.948	159.067	168.855	207.581	171.952	163.125	373.459	192.499
210	WRN	AAGCCTCCTTGGGAATTATG	AGCCTCCTTGGGAATTATG	GAGCCTCCTTGGGAATTATG	atcttgtggaaaggacgaaacaccGAGCCTCCTTGGGAATTATGgtttaagagctatgctggaaacagc	69	438ecc47e2564c109a58192d2948141d	WRN_targeting	5585	5087	8160	7936	7949	5399	5921	566	3720	9076	6162	7976	8379	7331	6823	764	4860	5660	2143	6623.5	7942.5	7077	2812	7619	8177.5	307.621	308.757	307.42	546.777	419.053	306.91	294.126	31.8648	153.011	340.233	327.182	402.975	329.075	309.73	38.645	213.631
211	WRN	AAGCCTTTGATTGGCTTTTT	AGCCTTTGATTGGCTTTTT	GAGCCTTTGATTGGCTTTTT	atcttgtggaaaggacgaaacaccGAGCCTTTGATTGGCTTTTTgtttaagagctatgctggaaacagc	69	29724c0db8104a34962899e6f0795f64	WRN_targeting	3893	3482	5908	6749	5913	3888	3881	5664	6733	6193	3949	5499	4932	4485	4565	5112	6794	3884.5	6198.5	4695	6331	4525	5953	5071	5215.5	214.729	211.656	222.854	465.144	311.976	221.296	193.134	309.866	276.131	232.475	210.038	278.139	201.712	207.559	252.887	298.246
212	WRN	AAGCTAATACAGAATCTCAG	AGCTAATACAGAATCTCAG	GAGCTAATACAGAATCTCAG	atcttgtggaaaggacgaaacaccGAGCTAATACAGAATCTCAGgtttaagagctatgctggaaacagc	69	1546d9c8745d4dec9bc106a3a0ca369e	WRN_targeting	3897	3622	5872	2231	3681	3861	3860	4548	6533	5733	4089	3714	3908	4739	4768	3755	5006	3860.5	5540.5	4747	2956	4753.5	4380.5	4911	3811	214.949	220.126	221.502	154.431	194.591	219.766	192.094	249.009	267.958	215.282	217.449	188.178	213.079	216.744	186.022	220.019
213	WRN	AAGCTCTTTGGGGTCCTCAG	AGCTCTTTGGGGTCCTCAG	GAGCTCTTTGGGGTCCTCAG	atcttgtggaaaggacgaaacaccGAGCTCTTTGGGGTCCTCAGgtttaagagctatgctggaaacagc	69	fdc7eaa2833e43468dced56e67dd3d1f	WRN_targeting	4475	3748	5885	5971	6043	3811	4877	1071	2773	6336	4301	6111	6007	4875	5532	3082	4356	4344	1922	4816.5	6007	5203.5	3719	5318.5	6059	246.681	227.749	221.99	411.639	318.813	216.933	242.442	59.4031	114.313	237.82	228.671	308.982	219.165	251.314	152.861	191.58
214	WRN	AAGCTTACCATTGGCAGTGC	AGCTTACCATTGGCAGTGC	GAGCTTACCATTGGCAGTGC	atcttgtggaaaggacgaaacaccGAGCTTACCATTGGCAGTGCgtttaagagctatgctggaaacagc	69	2d810b9593a841b28a949aff7dd45c9d	WRN_targeting	7777	6391	10977	1095	6287	6855	8504	8621	11239	10220	7176	6650	5795	8822	8277	10278	9648	7679.5	9930	8684	3691	8549.5	9963	8698	6222.5	427.964	387.647	413.202	76.3056	331.645	389.408	422.001	471.115	460.26	382.992	380.858	336.147	395.8	375.521	507.434	423.112
215	WRN	AAGGAAAGACATTCATCATA	AGGAAAGACATTCATCATA	GAGGAAAGACATTCATCATA	atcttgtggaaaggacgaaacaccGAGGAAAGACATTCATCATAgtttaagagctatgctggaaacagc	69	03c5e7972c0d4eda8e8e29c98f6bef05	WRN_targeting	3453	3658	5597	1481	4221	3521	3766	3989	5524	5725	3978	3209	3663	4390	4352	3309	5643	3643.5	4756.5	4627.5	2851	4371	4476	4851.5	3436	190.573	222.304	211.175	102.852	222.99	200.502	187.44	218.526	226.728	214.983	211.573	162.727	197.46	197.921	164.046	247.888
216	WRN	AAGGAAAGAGAGAAAGAAGA	AGGAAAGAGAGAAAGAAGA	GAGGAAAGAGAGAAAGAAGA	atcttgtggaaaggacgaaacaccGAGGAAAGAGAGAAAGAAGAgtttaagagctatgctggaaacagc	69	3a2e0d5258c94955b1583bcb5f3baea4	WRN_targeting	4627	3994	6442	1831	4264	4717	5224	5181	6875	7128	5175	4454	4606	5701	6031	8691	6679	4970.5	6028	5218	3047.5	5866	7685	6151.5	4530	255.026	242.632	242.906	126.922	225.252	268.268	259.62	283.527	281.934	267.423	274.936	225.473	256.13	273.893	429.237	293.214
217	WRN	AAGGAAGAAGGAGAAGAAGA	AGGAAGAAGGAGAAGAAGA	GAGGAAGAAGGAGAAGAAGA	atcttgtggaaaggacgaaacaccGAGGAAGAAGGAGAAGAAGAgtttaagagctatgctggaaacagc	69	33b4de3dfa3c465691c36a0ea85b0084	WRN_targeting	5567	6059	8360	47	693	6463	6776	4565	9146	9820	6658	2593	4725	7975	7755	6945	7920	6619.5	6855.5	7209.5	370	7865	7432.5	8239	3659	306.633	367.561	314.93	4.2323	37.4462	367.197	336.454	249.936	374.734	368.041	353.438	131.682	357.895	351.901	343.205	347.51
218	WRN	AAGGAAGCAAGCTGGGATGT	AGGAAGCAAGCTGGGATGT	GAGGAAGCAAGCTGGGATGT	atcttgtggaaaggacgaaacaccGAGGAAGCAAGCTGGGATGTgtttaagagctatgctggaaacagc	69	f85b13ed3f2d4017b7d902ad2b541f22	WRN_targeting	5049	5035	8341	81	1367	4741	5958	5515	7935	7586	5715	3661	3771	6357	6934	6370	8371	5349.5	6725	6688	724	6645.5	7370.5	6650.5	3716	278.194	305.611	314.217	6.57055	72.8931	269.628	295.958	301.741	325.248	284.541	303.52	185.507	285.487	314.752	314.873	367.242
219	WRN	AAGGAAGGAAGAAGGAAGAA	AGGAAGGAAGAAGGAAGAA	GAGGAAGGAAGAAGGAAGAA	atcttgtggaaaggacgaaacaccGAGGAAGGAAGAAGGAAGAAgtttaagagctatgctggaaacagc	69	f8b621d138d149fc8e6b2ec16ba43bb8	WRN_targeting	4935	5420	8596	88	1520	5595	6618	5469	7607	7949	6352	4213	4219	7215	6973	4607	6865	6106.5	6538	7008	804	7094	5736	7150.5	4216	271.936	328.903	323.792	7.05196	80.9397	318.016	328.632	299.232	311.845	298.109	337.24	213.327	323.884	316.517	228.003	301.352
220	WRN	AAGGAAGGAAGGAAGGAAGG	AGGAAGGAAGGAAGGAAGG	GAGGAAGGAAGGAAGGAAGG	atcttgtggaaaggacgaaacaccGAGGAAGGAAGGAAGGAAGGgtttaagagctatgctggaaacagc	69	5d92c1750eee4762907738d282b7b502	WRN_targeting	4492	4800	8784	59	163	4576	6147	121	685	7080	4974	2553	3570	6343	6309	223	1592	5361.5	403	6792	111	6326	907.5	6027	3061.5	247.615	291.393	330.852	5.05756	9.57248	260.279	305.315	7.5983	28.9912	265.628	264.296	129.666	284.861	286.472	11.988	70.652
221	WRN	AAGGAAGGAAGGAAGGGGAA	AGGAAGGAAGGAAGGGGAA	GAGGAAGGAAGGAAGGGGAA	atcttgtggaaaggacgaaacaccGAGGAAGGAAGGAAGGGGAAgtttaagagctatgctggaaacagc	69	03b40512ea024955ab9779301e15cafe	WRN_targeting	6279	6831	10223	156	539	6435	7434	1825	7791	10530	8192	4174	4597	9171	8930	2931	8021	6934.5	4808	8527	347.5	9050.5	5476	9361	4385.5	345.722	414.266	384.889	11.7285	29.347	365.611	369.029	100.52	319.364	394.579	434.639	211.361	411.419	405.068	145.421	351.929
222	WRN	AAGGAAGGAAGGGGAAGGGA	AGGAAGGAAGGGGAAGGGA	GAGGAAGGAAGGGGAAGGGA	atcttgtggaaaggacgaaacaccGAGGAAGGAAGGGGAAGGGAgtttaagagctatgctggaaacagc	69	27760fc9e1ea46609a49360c52df786a	WRN_targeting	5644	6098	9429	217	554	5467	6177	2234	5994	9773	6586	2854	4263	7438	7163	4006	6711	5822	4114	7763.5	385.5	7300.5	5358.5	8179.5	3558.5	310.86	369.921	355.073	15.9236	30.1359	310.763	306.8	122.823	245.933	366.284	349.626	144.836	333.864	325.114	198.39	294.614
223	WRN	AAGGACAGTAGATGATTGTT	AGGACAGTAGATGATTGTT	GAGGACAGTAGATGATTGTT	atcttgtggaaaggacgaaacaccGAGGACAGTAGATGATTGTTgtttaagagctatgctggaaacagc	69	27240c893c7d48668306858151a576fc	WRN_targeting	5412	4708	7801	78	1251	5062	6591	1857	5284	8168	5396	3074	3086	6894	6164	3322	6345	5826.5	3570.5	6254.5	664.5	6529	4833.5	6782	3080	298.123	285.828	293.939	6.36424	66.7925	287.816	327.295	102.265	216.92	306.295	286.634	155.924	309.519	279.911	164.687	278.602
224	WRN	AAGGATATGGAAAGAGTTTG	AGGATATGGAAAGAGTTTG	GAGGATATGGAAAGAGTTTG	atcttgtggaaaggacgaaacaccGAGGATATGGAAAGAGTTTGgtttaagagctatgctggaaacagc	69	740c5bb9e0a2477cb932a64843ffc93d	WRN_targeting	5108	4110	6534	3020	4595	4663	5287	3834	6932	6454	4498	3936	5197	5419	6405	5851	5603	4975	5383	5322	3807.5	5912	5727	5476	4566.5	281.434	249.649	246.361	208.692	242.66	265.208	262.739	210.073	284.263	242.231	239.099	199.367	243.51	290.816	289.3	246.138
225	WRN	AAGGATCTCAATTGCCATGT	AGGATCTCAATTGCCATGT	GAGGATCTCAATTGCCATGT	atcttgtggaaaggacgaaacaccGAGGATCTCAATTGCCATGTgtttaagagctatgctggaaacagc	69	5bc1240574304a67a22715343ddf2a8a	WRN_targeting	4578	3975	6747	3502	5282	5146	4564	4837	5650	6847	4885	5255	5455	5612	5250	4222	5849	4855	5243.5	5361	4392	5431	5035.5	5866	5355	252.336	241.482	254.36	241.84	278.79	292.575	226.946	264.768	231.876	256.92	259.585	265.842	252.147	238.554	209.033	256.901
226	WRN	AAGGCAGGTGTAGGAATTGA	AGGCAGGTGTAGGAATTGA	GAGGCAGGTGTAGGAATTGA	atcttgtggaaaggacgaaacaccGAGGCAGGTGTAGGAATTGAgtttaagagctatgctggaaacagc	69	557f32b30de6419bb234964ca1686c02	WRN_targeting	6430	5991	8596	3591	6027	6627	6951	6259	10980	9641	6544	6832	7573	8691	8048	9831	9452	6789	8619.5	7293.5	4809	8369.5	9641.5	8092.5	7202.5	354.012	363.447	323.792	247.961	317.971	376.49	345.118	342.312	449.676	361.351	347.403	345.319	389.938	365.159	485.408	414.537
227	WRN	AAGGCATGTGTTCGGAAGAG	AGGCATGTGTTCGGAAGAG	GAGGCATGTGTTCGGAAGAG	atcttgtggaaaggacgaaacaccGAGGCATGTGTTCGGAAGAGgtttaagagctatgctggaaacagc	69	9661f09d7309496ca153c98d28605272	WRN_targeting	6337	6415	8828	2553	4408	6518	7433	5099	8855	10685	6970	6570	6002	7603	8447	5911	9111	6975.5	6977	7621.5	3480.5	8025	7511	8827.5	6286	348.907	389.099	332.504	176.576	232.825	370.314	368.98	279.056	362.842	400.372	369.953	332.115	341.248	383.213	292.256	399.617
228	WRN	AAGGGAAGGGAAGGAAGGAA	AGGGAAGGGAAGGAAGGAA	GAGGGAAGGGAAGGAAGGAA	atcttgtggaaaggacgaaacaccGAGGGAAGGGAAGGAAGGAAgtttaagagctatgctggaaacagc	69	11ec28c7c5654535b54edf133860d45d	WRN_targeting	5800	6061	10255	150	164	7010	6623	448	1668	9606	6517	2447	4297	7939	7787	1849	4316	6816.5	1058	8158	157	7863	3082.5	8061.5	3372	319.425	367.682	386.09	11.3158	9.62507	398.191	328.88	25.4301	69.1596	360.043	345.974	124.324	356.284	353.349	92.1068	189.83
229	WRN	AAGGTAATATTTAACCTCCG	AGGTAATATTTAACCTCCG	GAGGTAATATTTAACCTCCG	atcttgtggaaaggacgaaacaccGAGGTAATATTTAACCTCCGgtttaagagctatgctggaaacagc	69	8956f88387744bc5b6460d83f7297233	WRN_targeting	2042	1537	3728	2680	2716	1937	2314	2982	3354	2936	1979	2375	2398	2340	2583	1802	2605	2125.5	3168	2632.5	2698	2461.5	2203.5	2457.5	2386.5	113.108	93.9864	140.992	185.31	143.84	110.752	115.557	163.613	138.055	110.739	105.757	120.695	105.719	117.877	89.791	114.972
230	WRN	AAGGTCCAACAATCATCTAC	AGGTCCAACAATCATCTAC	GAGGTCCAACAATCATCTAC	atcttgtggaaaggacgaaacaccGAGGTCCAACAATCATCTACgtttaagagctatgctggaaacagc	69	9c80e6333108411f9ab6faafe78d0956	WRN_targeting	4986	5286	8741	5332	6121	5940	6114	1682	5162	7941	5601	6761	6175	7021	6754	3140	6150	6027	3422	7013.5	5726.5	6887.5	4645	6771	6468	274.736	320.796	329.237	367.694	322.915	337.564	303.681	92.7218	211.935	297.81	297.486	341.741	315.202	306.608	155.719	270.07
231	WRN	AAGGTTGAAGTCCGCTGTCA	AGGTTGAAGTCCGCTGTCA	GAGGTTGAAGTCCGCTGTCA	atcttgtggaaaggacgaaacaccGAGGTTGAAGTCCGCTGTCAgtttaagagctatgctggaaacagc	69	fff5653d3ccd4e90b066c7c4cd585061	WRN_targeting	8092	7027	11779	10058	10735	7505	8770	10366	13719	11463	8793	9183	9724	9818	9389	10194	11090	8137.5	12042.5	9403	10396.5	9603.5	10642	10128	9453.5	445.258	426.124	443.319	692.712	565.574	426.238	435.169	566.272	561.6	429.451	466.453	463.805	440.373	425.837	503.295	486.201
232	WRN	AAGGTTTGTTTTAAAGAAAT	AGGTTTGTTTTAAAGAAAT	GAGGTTTGTTTTAAAGAAAT	atcttgtggaaaggacgaaacaccGAGGTTTGTTTTAAAGAAATgtttaagagctatgctggaaacagc	69	50b1d1571e96414da4ea41289bc16940	WRN_targeting	2431	2039	4372	3163	3211	2054	2341	2618	3676	3157	2205	2408	2905	2355	2490	3584	2971	2197.5	3147	3205.5	3187	2422.5	3277.5	2681	2656.5	134.464	124.357	165.175	218.527	169.873	117.381	116.894	143.763	151.213	118.999	117.72	122.358	106.39	113.669	177.596	130.985
233	WRN	AAGTAACTTGCTCTTCATTG	AGTAACTTGCTCTTCATTG	GAGTAACTTGCTCTTCATTG	atcttgtggaaaggacgaaacaccGAGTAACTTGCTCTTCATTGgtttaagagctatgctggaaacagc	69	668a322b86c244c1b09090b3ef7dd5f2	WRN_targeting	3967	2586	4739	935	3389	3320	3635	2694	5034	4522	3309	2607	2692	3614	4298	2914	4341	3477.5	3864	3662.5	2162	3956	3627.5	3915.5	2649.5	218.792	157.449	178.956	65.3021	179.234	189.113	180.955	147.908	206.705	170.018	176.16	132.388	162.733	195.478	144.583	190.924
234	WRN	AAGTAAGGTACATAATTCAT	AGTAAGGTACATAATTCAT	GAGTAAGGTACATAATTCAT	atcttgtggaaaggacgaaacaccGAGTAAGGTACATAATTCATgtttaagagctatgctggaaacagc	69	6daa05ed84ab4dbba293242d5f076472	WRN_targeting	4978	4532	6959	1708	4173	4687	5960	5334	7612	7711	5703	5597	4516	6864	6243	7055	6584	5323.5	6473	5745.5	2940.5	6553.5	6819.5	6707	5056.5	274.296	275.18	262.321	118.463	220.466	266.568	296.057	291.87	312.05	289.213	302.885	283.078	308.176	283.486	348.625	289.058
235	WRN	AAGTACAAAAAGCCTCCTTG	AGTACAAAAAGCCTCCTTG	GAGTACAAAAAGCCTCCTTG	atcttgtggaaaggacgaaacaccGAGTACAAAAAGCCTCCTTGgtttaagagctatgctggaaacagc	69	1604a981a0c04110b1f06323b4217be1	WRN_targeting	5112	4645	7112	1460	4162	5683	5804	3213	6634	7572	5598	5214	5255	7249	6005	6550	6782	5743.5	4923.5	5878.5	2811	6627	6666	6585	5234.5	281.653	282.016	268.066	101.408	219.887	323.002	288.334	176.209	272.086	284.018	297.327	263.775	325.406	272.717	323.742	297.721
236	WRN	AAGTAGGATTTCTTCCTCTA	AGTAGGATTTCTTCCTCTA	GAGTAGGATTTCTTCCTCTA	atcttgtggaaaggacgaaacaccGAGTAGGATTTCTTCCTCTAgtttaagagctatgctggaaacagc	69	181f52dee3214767a565a7668a5343f5	WRN_targeting	3938	3305	5641	1781	3801	4590	4215	1409	5242	6522	3901	4656	4144	4731	4796	2492	5055	4402.5	3325.5	4473	2791	4763.5	3773.5	5211.5	4400	217.2	200.948	212.828	123.483	200.902	261.072	209.669	77.8347	215.204	244.772	207.497	235.653	212.721	218.011	123.79	222.162
237	WRN	AAGTCCCAGGATGTATCCTC	AGTCCCAGGATGTATCCTC	GAGTCCCAGGATGTATCCTC	atcttgtggaaaggacgaaacaccGAGTCCCAGGATGTATCCTCgtttaagagctatgctggaaacagc	69	7251121994ef435fad2563134dd8bc9b	WRN_targeting	6295	5950	9141	1836	6005	6987	7555	167	762	9682	6748	5949	6748	7836	8246	364	1976	7271	464.5	7545.5	3920.5	8041	1170	8215	6348.5	346.601	360.967	344.258	127.266	316.814	396.887	375.019	10.1067	32.1376	362.883	358.202	300.818	351.675	374.118	18.9356	87.4524
238	WRN	AAGTGCTGGGATTACAGGCG	AGTGCTGGGATTACAGGCG	GAGTGCTGGGATTACAGGCG	atcttgtggaaaggacgaaacaccGAGTGCTGGGATTACAGGCGgtttaagagctatgctggaaacagc	69	2297b3c0303a471d97ee197bb9ce577c	WRN_targeting	4139	3190	5882	14	108	3393	3798	348	64	5337	3219	1446	2430	4869	4403	16	326	3595.5	206	4536	61	4636	171	4278	1938	228.235	193.991	221.878	1.96281	6.67992	193.249	189.025	19.9769	3.61524	200.481	171.396	73.8755	218.896	200.229	1.78838	15.2629
239	WRN	AAGTGGAACGAAAAGAAGAT	AGTGGAACGAAAAGAAGAT	GAGTGGAACGAAAAGAAGAT	atcttgtggaaaggacgaaacaccGAGTGGAACGAAAAGAAGATgtttaagagctatgctggaaacagc	69	91d9d4f45b7e44fbb0c338ffa81d9afe	WRN_targeting	4560	4334	7620	3350	5232	4198	5513	5705	8084	6725	5269	4378	5238	6001	5268	7048	5174	4855.5	6894.5	5977	4291	5634.5	6111	5997	4808	251.348	263.201	287.142	231.387	276.161	238.861	273.928	312.102	331.337	252.36	279.912	221.643	269.555	239.369	348.28	227.369
240	WRN	AAGTTCTTGTCACGTCCTCT	AGTTCTTGTCACGTCCTCT	GAGTTCTTGTCACGTCCTCT	atcttgtggaaaggacgaaacaccGAGTTCTTGTCACGTCCTCTgtttaagagctatgctggaaacagc	69	7475c6d9997149eb9c59cd6e20b39bce	WRN_targeting	5051	4830	7811	7879	7519	5212	5228	3801	5894	7169	5358	5514	6420	6564	6352	5598	6045	5220	4847.5	6320.5	7699	6458	5821.5	6263.5	5967	278.304	293.208	294.314	542.857	396.438	296.315	259.818	208.274	241.847	268.955	284.623	278.895	294.751	288.418	276.833	265.476
241	WRN	AAGTTGCACTAATTCAGTTG	AGTTGCACTAATTCAGTTG	GAGTTGCACTAATTCAGTTG	atcttgtggaaaggacgaaacaccGAGTTGCACTAATTCAGTTGgtttaagagctatgctggaaacagc	69	be820073c130433d8c49543a97c41963	WRN_targeting	5163	4747	6561	5876	6333	4744	5335	6020	7276	7236	4926	4699	5840	6404	5536	4375	7069	5039.5	6648	5654	6104.5	5970	5722	6081	5269.5	284.453	288.187	247.375	405.106	334.064	269.798	265.116	329.279	298.32	271.459	261.755	237.82	287.59	251.495	216.572	310.277
242	WRN	AAGTTGCTGGAGCAGGCCCA	AGTTGCTGGAGCAGGCCCA	GAGTTGCTGGAGCAGGCCCA	atcttgtggaaaggacgaaacaccGAGTTGCTGGAGCAGGCCCAgtttaagagctatgctggaaacagc	69	9b2b94fecca840eeb9813d4371a8b413	WRN_targeting	6670	6131	9651	479	3654	6599	7559	6472	9527	10425	7320	4508	5900	8857	8093	6329	8336	7079	7999.5	7891	2066.5	8475	7332.5	8872.5	5204	367.189	371.917	363.409	33.9419	193.171	374.903	375.217	353.927	390.302	390.654	388.48	228.194	397.366	367.195	312.852	365.71
243	WRN	AAGTTGGGCTCCCTAAAGAC	AGTTGGGCTCCCTAAAGAC	GAGTTGGGCTCCCTAAAGAC	atcttgtggaaaggacgaaacaccGAGTTGGGCTCCCTAAAGACgtttaagagctatgctggaaacagc	69	1206291d8dd7464b8ffba556349f2bf1	WRN_targeting	6022	5295	8472	8976	8177	5263	7092	10458	7618	8876	5790	7995	8544	7335	6971	8324	7580	6177.5	9038	6883.5	8576.5	7153	7952	7333	8269.5	331.613	321.34	319.136	618.3	431.044	299.205	352.098	571.289	312.295	332.757	307.49	403.932	329.254	316.427	411.153	332.634
244	WRN	AAGTTTATTGATATAGTTTC	AGTTTATTGATATAGTTTC	GAGTTTATTGATATAGTTTC	atcttgtggaaaggacgaaacaccGAGTTTATTGATATAGTTTCgtttaagagctatgctggaaacagc	69	e2ec1c468d4a48c9b78bd27d0be4c977	WRN_targeting	1801	973	2302	1808	1956	1200	1422	1608	1718	1778	1314	1411	1872	1655	1776	1834	1985	1311	1663	1637.5	1882	1715.5	1909.5	1546	1641.5	99.8764	59.8652	87.4435	125.34	103.87	68.9927	71.3978	88.6865	71.2027	67.4561	70.5559	72.1116	75.0642	81.3611	91.3677	87.8462
245	WRN	AATAAAAGATGTGCTGTAGA	ATAAAAGATGTGCTGTAGA	GATAAAAGATGTGCTGTAGA	atcttgtggaaaggacgaaacaccGATAAAAGATGTGCTGTAGAgtttaagagctatgctggaaacagc	69	d5a4ec69dec548fd9c13b716b45fe5f7	WRN_targeting	5057	3878	7135	4677	6428	4182	4348	4735	7116	7047	4880	4909	5423	5153	5084	4046	6614	4265	5925.5	5506.5	5552.5	5118.5	5330	5963.5	5166	278.634	235.614	268.93	322.648	339.061	237.955	216.253	259.206	291.782	264.395	259.32	248.404	231.606	231.043	200.361	290.371
246	WRN	AATAAAATGGATGTTCCCCC	ATAAAATGGATGTTCCCCC	GATAAAATGGATGTTCCCCC	atcttgtggaaaggacgaaacaccGATAAAATGGATGTTCCCCCgtttaagagctatgctggaaacagc	69	b76e31f133464bf6b696964146e5cf22	WRN_targeting	4470	4314	7062	1318	3065	4205	4903	4758	6095	6294	4320	4240	3926	5327	5353	6524	6160	4554	5426.5	5688	2191.5	5340	6342	5307	4083	246.407	261.991	266.188	91.6419	162.194	239.258	243.729	260.46	250.06	236.25	229.677	214.688	239.393	243.215	322.461	270.508
247	WRN	AATAAAGAGATTAGAAAACA	ATAAAGAGATTAGAAAACA	GATAAAGAGATTAGAAAACA	atcttgtggaaaggacgaaacaccGATAAAGAGATTAGAAAACAgtttaagagctatgctggaaacagc	69	e4d5890492f7424cb226e847e5a1ed14	WRN_targeting	3265	2880	4995	2267	3800	2861	3750	5630	5288	5165	3382	4171	3742	3986	4084	5855	4249	3305.5	5459	3937.5	3033.5	4035	5052	4273.5	3956.5	180.251	175.236	188.57	156.907	200.849	163.106	186.648	308.012	217.084	194.052	180.024	211.21	179.381	185.794	289.497	186.899
248	WRN	AATAAAGCAGTTAAAAAGGC	ATAAAGCAGTTAAAAAGGC	GATAAAGCAGTTAAAAAGGC	atcttgtggaaaggacgaaacaccGATAAAGCAGTTAAAAAGGCgtttaagagctatgctggaaacagc	69	d8451b64a2334bd9ace1b8709a4a9e31	WRN_targeting	4234	3203	6286	3657	4805	4103	4538	5425	5608	5105	3568	3783	3786	4273	4332	4829	5014	4320.5	5516.5	4744.5	4231	4302.5	4921.5	4336.5	3784.5	233.45	194.777	237.048	252.5	253.704	233.478	225.659	296.833	230.16	191.809	189.87	191.656	192.224	197.016	238.942	220.369
249	WRN	AATAAAGCTGACATTCGCCA	ATAAAGCTGACATTCGCCA	GATAAAGCTGACATTCGCCA	atcttgtggaaaggacgaaacaccGATAAAGCTGACATTCGCCAgtttaagagctatgctggaaacagc	69	a607cb35755a4722916992c6f4fc8590	WRN_targeting	5267	4585	7685	4916	6368	4754	5266	7949	7817	7779	5351	5047	5757	6092	6084	7224	6363	5010	7883	6135	5642	6088	6793.5	6565	5402	290.163	278.386	289.583	339.084	335.905	270.364	261.7	434.47	320.427	291.755	284.252	255.359	273.628	276.291	356.952	279.389
250	WRN	AATAAAGTGGAACGAAAAGA	ATAAAGTGGAACGAAAAGA	GATAAAGTGGAACGAAAAGA	atcttgtggaaaggacgaaacaccGATAAAGTGGAACGAAAAGAgtttaagagctatgctggaaacagc	69	646dc2995c594c31a5f79261510178a4	WRN_targeting	6082	4626	7740	5062	6977	5613	5541	3914	7457	8188	5204	5904	6218	6047	6465	5202	7493	5577	5685.5	6183	6019.5	6256	6347.5	6696	6061	334.907	280.867	291.648	349.125	367.934	319.036	275.314	214.436	305.716	307.042	276.471	298.55	271.614	293.531	257.321	328.828
251	WRN	AATAAAGTTTGCTGATTTGG	ATAAAGTTTGCTGATTTGG	GATAAAGTTTGCTGATTTGG	atcttgtggaaaggacgaaacaccGATAAAGTTTGCTGATTTGGgtttaagagctatgctggaaacagc	69	94b3ccebdc65461181f1719f00485c8e	WRN_targeting	4221	3859	6571	4080	5151	3703	4313	4864	6513	5975	3928	5248	4859	4694	4973	4656	5797	4008	5688.5	5215	4615.5	4833.5	5226.5	4951.5	5053.5	232.736	234.464	247.751	281.591	271.901	210.814	214.52	266.241	267.141	224.327	208.927	265.489	211.065	226.02	230.418	254.626
252	WRN	AATAACAGGCTGTGAGGAAC	ATAACAGGCTGTGAGGAAC	GATAACAGGCTGTGAGGAAC	atcttgtggaaaggacgaaacaccGATAACAGGCTGTGAGGAACgtttaagagctatgctggaaacagc	69	0841687e080f4ba6abd70539238bc0db	WRN_targeting	5984	5700	9204	2450	4635	5932	6300	6007	7887	8230	6089	5347	6507	7894	7207	6549	8688	6116	6947	7452	3542.5	7550.5	7618.5	7159.5	5927	329.527	345.842	346.624	169.492	244.763	337.111	312.889	328.57	323.287	308.612	323.318	270.478	354.271	327.105	323.693	381.111
253	WRN	AATAAGGGGAGAGATAACAA	ATAAGGGGAGAGATAACAA	GATAAGGGGAGAGATAACAA	atcttgtggaaaggacgaaacaccGATAAGGGGAGAGATAACAAgtttaagagctatgctggaaacagc	69	a198360f39d74301872d64b65b2ac4b5	WRN_targeting	4762	4219	7731	1330	4709	5089	5462	4501	7885	7996	4991	5252	4964	6093	5965	6806	6870	5275.5	6193	5975	3019.5	6029	6838	6493.5	5108	262.438	256.244	291.31	92.4671	248.655	289.346	271.403	246.446	323.205	299.866	265.196	265.69	273.673	270.907	336.356	301.571
254	WRN	AATAAGTTTAAATTATTGCT	ATAAGTTTAAATTATTGCT	GATAAGTTTAAATTATTGCT	atcttgtggaaaggacgaaacaccGATAAGTTTAAATTATTGCTgtttaagagctatgctggaaacagc	69	18227eaf1a904614a5366dce33d60017	WRN_targeting	1385	1350	2260	1700	2040	1366	1256	1169	2229	2073	1382	1838	1819	1460	1607	1286	1547	1311	1699	1805	1870	1533.5	1416.5	1727.5	1828.5	77.0377	82.6732	85.8663	117.913	108.287	78.3984	63.1798	64.7472	92.0838	78.4823	74.1554	93.6316	66.3376	73.7142	64.3658	68.6832
255	WRN	AATACAAAACAATATCTGAA	ATACAAAACAATATCTGAA	GATACAAAACAATATCTGAA	atcttgtggaaaggacgaaacaccGATACAAAACAATATCTGAAgtttaagagctatgctggaaacagc	69	3f6ff359baa048dabd5f8b2a9e5bb04b	WRN_targeting	3237	3049	4675	2617	4054	3232	3781	5330	4589	4747	3277	2804	4100	3566	3966	2621	4323	3506.5	4959.5	3862	3335.5	3766	3472	4012	3452	178.714	185.46	176.553	180.977	214.208	184.127	188.183	291.652	188.521	178.428	174.466	142.316	160.585	180.455	130.146	190.137
256	WRN	AATACACTGTTTTAATAAAG	ATACACTGTTTTAATAAAG	GATACACTGTTTTAATAAAG	atcttgtggaaaggacgaaacaccGATACACTGTTTTAATAAAGgtttaagagctatgctggaaacagc	69	b9d336581c63416090dd06474d195a3f	WRN_targeting	3616	2530	4756	3683	4689	2525	3294	4984	4694	4218	2887	3784	3602	3766	3553	3632	3930	2909.5	4839	3643	4186	3659.5	3781	3552.5	3693	199.521	154.062	179.595	254.288	247.603	144.068	164.073	272.784	192.811	158.656	153.822	191.706	169.535	161.768	179.962	172.942
257	WRN	AATACAGCAAGAAACATAAT	ATACAGCAAGAAACATAAT	GATACAGCAAGAAACATAAT	atcttgtggaaaggacgaaacaccGATACAGCAAGAAACATAATgtttaagagctatgctggaaacagc	69	7a857c825edc48cfba9939f37eba540f	WRN_targeting	4985	4387	7689	3305	5619	6001	6270	5981	7675	7817	5086	6685	5504	6539	6117	8347	6905	6135.5	6828	6038	4462	6328	7626	6451.5	6094.5	274.681	266.408	289.733	228.292	296.514	341.02	311.404	327.152	314.624	293.175	270.225	337.911	293.632	277.784	412.287	303.102
258	WRN	AATACCCTGTGAATATCCTG	ATACCCTGTGAATATCCTG	GATACCCTGTGAATATCCTG	atcttgtggaaaggacgaaacaccGATACCCTGTGAATATCCTGgtttaagagctatgctggaaacagc	69	ca8392e0629743298b3386de1943a14d	WRN_targeting	4869	3879	6307	934	2811	4884	5139	2938	5201	6769	4913	4178	3770	5645	5203	4991	4516	5011.5	4069.5	5093	1872.5	5424	4753.5	5841	3974	268.312	235.674	237.837	65.2333	148.836	277.73	255.412	161.213	213.529	254.004	261.067	211.563	253.624	236.427	246.924	198.581
259	WRN	AATACTACTCCTTACTCTTC	ATACTACTCCTTACTCTTC	GATACTACTCCTTACTCTTC	atcttgtggaaaggacgaaacaccGATACTACTCCTTACTCTTCgtttaagagctatgctggaaacagc	69	35d9b26601494ee1a13b2755a54161c0	WRN_targeting	6018	4592	7321	5309	6427	5005	5319	4711	7091	6846	4845	5922	6557	5447	5762	5874	7292	5162	5901	5956.5	5868	5604.5	6583	5845.5	6239.5	331.393	278.81	275.914	366.112	339.008	284.586	264.323	257.897	290.76	256.882	257.467	299.457	244.763	261.721	290.433	320.034
260	WRN	AATACTGTTCAGGTAACATG	ATACTGTTCAGGTAACATG	GATACTGTTCAGGTAACATG	atcttgtggaaaggacgaaacaccGATACTGTTCAGGTAACATGgtttaagagctatgctggaaacagc	69	1feaa9b25799479280ae6e6989c72df0	WRN_targeting	6496	5561	10219	3935	7438	6618	8451	6520	9696	10348	7215	6464	7759	8510	7922	7393	9245	7534.5	8108	7890	5686.5	8216	8319	8781.5	7111.5	357.636	337.433	384.738	271.619	392.178	375.98	419.377	356.545	397.208	387.776	382.922	326.773	381.838	359.458	365.28	405.48
261	WRN	AATAGAGGGAAACTTGGCAA	ATAGAGGGAAACTTGGCAA	GATAGAGGGAAACTTGGCAA	atcttgtggaaaggacgaaacaccGATAGAGGGAAACTTGGCAAgtttaagagctatgctggaaacagc	69	e30c342a91fb4617a2e1e919d380c6c6	WRN_targeting	4555	4187	6669	542	3789	4933	4748	5329	6680	6437	4752	3803	4457	5578	5703	4596	6820	4840.5	6004.5	5428	2165.5	5640.5	5708	5594.5	4130	251.073	254.308	251.431	38.2746	200.271	280.507	236.055	291.598	273.965	241.595	252.545	192.664	250.625	259.052	227.461	299.383
262	WRN	AATAGGAAGACACTTTACCC	ATAGGAAGACACTTTACCC	GATAGGAAGACACTTTACCC	atcttgtggaaaggacgaaacaccGATAGGAAGACACTTTACCCgtttaagagctatgctggaaacagc	69	ee0d9469d9144051b913ff49301841f2	WRN_targeting	4538	4451	7018	986	2993	4545	5109	2603	5393	6734	4713	4316	4272	6096	5749	4440	6140	4827	3998	5734.5	1989.5	5922.5	5290	5723.5	4294	250.14	270.279	264.536	68.8095	158.408	258.522	253.927	142.945	221.374	252.696	250.48	218.518	273.807	261.133	219.775	269.633
263	WRN	AATAGGACATTTCAAAGATG	ATAGGACATTTCAAAGATG	GATAGGACATTTCAAAGATG	atcttgtggaaaggacgaaacaccGATAGGACATTTCAAAGATGgtttaagagctatgctggaaacagc	69	847f2bff0f5e476e9ecba87851e02ce3	WRN_targeting	7633	6975	11433	1125	7214	7390	8561	9645	13007	10752	8451	7180	6562	9658	9390	7807	11041	7975.5	11326	9204	4169.5	9524	9424	9601.5	6871	420.058	422.978	430.326	78.3688	380.398	419.722	424.823	526.955	532.506	402.876	448.349	362.858	433.213	425.882	385.679	484.057
264	WRN	AATAGGCGCCACTACCTTCT	ATAGGCGCCACTACCTTCT	GATAGGCGCCACTACCTTCT	atcttgtggaaaggacgaaacaccGATAGGCGCCACTACCTTCTgtttaagagctatgctggaaacagc	69	418978578c104a16a5f98bec7851d29f	WRN_targeting	4315	4417	7129	2472	5185	5193	5395	7285	7808	7852	5327	5533	5513	6050	6490	6741	7142	5294	7546.5	5773	3828.5	6270	6941.5	6589.5	5523	237.897	268.223	268.704	171.005	273.689	295.238	268.086	398.261	320.059	294.483	282.982	279.852	271.748	294.662	333.153	313.471
265	WRN	AATAGGTAAAAAAAATTTAT	ATAGGTAAAAAAAATTTAT	GATAGGTAAAAAAAATTTAT	atcttgtggaaaggacgaaacaccGATAGGTAAAAAAAATTTATgtttaagagctatgctggaaacagc	69	0b23c58aef814d14a986d17e16420569	WRN_targeting	1516	1354	1917	1995	1820	1370	1531	1615	2214	2041	1146	1693	1824	1650	1651	1823	1650	1450.5	1914.5	1635.5	1907.5	1650.5	1736.5	1593.5	1758.5	84.2297	82.9152	72.9861	138.201	96.7172	78.625	76.794	89.0682	91.4708	77.2863	61.6629	86.3238	74.8404	75.7051	90.8257	73.1895
266	WRN	AATATAACAGAGTATGAAAA	ATATAACAGAGTATGAAAA	GATATAACAGAGTATGAAAA	atcttgtggaaaggacgaaacaccGATATAACAGAGTATGAAAAgtttaagagctatgctggaaacagc	69	e4d547e1a1754fbd832e586ff899f618	WRN_targeting	3763	2622	4991	2980	3845	3424	3669	4274	4509	4528	3320	2949	4068	3584	3744	6322	4803	3546.5	4391.5	3806.5	3412.5	3664	5562.5	3924	3508.5	207.592	159.627	188.419	205.941	203.216	195.006	182.638	234.067	185.252	170.243	176.742	149.624	161.39	170.41	312.508	211.137
267	WRN	AATATCAGCCTCAAGTTGCT	ATATCAGCCTCAAGTTGCT	GATATCAGCCTCAAGTTGCT	atcttgtggaaaggacgaaacaccGATATCAGCCTCAAGTTGCTgtttaagagctatgctggaaacagc	69	a0025b4abf7645e288c8c8618d6f5136	WRN_targeting	4269	3814	5752	3716	5566	5175	4471	3108	5625	6432	4643	6919	5898	5550	5179	2444	4681	4823	4366.5	4783	4641	5364.5	3562.5	5537.5	6408.5	235.372	231.742	216.996	256.558	293.726	294.218	222.342	170.484	230.855	241.408	246.775	349.704	249.372	235.341	121.425	205.8
268	WRN	AATATCCTGTGTGATGGAGT	ATATCCTGTGTGATGGAGT	GATATCCTGTGTGATGGAGT	atcttgtggaaaggacgaaacaccGATATCCTGTGTGATGGAGTgtttaagagctatgctggaaacagc	69	eb95bbb00c57467ebc9d08a40f516ea9	WRN_targeting	4623	3797	5454	1366	2757	3855	4757	2091	4439	6364	4327	2946	4450	4990	4927	4560	4987	4306	3265	4625.5	2061.5	4958.5	4773.5	5345.5	3698	254.807	230.713	205.806	94.9429	145.996	219.427	236.501	115.025	182.391	238.867	230.047	149.473	224.311	223.939	225.687	219.187
269	WRN	AATATCTTCATTCTAGCAGA	ATATCTTCATTCTAGCAGA	GATATCTTCATTCTAGCAGA	atcttgtggaaaggacgaaacaccGATATCTTCATTCTAGCAGAgtttaagagctatgctggaaacagc	69	31c82b7506e24b1886d75905bd48be79	WRN_targeting	2461	1905	2772	2662	3656	2518	2156	3884	3511	2947	2276	2587	3023	2407	2713	3032	3401	2337	3697.5	2338.5	3159	2560	3216.5	2611.5	2805	136.111	116.25	105.093	184.072	193.276	143.671	107.735	212.8	144.47	111.15	121.479	131.38	108.718	123.759	150.397	149.798
270	WRN	AATATCTTCTGACAGGAAAG	ATATCTTCTGACAGGAAAG	GATATCTTCTGACAGGAAAG	atcttgtggaaaggacgaaacaccGATATCTTCTGACAGGAAAGgtttaagagctatgctggaaacagc	69	055cabc1f90248d6ab43db05d1303720	WRN_targeting	4554	3572	7225	2547	4787	4059	4787	1622	4262	6379	4121	5289	4345	5212	4860	3837	5035	4423	2942	5398.5	3667	5036	4436	5250	4817	251.018	217.101	272.309	176.163	252.757	230.985	237.986	89.4499	175.158	239.427	219.143	267.555	234.246	220.907	190.063	221.287
271	WRN	AATATGATTCCATGTCCTTA	ATATGATTCCATGTCCTTA	GATATGATTCCATGTCCTTA	atcttgtggaaaggacgaaacaccGATATGATTCCATGTCCTTAgtttaagagctatgctggaaacagc	69	0bdf4baff9bd44e9bd6fd9aaabb8d411	WRN_targeting	5380	4732	8288	190	1233	5378	5738	3221	8072	7457	5272	2640	3887	6183	6703	3869	6495	5558	5646.5	6510	711.5	6443	5182	6364.5	3263.5	296.367	287.28	312.226	14.0667	65.8458	305.721	285.067	176.646	330.847	279.72	280.07	134.051	277.7	304.3	191.639	285.164
272	WRN	AATCAAACAAGTGCTTCTCC	ATCAAACAAGTGCTTCTCC	GATCAAACAAGTGCTTCTCC	atcttgtggaaaggacgaaacaccGATCAAACAAGTGCTTCTCCgtttaagagctatgctggaaacagc	69	cb89c9ebff454d24b213de96967e9227	WRN_targeting	4842	4998	7183	4611	5997	5151	5272	8625	7354	7180	5489	5292	6059	6557	6047	5643	6770	5211.5	7989.5	6090.5	5304	6302	6206.5	6334.5	5675.5	266.83	303.372	270.732	318.109	316.394	292.859	261.997	471.333	301.507	269.366	291.557	267.706	294.437	274.617	279.051	297.196
273	WRN	AATCACTGAGGACCCCAAAG	ATCACTGAGGACCCCAAAG	GATCACTGAGGACCCCAAAG	atcttgtggaaaggacgaaacaccGATCACTGAGGACCCCAAAGgtttaagagctatgctggaaacagc	69	2fd80f3c69a5411280e733b5486b910e	WRN_targeting	6638	5555	9485	1397	4415	6790	8267	3553	7821	9904	6837	6449	6441	8112	7944	5326	7822	7528.5	5687	7520	2906	8028	6574	8370.5	6445	365.432	337.07	357.176	97.0749	233.193	385.725	410.268	194.75	320.59	371.181	362.913	326.017	364.026	360.453	263.431	343.222
274	WRN	AATCAGCCTTCCGCAATTCA	ATCAGCCTTCCGCAATTCA	GATCAGCCTTCCGCAATTCA	atcttgtggaaaggacgaaacaccGATCAGCCTTCCGCAATTCAgtttaagagctatgctggaaacagc	69	0f9c84ccb2c745e2afea0fa285dbf94f	WRN_targeting	9919	11093	16194	10489	14137	11489	13115	15373	17835	17093	12981	13820	14014	14916	14677	14869	15748	12302	16604	13643.5	12313	14796.5	15308.5	15037	13917	545.562	672.111	609.108	722.352	744.492	651.973	650.274	839.311	729.793	639.883	688.142	697.501	668.518	665.111	733.649	689.994
275	WRN	AATCATATTATCAGGAGATT	ATCATATTATCAGGAGATT	GATCATATTATCAGGAGATT	atcttgtggaaaggacgaaacaccGATCATATTATCAGGAGATTgtttaagagctatgctggaaacagc	69	4818834c54764085bcb809c14accfa2c	WRN_targeting	2650	2126	3708	588	2062	3065	2989	2594	2535	3552	2294	2342	2522	3566	2894	2809	3252	3027	2564.5	2917	1325	3230	3030.5	2923	2432	146.487	129.62	140.241	41.4381	109.444	174.665	148.974	142.454	104.588	133.763	122.432	119.032	160.585	131.949	139.409	143.279
276	WRN	AATCATCGTTTACCCAACTC	ATCATCGTTTACCCAACTC	GATCATCGTTTACCCAACTC	atcttgtggaaaggacgaaacaccGATCATCGTTTACCCAACTCgtttaagagctatgctggaaacagc	69	45095bb781d34f69a58c663df36f38eb	WRN_targeting	5007	4129	5557	3770	4903	4733	5042	3186	5402	6001	4421	4813	5451	5414	5539	5685	5476	4887.5	4294	4843	4336.5	5476.5	5580.5	5211	5132	275.889	250.799	209.673	260.271	258.858	269.175	250.61	174.737	221.742	225.299	235.023	243.566	243.286	251.631	281.12	240.582
277	WRN	AATCATCTTGTCTCATTTTG	ATCATCTTGTCTCATTTTG	GATCATCTTGTCTCATTTTG	atcttgtggaaaggacgaaacaccGATCATCTTGTCTCATTTTGgtttaagagctatgctggaaacagc	69	d0806162bb3345aea1495f4c7de865e0	WRN_targeting	6120	4902	8087	8036	8803	5325	6113	6832	7713	7447	5341	8739	7110	6748	6799	8804	6443	5719	7272.5	6494.5	8419.5	6773.5	7623.5	6394	7924.5	336.993	297.564	304.679	553.654	463.966	302.718	303.631	373.558	316.177	279.346	283.723	441.428	302.985	308.644	434.805	282.889
278	WRN	AATCCCACCACATCCCCATC	ATCCCACCACATCCCCATC	GATCCCACCACATCCCCATC	atcttgtggaaaggacgaaacaccGATCCCACCACATCCCCATCgtttaagagctatgctggaaacagc	69	48267536f5c84a62936ed7a7dc11c446	WRN_targeting	6600	6616	10842	962	6799	6442	7774	4099	8090	11559	7330	6571	6270	8815	9127	3316	8190	7108	6094.5	8729	3880.5	8971	5753	9444.5	6420.5	363.346	401.259	408.133	67.1589	358.572	366.007	385.861	224.524	331.582	433.04	389.01	332.165	395.487	413.982	164.391	359.323
279	WRN	AATCCTCAGATCACCTGTAC	ATCCTCAGATCACCTGTAC	GATCCTCAGATCACCTGTAC	atcttgtggaaaggacgaaacaccGATCCTCAGATCACCTGTACgtttaagagctatgctggaaacagc	69	c7ff905ea82e4f1d8e0ec4e958ca9610	WRN_targeting	5967	5142	9652	3254	6161	5826	6442	1170	4209	8334	6010	7018	6248	6809	6739	1603	5412	6134	2689.5	7397	4707.5	6774	3507.5	7172	6633	328.593	312.084	363.447	224.785	325.019	331.105	319.919	64.8017	172.993	312.499	319.136	354.693	305.715	305.929	79.9855	237.782
280	WRN	AATCGCTTGAACTCAGGAGG	ATCGCTTGAACTCAGGAGG	GATCGCTTGAACTCAGGAGG	atcttgtggaaaggacgaaacaccGATCGCTTGAACTCAGGAGGgtttaagagctatgctggaaacagc	69	49d96572ac6346bcaa611804357ed38a	WRN_targeting	6437	4889	8316	69	235	5061	6192	70	1051	7672	5764	2924	3791	7128	6676	1628	914	5626.5	560.5	6602.5	152	6902	1271	6718	3357.5	354.397	296.778	313.278	5.74529	13.3591	287.759	307.542	4.8172	43.9471	287.756	306.114	148.364	319.991	303.078	81.2174	40.9886
281	WRN	AATCGTCTCTTTCTCTCTGC	ATCGTCTCTTTCTCTCTGC	GATCGTCTCTTTCTCTCTGC	atcttgtggaaaggacgaaacaccGATCGTCTCTTTCTCTCTGCgtttaagagctatgctggaaacagc	69	81617310dd4b4d52901bdf4ba06d7e2f	WRN_targeting	5339	4673	6863	7081	7017	5097	5011	5263	7044	6691	4869	6135	6551	6102	5755	4760	6372	5054	6153.5	5768	7049	5928.5	5566	5780	6343	294.116	283.71	258.716	487.976	370.037	289.799	249.076	287.999	288.839	251.089	258.738	310.192	274.075	261.405	235.542	279.783
282	WRN	AATCTCTCTTATGTAGCACA	ATCTCTCTTATGTAGCACA	GATCTCTCTTATGTAGCACA	atcttgtggaaaggacgaaacaccGATCTCTCTTATGTAGCACAgtttaagagctatgctggaaacagc	69	882b64c9c9bc4245bd1b20dda9bb229b	WRN_targeting	4349	3452	5623	6028	6396	4163	4392	4782	6344	5023	4140	4852	6079	4798	4847	5730	5401	4277.5	5563	4537.5	6212	4822.5	5565.5	4581.5	5465.5	239.764	209.841	212.152	415.559	337.378	236.878	218.431	261.769	260.235	188.744	220.149	245.531	215.719	220.319	283.338	237.3
283	WRN	AATCTGACTTTGCACAGGCA	ATCTGACTTTGCACAGGCA	GATCTGACTTTGCACAGGCA	atcttgtggaaaggacgaaacaccGATCTGACTTTGCACAGGCAgtttaagagctatgctggaaacagc	69	7cd8166a44aa4f4e81d6effd30b7257b	WRN_targeting	9262	8506	13015	14087	13775	8785	9579	11293	14029	14367	10604	11521	12863	11806	11118	10437	12221	9182	12661	10760.5	13931	11462	11329	12485.5	12192	509.492	515.601	489.732	969.795	725.453	498.763	475.22	616.823	574.268	537.994	562.317	581.636	529.339	504.072	515.268	535.684
284	WRN	AATCTGGGTCTTCCTACTAA	ATCTGGGTCTTCCTACTAA	GATCTGGGTCTTCCTACTAA	atcttgtggaaaggacgaaacaccGATCTGGGTCTTCCTACTAAgtttaagagctatgctggaaacagc	69	6f9c1d47cfce46b598fbb973e02fa893	WRN_targeting	5690	5116	6750	8540	7662	5402	6457	5206	6161	8983	5783	6953	7244	6856	6733	9337	6434	5929.5	5683.5	5933	8101	6794.5	7885.5	7383	7098.5	313.386	310.511	254.472	588.315	403.959	307.08	320.661	284.89	252.757	336.757	307.12	351.417	307.818	305.657	461.067	282.495
285	WRN	AATGAAAACGATACGTCCTA	ATGAAAACGATACGTCCTA	GATGAAAACGATACGTCCTA	atcttgtggaaaggacgaaacaccGATGAAAACGATACGTCCTAgtttaagagctatgctggaaacagc	69	746befcbdd1e4a928cadb80431870ac8	WRN_targeting	3469	2883	5114	611	2467	3171	4010	2514	4986	5314	3560	4368	3029	4275	4114	3600	5245	3590.5	3750	3998.5	1539	4194.5	4422.5	4437	3698.5	191.451	175.418	193.038	43.0199	130.744	180.671	199.52	138.092	204.743	199.621	189.447	221.139	192.314	187.152	178.385	230.475
286	WRN	AATGAAGCTAATGAAGGGGA	ATGAAGCTAATGAAGGGGA	GATGAAGCTAATGAAGGGGA	atcttgtggaaaggacgaaacaccGATGAAGCTAATGAAGGGGAgtttaagagctatgctggaaacagc	69	45e6d405bca7401286b0d278053ddd8a	WRN_targeting	3872	3718	6223	2128	4776	4259	4457	6310	6277	6413	4479	4548	4562	5811	5097	7658	5155	4358	6293.5	4970.5	3452	5454	6406.5	5446	4555	213.576	225.934	234.683	147.347	252.179	242.317	221.649	345.093	257.497	240.698	238.093	230.21	261.053	231.631	378.337	226.538
287	WRN	AATGAAGGGGAAGAAGATGA	ATGAAGGGGAAGAAGATGA	GATGAAGGGGAAGAAGATGA	atcttgtggaaaggacgaaacaccGATGAAGGGGAAGAAGATGAgtttaagagctatgctggaaacagc	69	58da70edd61f4e39994e55801480af30	WRN_targeting	6328	5159	9578	2381	5218	5776	7367	6505	8981	9074	6535	6651	6256	7713	7767	8398	8442	6571.5	7743	7368.5	3799.5	7740	8420	7804.5	6453.5	348.413	313.113	360.668	164.747	275.424	328.272	365.712	355.727	367.991	340.158	346.927	336.197	346.17	352.444	414.799	370.348
288	WRN	AATGCAGTCTAACTTGGAGA	ATGCAGTCTAACTTGGAGA	GATGCAGTCTAACTTGGAGA	atcttgtggaaaggacgaaacaccGATGCAGTCTAACTTGGAGAgtttaagagctatgctggaaacagc	69	ca150fae8212473baeedd48d375c4785	WRN_targeting	7234	6840	11683	3963	8905	7767	9273	10971	11005	10882	7413	7339	7685	9486	10010	8984	9998	8520	10988	9261.5	6434	9748	9491	9147.5	7512	398.153	414.811	439.714	273.545	469.331	441.083	460.071	599.264	450.698	407.735	393.403	370.871	425.515	453.936	443.674	438.425
289	WRN	AATGCCCATTCCAAAAGCTA	ATGCCCATTCCAAAAGCTA	GATGCCCATTCCAAAAGCTA	atcttgtggaaaggacgaaacaccGATGCCCATTCCAAAAGCTAgtttaagagctatgctggaaacagc	69	e68527442a2f4ac0a40c0dd053033481	WRN_targeting	4892	5344	8515	5130	7173	5868	6538	5438	8906	8261	5959	6535	6343	7174	7723	5856	7458	6203	7172	6929.5	6151.5	7448.5	6657	7110	6439	269.575	324.305	320.751	353.802	378.242	333.484	324.671	297.542	364.926	309.771	316.436	330.351	322.049	350.453	289.546	327.297
290	WRN	AATGGAGACCAATTGCACTA	ATGGAGACCAATTGCACTA	GATGGAGACCAATTGCACTA	atcttgtggaaaggacgaaacaccGATGGAGACCAATTGCACTAgtttaagagctatgctggaaacagc	69	99ecc7bb5a7e49beaa049441cf39578b	WRN_targeting	9531	8928	14574	9958	11221	9302	10014	11440	14972	14925	9892	11638	10659	11823	12806	12403	13557	9658	13206	11751	10589.5	12314.5	12980	12408.5	11148.5	524.26	541.132	548.275	685.834	591.134	528.057	496.755	624.839	612.802	558.85	524.628	587.532	530.1	580.451	612.14	594.135
291	WRN	AATGGATCCAGTGAATTCTA	ATGGATCCAGTGAATTCTA	GATGGATCCAGTGAATTCTA	atcttgtggaaaggacgaaacaccGATGGATCCAGTGAATTCTAgtttaagagctatgctggaaacagc	69	b9313e15c6144006b32d2daccff69e3e	WRN_targeting	4226	4118	6629	707	4058	4752	4459	4819	6372	6791	4672	4202	3962	5771	4896	3871	6391	4605.5	5595.5	5373.5	2382.5	5333.5	5131	5731.5	4082	233.011	250.133	249.929	49.622	214.418	270.251	221.748	263.787	261.379	254.827	248.31	212.772	259.263	222.536	191.738	280.614
292	WRN	AATGGATTGAATGCAGAAGT	ATGGATTGAATGCAGAAGT	GATGGATTGAATGCAGAAGT	atcttgtggaaaggacgaaacaccGATGGATTGAATGCAGAAGTgtttaagagctatgctggaaacagc	69	bfa4a103a82d4e3ca46edd418d3943d4	WRN_targeting	2899	2808	4611	1368	3008	2401	3031	4472	4921	3827	2959	3438	2926	3783	3064	4330	4028	2716	4696.5	3709.5	2188	3423.5	4179	3393	3182	160.158	170.88	174.15	95.0805	159.196	137.042	151.053	244.864	202.087	144.041	157.633	174.268	170.296	139.641	214.355	177.23
293	WRN	AATGGCAAGCCATGAAAAAA	ATGGCAAGCCATGAAAAAA	GATGGCAAGCCATGAAAAAA	atcttgtggaaaggacgaaacaccGATGGCAAGCCATGAAAAAAgtttaagagctatgctggaaacagc	69	33c3439f46e042c79e7c6845e8f1aa9e	WRN_targeting	5202	5141	8459	8191	8165	5330	5993	7231	9222	8591	5785	8426	7352	6648	6801	7008	7804	5661.5	8226.5	6800	8178	6724.5	7406	7188	7889	286.594	312.024	318.648	564.314	430.413	303.001	297.691	395.316	377.839	322.105	307.226	425.654	298.51	308.734	346.309	342.435
294	WRN	AATGGCCAAAGTACATCTTG	ATGGCCAAAGTACATCTTG	GATGGCCAAAGTACATCTTG	atcttgtggaaaggacgaaacaccGATGGCCAAAGTACATCTTGgtttaagagctatgctggaaacagc	69	869677ca510e410fae8d6ab3a7e65031	WRN_targeting	4660	4637	7811	4510	6265	5196	5782	5904	6877	7702	5822	6122	5342	6643	6181	5066	7041	5489	6390.5	6224	5387.5	6412	6053.5	6762	5732	256.838	281.532	294.314	311.163	330.488	295.408	287.245	322.953	282.015	288.877	309.184	309.537	298.286	280.68	250.62	309.052
295	WRN	AATGTAAAATGGAGACCAAT	ATGTAAAATGGAGACCAAT	GATGTAAAATGGAGACCAAT	atcttgtggaaaggacgaaacaccGATGTAAAATGGAGACCAATgtttaagagctatgctggaaacagc	69	e3fe7287357d4745b7e6d32f82f9c32e	WRN_targeting	5837	5099	8182	5621	6616	4656	6531	6956	8149	7158	5467	7115	6742	6469	6078	6570	7907	5593.5	7552.5	6640.5	6118.5	6273.5	7238.5	6312.5	6928.5	321.456	309.483	308.246	387.569	348.948	264.812	324.325	380.32	333.993	268.544	290.393	359.582	290.499	276.02	324.727	346.941
296	WRN	AATGTCTGCAGGAGCCCAGA	ATGTCTGCAGGAGCCCAGA	GATGTCTGCAGGAGCCCAGA	atcttgtggaaaggacgaaacaccGATGTCTGCAGGAGCCCAGAgtttaagagctatgctggaaacagc	69	82404c56bd5e4095afc6c48255b2c13d	WRN_targeting	7507	7302	12481	9735	11383	7660	8277	5435	10647	11553	8183	10464	10770	10344	9977	7754	10246	7968.5	8041	9891.5	10559	10160.5	9000	9868	10617	413.141	442.761	469.68	670.498	599.653	435.02	410.763	297.378	436.069	432.815	434.163	528.365	463.912	452.443	383.067	449.275
297	WRN	AATGTGCAGAATAAAAGATG	ATGTGCAGAATAAAAGATG	GATGTGCAGAATAAAAGATG	atcttgtggaaaggacgaaacaccGATGTGCAGAATAAAAGATGgtttaagagctatgctggaaacagc	69	6acc844d9c484eb0a0a8869b86a26602	WRN_targeting	6400	4892	8279	6756	7359	5751	6010	7238	8876	8182	5880	6275	6727	6736	6814	9133	7121	5880.5	8057	6585.5	7057.5	6775	8127	7031	6501	352.365	296.959	311.889	465.625	388.024	326.855	298.532	395.698	363.7	306.818	312.255	317.248	302.448	309.323	451.016	312.552
298	WRN	AATGTTACAGTTTTTCCCCA	ATGTTACAGTTTTTCCCCA	GATGTTACAGTTTTTCCCCA	atcttgtggaaaggacgaaacaccGATGTTACAGTTTTTCCCCAgtttaagagctatgctggaaacagc	69	48c7cef9d703427ba02e484f84c629a4	WRN_targeting	5348	5075	8252	7799	7371	5413	5711	6799	9319	7337	5781	5398	7392	6296	6259	5664	7236	5562	8059	6663.5	7585	6277.5	6450	6559	6395	294.61	308.031	310.875	537.355	388.655	307.704	283.73	371.759	381.803	275.234	307.014	273.048	282.757	284.21	280.086	317.584
299	WRN	AATGTTGCTGTCATGGCAAC	ATGTTGCTGTCATGGCAAC	GATGTTGCTGTCATGGCAAC	atcttgtggaaaggacgaaacaccGATGTTGCTGTCATGGCAACgtttaagagctatgctggaaacagc	69	b12b181123e44c57b2b6d3c338571a8a	WRN_targeting	9101	7868	14196	11539	11904	8353	9313	10767	13286	11744	9522	10716	12208	10757	10107	14554	11860	8833	12026.5	11032	11721.5	10432	13207	10633	11462	500.653	477.003	534.08	794.563	627.054	474.286	462.051	588.14	543.907	439.954	505.042	541.065	482.395	458.326	718.128	519.89
300	WRN	AATGTTTGATGACTTCCAAC	ATGTTTGATGACTTCCAAC	GATGTTTGATGACTTCCAAC	atcttgtggaaaggacgaaacaccGATGTTTGATGACTTCCAACgtttaagagctatgctggaaacagc	69	d3d6b0bf683041ce946abd9ae2f0a968	WRN_targeting	8222	6211	9744	9573	11273	6403	8647	8077	10411	10067	8008	8657	9620	8780	8971	9294	9836	7525	9244	7977.5	10423	8875.5	9565	9037.5	9138.5	452.395	376.757	366.901	659.357	593.868	363.798	429.08	441.45	426.425	377.273	424.899	437.296	393.921	406.923	458.949	431.337
301	WRN	AATTAACAAATGTGAGTTTT	ATTAACAAATGTGAGTTTT	GATTAACAAATGTGAGTTTT	atcttgtggaaaggacgaaacaccGATTAACAAATGTGAGTTTTgtttaagagctatgctggaaacagc	69	e94964140da04433835547bc1a733d81	WRN_targeting	2625	2438	3738	3123	3607	2504	2836	2818	3135	3791	2818	3490	3476	3073	3006	2745	3389	2670	2976.5	3088	3365	3039.5	3067	3304.5	3483	145.115	148.496	141.367	215.776	190.699	142.878	141.4	154.669	129.106	142.696	150.169	176.889	138.522	137.017	136.256	149.273
302	WRN	AATTAATACCTCAGTATTGA	ATTAATACCTCAGTATTGA	GATTAATACCTCAGTATTGA	atcttgtggaaaggacgaaacaccGATTAATACCTCAGTATTGAgtttaagagctatgctggaaacagc	69	6f6c2082a60e48f7b2114b84ec7dba64	WRN_targeting	4279	3581	6216	3666	5603	3741	3995	4963	5846	5782	4325	4195	4991	4888	4272	4134	4850	3868	5404.5	4898.5	4634.5	4580	4492	5053.5	4593	235.921	217.646	234.42	253.119	295.672	212.967	198.777	271.639	239.885	217.113	229.941	212.42	219.747	194.301	204.697	213.193
303	WRN	AATTAATGGACAAAACGAAA	ATTAATGGACAAAACGAAA	GATTAATGGACAAAACGAAA	atcttgtggaaaggacgaaacaccGATTAATGGACAAAACGAAAgtttaagagctatgctggaaacagc	69	767f9d43120049b0b553abbf0d5b9470	WRN_targeting	4438	3261	5970	4275	4461	3931	4469	5044	6384	5918	4250	4174	4436	4380	4614	4383	6045	4200	5714	4615.5	4368	4497	5214	5084	4305	244.65	198.286	225.182	295.001	235.612	223.733	222.243	276.056	261.87	222.197	225.971	211.361	197.013	209.776	216.966	265.476
304	WRN	AATTAGACTTCCTGTAAGAT	ATTAGACTTCCTGTAAGAT	GATTAGACTTCCTGTAAGAT	atcttgtggaaaggacgaaacaccGATTAGACTTCCTGTAAGATgtttaagagctatgctggaaacagc	69	926f5337150c4bb5a5b3304e2f494f3a	WRN_targeting	6444	5384	8348	5096	7724	6159	7419	7032	9562	9271	6390	8063	7519	7496	7396	9258	8726	6789	8297	6866	6410	7446	8992	7830.5	7791	354.781	326.725	314.48	351.463	407.22	349.973	368.286	384.465	391.733	347.521	339.251	407.359	336.459	335.657	457.175	382.773
305	WRN	AATTCAGTTGTGTGTTTCTG	ATTCAGTTGTGTGTTTCTG	GATTCAGTTGTGTGTTTCTG	atcttgtggaaaggacgaaacaccGATTCAGTTGTGTGTTTCTGgtttaagagctatgctggaaacagc	69	d723e033b4fd4ddc8376b0f103ece30a	WRN_targeting	5916	5584	9264	3238	7676	6222	5968	5823	8579	9156	6990	5705	6411	7097	7191	4723	7240	6095	7201	7424	5457	7144	5981.5	8073	6058	325.793	338.824	348.877	223.685	404.695	353.542	296.453	318.536	351.564	343.223	371.012	288.521	318.603	326.381	233.719	317.759
306	WRN	AATTCCAAATTTTTCGCCTA	ATTCCAAATTTTTCGCCTA	GATTCCAAATTTTTCGCCTA	atcttgtggaaaggacgaaacaccGATTCCAAATTTTTCGCCTAgtttaagagctatgctggaaacagc	69	b5dccaf766c44e20b7be984dadc4fbcf	WRN_targeting	3744	2784	4662	4717	4260	3743	2808	3048	5475	4363	3609	3915	4016	3840	3361	3070	4434	3275.5	4261.5	3723	4488.5	3600.5	3752	3986	3965.5	206.549	169.428	176.065	325.399	225.041	213.081	140.013	167.212	224.725	164.075	192.04	198.308	172.847	153.08	152.27	194.993
307	WRN	AATTCTGTTTTGTAAATGTA	ATTCTGTTTTGTAAATGTA	GATTCTGTTTTGTAAATGTA	atcttgtggaaaggacgaaacaccGATTCTGTTTTGTAAATGTAgtttaagagctatgctggaaacagc	69	c5707567668c49828fb848f55eefebc8	WRN_targeting	4057	3507	5495	5231	5241	3505	4362	4609	6048	5401	4136	3849	4664	3893	4377	5362	4279	3933.5	5328.5	4501	5236	4135	4820.5	4768.5	4256.5	223.733	213.169	207.345	360.748	276.634	199.595	216.946	252.335	248.14	202.873	219.937	194.982	175.219	199.052	265.205	188.212
308	WRN	AATTGAAAGAGAATATGGAA	ATTGAAAGAGAATATGGAA	GATTGAAAGAGAATATGGAA	atcttgtggaaaggacgaaacaccGATTGAAAGAGAATATGGAAgtttaagagctatgctggaaacagc	69	1af9febc07dc4b0db5b2ce92c6ef475a	WRN_targeting	3821	3161	4841	3175	4572	3454	4243	6520	5994	4977	3646	3619	4024	4428	4670	7164	4965	3848.5	6257	4001	3873.5	4549	6064.5	4311.5	3821.5	210.776	192.236	182.787	219.352	241.45	196.706	211.055	356.545	245.933	187.025	193.999	183.39	199.161	212.31	353.996	218.225
309	WRN	AATTGCCAGCTTAACTAAAA	ATTGCCAGCTTAACTAAAA	GATTGCCAGCTTAACTAAAA	atcttgtggaaaggacgaaacaccGATTGCCAGCTTAACTAAAAgtttaagagctatgctggaaacagc	69	3257a8222c4f4f109d1b639ac7d56ee9	WRN_targeting	3681	3462	5916	5196	5404	3827	4575	5172	6089	6184	4350	5430	4694	4847	5046	5949	5468	4201	5630.5	4689	5300	4946.5	5708.5	5267	5062	203.09	210.446	223.154	358.341	285.207	217.84	227.491	283.036	249.815	232.139	231.265	274.661	217.912	229.323	294.128	240.232
310	WRN	AATTGCGGAAGGCTGATTTA	ATTGCGGAAGGCTGATTTA	GATTGCGGAAGGCTGATTTA	atcttgtggaaaggacgaaacaccGATTGCGGAAGGCTGATTTAgtttaagagctatgctggaaacagc	69	0edcc88b4c254e6ba3be859a88979c63	WRN_targeting	6435	5602	9525	6632	8910	6718	7323	5902	9779	9349	6086	7886	8181	8211	7555	6269	8404	7020.5	7840.5	7563.5	7771	7883	7336.5	7717.5	8033.5	354.287	339.913	358.678	457.098	469.594	381.646	363.534	322.844	400.6	350.437	323.159	398.439	368.457	342.852	309.896	368.685
311	WRN	AATTGGGTCTACTAACATTG	ATTGGGTCTACTAACATTG	GATTGGGTCTACTAACATTG	atcttgtggaaaggacgaaacaccGATTGGGTCTACTAACATTGgtttaagagctatgctggaaacagc	69	3f17e31bdbe542a892961bdc8f91e373	WRN_targeting	5848	4970	7052	6966	8319	5656	6472	4721	8127	7234	6075	6385	6980	6906	6692	8465	7304	6064	6424	6011	7642.5	6799	7884.5	6654.5	6682.5	322.06	301.678	265.813	480.068	438.512	321.472	321.404	258.443	333.094	271.385	322.577	322.791	310.056	303.802	418.101	320.559
312	WRN	AATTTAAACTTATTATCCTT	ATTTAAACTTATTATCCTT	GATTTAAACTTATTATCCTT	atcttgtggaaaggacgaaacaccGATTTAAACTTATTATCCTTgtttaagagctatgctggaaacagc	69	19e1b0899e0c41b186faa2d57f0a8195	WRN_targeting	2091	1723	3333	2164	2421	2008	2303	2489	2613	2019	2284	2295	2521	2073	2533	1741	2112	2155.5	2551	2528	2292.5	2303	1926.5	2151.5	2408	115.798	105.239	126.159	149.823	128.325	114.774	115.013	136.729	107.775	76.464	121.902	116.663	93.7704	115.614	86.7853	93.4026
313	WRN	AATTTACTAAACTCAAGGCA	ATTTACTAAACTCAAGGCA	GATTTACTAAACTCAAGGCA	atcttgtggaaaggacgaaacaccGATTTACTAAACTCAAGGCAgtttaagagctatgctggaaacagc	69	530f4fbae41646c0b2f7ee78cc9de285	WRN_targeting	4405	3462	6800	3531	5113	4251	4069	4434	6126	5672	4478	4096	4874	5290	4922	4600	6117	4160	5280	5131	4322	5106	5358.5	5075	4485	242.838	210.446	256.35	243.835	269.902	241.864	202.441	242.792	251.327	213.002	238.04	207.43	237.737	223.713	227.658	268.626
314	WRN	AATTTGCTGCTTTTTTTCAT	ATTTGCTGCTTTTTTTCAT	GATTTGCTGCTTTTTTTCAT	atcttgtggaaaggacgaaacaccGATTTGCTGCTTTTTTTCATgtttaagagctatgctggaaacagc	69	0a8745f1968d406db6feee17b66b977e	WRN_targeting	3233	2959	5666	4938	4948	2719	3337	5653	4929	4779	3308	4156	4337	3933	4180	6264	4395	3028	5291	4312.5	4943	4056.5	5329.5	4043.5	4246.5	178.494	180.015	213.767	340.597	261.225	155.06	166.202	309.266	202.414	179.624	176.107	210.454	177.009	190.138	309.65	193.287
315	WRN	AATTTTATTATTTTTTAGTT	ATTTTATTATTTTTTAGTT	GATTTTATTATTTTTTAGTT	atcttgtggaaaggacgaaacaccGATTTTATTATTTTTTAGTTgtttaagagctatgctggaaacagc	69	ec69cddfc64442a689f46e5943b0eb1f	WRN_targeting	1433	1059	1566	1530	1651	953	1282	3848	1807	1461	1089	1389	1476	1230	1288	2001	1414	1117.5	2827.5	1312.5	1590.5	1259	1707.5	1275	1432.5	79.6729	65.0681	59.8056	106.222	87.8292	54.9975	64.4669	210.837	74.8395	55.6077	58.6456	71.0028	56.0447	59.2799	99.5964	62.8642
316	WRN	AATTTTGGAACAGCAGTCTC	ATTTTGGAACAGCAGTCTC	GATTTTGGAACAGCAGTCTC	atcttgtggaaaggacgaaacaccGATTTTGGAACAGCAGTCTCgtttaagagctatgctggaaacagc	69	fc9fe94032ef477f93e00654a4f594f1	WRN_targeting	4336	3595	6687	5446	5329	4270	4273	7118	5803	6430	4229	4803	5233	5335	5936	4787	5802	4271.5	6460.5	5141	5387.5	5635.5	5294.5	5329.5	5018	239.05	218.493	252.107	375.534	281.262	242.941	212.54	389.154	238.128	241.333	224.86	243.062	239.751	269.594	236.873	254.845
317	WRN	AATTTTGTGGAGTTGACAGA	ATTTTGTGGAGTTGACAGA	GATTTTGTGGAGTTGACAGA	atcttgtggaaaggacgaaacaccGATTTTGTGGAGTTGACAGAgtttaagagctatgctggaaacagc	69	62af49e9ace847bf9cdd92287aebf8be	WRN_targeting	5025	3807	5807	5478	5737	4277	4712	4634	5605	5684	4772	4617	6153	4761	4607	7827	5699	4494.5	5119.5	4807	5607.5	4684	6763	5228	5385	276.877	231.318	219.061	377.735	302.72	243.337	234.273	253.698	230.037	213.45	253.603	233.688	214.063	209.459	386.664	250.338
318	WRN	AATTTTTCTGTTTTTTTATA	ATTTTTCTGTTTTTTTATA	GATTTTTCTGTTTTTTTATA	atcttgtggaaaggacgaaacaccGATTTTTCTGTTTTTTTATAgtttaagagctatgctggaaacagc	69	f7e55d1d34f04589a5cb300d3c4db30f	WRN_targeting	2105	1614	3227	2085	2679	1522	1706	3466	2841	2712	1667	1734	2194	1906	1878	2103	2854	1614	3153.5	2420.5	2382	1892	2478.5	2189.5	1964	116.566	98.6448	122.179	144.39	141.894	87.2374	85.4576	190.006	117.092	102.366	89.2417	88.3902	86.2969	85.9765	104.622	125.866
319	WRN	AATTTTTGTATTTTTAGTAG	ATTTTTGTATTTTTAGTAG	GATTTTTGTATTTTTAGTAG	atcttgtggaaaggacgaaacaccGATTTTTGTATTTTTAGTAGgtttaagagctatgctggaaacagc	69	1d024e9888f742aeb4dc6c5610493669	WRN_targeting	2676	1883	3456	2784	3098	2060	2358	3618	3843	2618	2121	2685	2625	2700	2718	3231	2751	2209	3730.5	2669.5	2941	2709	2991	2369.5	2655	147.915	114.919	130.778	192.462	163.93	117.721	117.736	198.295	158.037	98.8527	113.274	136.319	121.83	123.985	160.203	121.36
320	WRN	AATTTTTTTTCACTCATCTT	ATTTTTTTTCACTCATCTT	GATTTTTTTTCACTCATCTT	atcttgtggaaaggacgaaacaccGATTTTTTTTCACTCATCTTgtttaagagctatgctggaaacagc	69	08500eae06c84cb8808fc3191915bf1a	WRN_targeting	4267	3276	5593	4773	5095	3609	3798	3360	5252	5088	3740	4278	5066	3831	3874	6496	4806	3703.5	4306	4434.5	4934	3852.5	5651	4414	4672	235.262	199.194	211.025	329.25	268.956	205.488	189.025	184.225	215.613	191.174	198.975	216.603	172.444	176.292	321.081	211.268
321	WRN	ACAAAAGCTTAAATGCTTGT	CAAAAGCTTAAATGCTTGT	GCAAAAGCTTAAATGCTTGT	atcttgtggaaaggacgaaacaccGCAAAAGCTTAAATGCTTGTgtttaagagctatgctggaaacagc	69	584e3c885a8a4a0e88b2a7e3dccc0240	WRN_targeting	3098	2984	5096	4575	4613	2827	3387	3893	4562	5009	3667	4271	4652	3600	3962	4114	5407	3107	4227.5	4040	4594	3781	4760.5	4338	4461.5	171.083	181.528	192.362	315.633	243.606	161.179	168.677	213.291	187.417	188.221	195.111	216.25	162.106	180.274	203.711	237.563
322	WRN	ACAAAAGGAGATGTTTTCCC	CAAAAGGAGATGTTTTCCC	GCAAAAGGAGATGTTTTCCC	atcttgtggaaaggacgaaacaccGCAAAAGGAGATGTTTTCCCgtttaagagctatgctggaaacagc	69	34010ec701ad40f5a74d0d53328499fa	WRN_targeting	3039	2960	5663	1300	3471	3061	3806	2995	4771	4906	3530	2330	3099	3494	4345	3521	4518	3433.5	3883	4311.5	2385.5	3919.5	4019.5	4218	2714.5	167.844	180.076	213.654	90.404	183.546	174.438	189.421	164.322	195.958	184.371	187.859	118.427	157.363	197.604	174.492	198.668
323	WRN	ACAAAAGTGGCTGTATTCTC	CAAAAGTGGCTGTATTCTC	GCAAAAGTGGCTGTATTCTC	atcttgtggaaaggacgaaacaccGCAAAAGTGGCTGTATTCTCgtttaagagctatgctggaaacagc	69	244c8aca38f54b52b6a276e88167bd4d	WRN_targeting	4625	3977	6439	2799	4256	4517	3977	4414	5324	6380	4626	4381	3891	5041	4762	3131	5725	4247	4869	5208	3527.5	4901.5	4428	5503	4136	254.916	241.603	242.794	193.494	224.831	256.936	197.886	241.702	218.555	239.465	245.875	221.794	226.594	216.473	155.276	251.476
324	WRN	ACAAACTCTTTCCATATCCT	CAAACTCTTTCCATATCCT	GCAAACTCTTTCCATATCCT	atcttgtggaaaggacgaaacaccGCAAACTCTTTCCATATCCTgtttaagagctatgctggaaacagc	69	1a42472b144d4a929d121a4d4c47e365	WRN_targeting	3607	4061	5967	3176	5260	4450	4469	5696	5925	6452	4086	5337	4704	5468	4958	2915	5945	4459.5	5810.5	5014	4218	5213	4430	5269	5020.5	199.027	246.685	225.07	219.421	277.633	253.14	222.243	311.611	243.114	242.156	217.29	269.974	245.703	225.342	144.632	261.101
325	WRN	ACAAATATATCTGTCATAGA	CAAATATATCTGTCATAGA	GCAAATATATCTGTCATAGA	atcttgtggaaaggacgaaacaccGCAAATATATCTGTCATAGAgtttaagagctatgctggaaacagc	69	0a4c0af99b864478baa8007b71d9256e	WRN_targeting	2860	2609	4366	2774	3365	2780	3245	2807	4420	4081	2952	2452	2971	3337	3942	4708	4237	3012.5	3613.5	3487.5	3069.5	3639.5	4472.5	3516.5	2711.5	158.016	158.841	164.95	191.774	177.972	158.516	161.648	154.07	181.615	153.535	157.262	124.576	150.337	179.369	232.98	186.374
326	WRN	ACAAGATGGACCAATGGATT	CAAGATGGACCAATGGATT	GCAAGATGGACCAATGGATT	atcttgtggaaaggacgaaacaccGCAAGATGGACCAATGGATTgtttaagagctatgctggaaacagc	69	e7f08955ccba4c3eab5484feee5a61c3	WRN_targeting	8052	8192	12515	3549	7167	8054	9033	11838	12982	12919	9345	9429	9397	11020	10859	11730	12356	8543.5	12410	10353.5	5358	10939.5	12043	11132	9413	443.062	496.605	470.956	245.073	377.926	457.344	448.189	646.543	531.484	483.872	495.672	476.203	494.165	492.352	578.979	541.59
327	WRN	ACAAGCAGGGCCTGCAACCC	CAAGCAGGGCCTGCAACCC	GCAAGCAGGGCCTGCAACCC	atcttgtggaaaggacgaaacaccGCAAGCAGGGCCTGCAACCCgtttaagagctatgctggaaacagc	69	b6489143eae14b7e95698f08ecf81deb	WRN_targeting	7425	7648	12100	4887	8079	7056	9591	9167	11036	13291	8557	8527	8246	10251	10684	8878	11087	8323.5	10101.5	9874	6483	10467.5	9982.5	10924	8386.5	408.639	463.694	455.373	337.09	425.89	400.797	475.814	500.889	451.965	497.776	453.96	430.744	459.75	484.434	438.451	486.07
328	WRN	ACAAGCCGGCGCCTCCCCGG	CAAGCCGGCGCCTCCCCGG	GCAAGCCGGCGCCTCCCCGG	atcttgtggaaaggacgaaacaccGCAAGCCGGCGCCTCCCCGGgtttaagagctatgctggaaacagc	69	0eb2394e44be499e93d919842ed346e9	WRN_targeting	7686	7688	11503	3949	7788	8359	10656	8710	11630	12757	8565	7918	8243	11006	9788	9603	10269	9507.5	10170	9595.5	5868.5	10397	9936	10661	8080.5	422.968	466.114	432.954	272.582	410.586	474.626	528.538	475.968	476.237	477.817	454.384	400.051	493.538	443.891	474.174	450.281
329	WRN	ACAAGTACAAAAAGCCTCCT	CAAGTACAAAAAGCCTCCT	GCAAGTACAAAAAGCCTCCT	atcttgtggaaaggacgaaacaccGCAAGTACAAAAAGCCTCCTgtttaagagctatgctggaaacagc	69	282a2e2190d9414891036e1eb6837a56	WRN_targeting	4289	4548	7785	1770	3619	4675	4879	5929	8164	7237	4995	3886	4772	6108	5504	6708	7047	4777	7046.5	6166.5	2694.5	5806	6877.5	6116	4329	236.47	276.148	293.338	122.727	191.33	265.888	242.541	324.317	334.606	271.497	265.408	196.847	274.344	250.047	331.527	309.315
330	WRN	ACAAGTTACAGGTGAACTTA	CAAGTTACAGGTGAACTTA	GCAAGTTACAGGTGAACTTA	atcttgtggaaaggacgaaacaccGCAAGTTACAGGTGAACTTAgtttaagagctatgctggaaacagc	69	86fba3ff37ae4f52aad91cda37bc2814	WRN_targeting	6205	7502	11590	6169	10205	7764	8230	10248	13075	11658	8661	9854	9162	9588	9510	11071	10403	7997	11661.5	9546	8187	9549	10737	10159.5	9508	341.66	454.861	436.221	425.256	537.7	440.913	408.436	559.838	535.284	436.74	459.465	497.622	430.08	431.312	546.508	456.144
331	WRN	ACAATCTGAACAAAAAACAA	CAATCTGAACAAAAAACAA	GCAATCTGAACAAAAAACAA	atcttgtggaaaggacgaaacaccGCAATCTGAACAAAAAACAAgtttaagagctatgctggaaacagc	69	00599c2fbd75434389b1abcdf12b3262	WRN_targeting	3981	3904	6564	5563	5784	3701	4866	3382	5972	5997	5184	6499	4967	4990	4775	2820	4962	4283.5	4677	5234	5673.5	4882.5	3891	5590.5	5733	219.56	237.187	247.488	383.58	305.191	210.701	241.897	185.425	245.034	225.149	275.412	328.537	224.311	217.061	139.951	218.094
332	WRN	ACAATGTCTTCCCGGATTGA	CAATGTCTTCCCGGATTGA	GCAATGTCTTCCCGGATTGA	atcttgtggaaaggacgaaacaccGCAATGTCTTCCCGGATTGAgtttaagagctatgctggaaacagc	69	6319d0c898cd42e69baf5fe32ba85595	WRN_targeting	6485	5843	9222	525	4191	5854	7884	3730	9807	9847	6528	4200	4714	7551	7899	3779	7927	6869	6768.5	7532.5	2358	7725	5853	8187.5	4457	357.032	354.494	347.3	37.1054	221.413	332.691	391.307	204.402	401.744	369.05	346.556	212.672	338.921	358.417	187.205	347.816
333	WRN	ACAATTCTTCATTAGCTTGA	CAATTCTTCATTAGCTTGA	GCAATTCTTCATTAGCTTGA	atcttgtggaaaggacgaaacaccGCAATTCTTCATTAGCTTGAgtttaagagctatgctggaaacagc	69	d76d606da2ba430692268dbe76f36d87	WRN_targeting	4326	4115	6605	5814	6288	4028	4120	4579	7510	6706	4181	5221	5991	5126	5340	5523	5864	4074	6044.5	5360	6051	5233	5693.5	5443.5	5606	238.501	249.952	249.027	400.842	331.698	229.229	204.966	250.699	307.882	251.65	222.319	264.128	230.398	242.626	273.138	257.557
334	WRN	ACAATTTCTATTATTTTTCA	CAATTTCTATTATTTTTCA	GCAATTTCTATTATTTTTCA	atcttgtggaaaggacgaaacaccGCAATTTCTATTATTTTTCAgtttaagagctatgctggaaacagc	69	5df4ff567f2b4e14a24f1c61abfa4a77	WRN_targeting	2641	2518	3998	3290	3979	2333	2904	3978	4081	4078	2429	3705	2944	2936	3056	3317	3712	2618.5	4029.5	3258	3634.5	2996	3514.5	3253.5	3324.5	145.993	153.336	151.131	227.261	210.263	133.189	144.766	217.926	167.762	153.423	129.578	187.725	132.391	139.279	164.44	163.405
335	WRN	ACACAAAAGCATGCAAATGC	CACAAAAGCATGCAAATGC	GCACAAAAGCATGCAAATGC	atcttgtggaaaggacgaaacaccGCACAAAAGCATGCAAATGCgtttaagagctatgctggaaacagc	69	04c78d5583f1483093bebd87848ea38d	WRN_targeting	4770	4528	6792	7072	6871	4084	5325	7124	6926	7238	5183	6475	6460	5564	6118	9420	6255	4704.5	7025	5660	6971.5	5841	7837.5	6210.5	6467.5	262.877	274.938	256.049	487.358	362.359	232.402	264.62	389.482	284.018	271.534	275.359	327.327	249.999	277.83	465.157	274.664
336	WRN	ACACAGAGTTGGGTAAACGA	CACAGAGTTGGGTAAACGA	GCACAGAGTTGGGTAAACGA	atcttgtggaaaggacgaaacaccGCACAGAGTTGGGTAAACGAgtttaagagctatgctggaaacagc	69	a5c7827f5bc34c48bcd2d99be3d2afad	WRN_targeting	5440	5029	8375	5148	6983	5600	6133	7950	8749	8688	6179	6852	7261	6775	6737	8257	7371	5866.5	8349.5	6702	6065.5	6756	7814	7433.5	7056.5	299.661	305.248	315.493	355.04	368.249	318.299	304.621	434.525	358.511	325.731	328.082	346.327	304.193	305.838	407.852	323.49
337	WRN	ACACAGTACACATCAGCTCC	CACAGTACACATCAGCTCC	GCACAGTACACATCAGCTCC	atcttgtggaaaggacgaaacaccGCACAGTACACATCAGCTCCgtttaagagctatgctggaaacagc	69	af355d8cd4c94451bb59e4c03e6bb19e	WRN_targeting	5505	5359	7713	5206	6211	5565	6777	6385	8327	8496	5912	5938	6660	7528	7629	5961	6958	6171	7356	6536	5708.5	7578.5	6459.5	7204	6299	303.229	325.212	290.634	359.028	327.648	316.316	336.503	349.183	341.267	318.554	313.948	300.263	337.891	346.2	294.72	305.421
338	WRN	ACACGTCTGCTGCATGCCTA	CACGTCTGCTGCATGCCTA	GCACGTCTGCTGCATGCCTA	atcttgtggaaaggacgaaacaccGCACGTCTGCTGCATGCCTAgtttaagagctatgctggaaacagc	69	679f252f41d4446394ed9707545cc109	WRN_targeting	6382	6392	9830	7410	8446	7439	7938	6865	9520	11129	6983	10957	7974	9255	8724	7022	8133	7688.5	8192.5	8111	7928	8989.5	7577.5	9056	9465.5	351.377	387.707	370.131	510.603	445.191	422.498	393.98	375.358	390.016	416.968	370.641	553.211	415.178	395.747	346.999	356.829
339	WRN	ACAGATCTTTTACCCAGTCA	CAGATCTTTTACCCAGTCA	GCAGATCTTTTACCCAGTCA	atcttgtggaaaggacgaaacaccGCAGATCTTTTACCCAGTCAgtttaagagctatgctggaaacagc	69	b91e77c208ed4580a2e0a73f7e901db3	WRN_targeting	5360	5359	8639	7180	8619	5696	5903	7995	9292	8116	6184	8312	7705	7217	6818	7430	7518	5799.5	8643.5	6999	7899.5	7017.5	7474	7150	8008.5	295.269	325.212	325.407	494.785	454.289	323.739	293.235	436.978	380.7	304.351	328.347	419.908	323.974	309.504	367.103	329.922
340	WRN	ACAGATGTTGCCAATAAAAA	CAGATGTTGCCAATAAAAA	GCAGATGTTGCCAATAAAAA	atcttgtggaaaggacgaaacaccGCAGATGTTGCCAATAAAAAgtttaagagctatgctggaaacagc	69	5128e1282baa4bdcb14f47f8396f45e6	WRN_targeting	4006	3469	4929	3336	5223	3201	3969	5106	5051	6486	3977	3636	4521	4621	4604	4540	5415	3585	5078.5	4199	4279.5	4612.5	4977.5	5231.5	4078.5	220.933	210.87	186.091	230.424	275.687	182.371	197.49	279.437	207.399	243.427	211.52	184.247	207.798	209.324	224.702	237.913
341	WRN	ACAGCAATGAGCGTGATACC	CAGCAATGAGCGTGATACC	GCAGCAATGAGCGTGATACC	atcttgtggaaaggacgaaacaccGCAGCAATGAGCGTGATACCgtttaagagctatgctggaaacagc	69	85231572ce1943308e11af6ee5992578	WRN_targeting	6086	4507	7921	97	1508	5352	6363	3105	7519	8153	5710	3656	4900	7026	7749	4709	7613	5857.5	5312	6214	802.5	7387.5	6161	6931.5	4278	335.127	273.667	298.445	7.67091	80.3086	304.247	316.008	170.32	308.249	305.734	303.256	185.255	315.426	351.63	233.029	334.078
342	WRN	ACAGCAGACAAAAGCTTAAA	CAGCAGACAAAAGCTTAAA	GCAGCAGACAAAAGCTTAAA	atcttgtggaaaggacgaaacaccGCAGCAGACAAAAGCTTAAAgtttaagagctatgctggaaacagc	69	9d6c4e46c13a41b2b438ac9363d18991	WRN_targeting	4148	3837	7105	2554	4844	4673	4584	4550	6565	7281	4561	4435	5126	5923	6072	7586	6947	4628.5	5557.5	5471	3699	5997.5	7266.5	5921	4780.5	228.729	233.133	267.803	176.644	255.755	265.775	227.936	249.118	269.266	273.141	242.434	224.515	266.065	275.748	374.789	304.94
343	WRN	ACAGCCACTTTTGTTAAGCC	CAGCCACTTTTGTTAAGCC	GCAGCCACTTTTGTTAAGCC	atcttgtggaaaggacgaaacaccGCAGCCACTTTTGTTAAGCCgtttaagagctatgctggaaacagc	69	7f044d4895674e8d842a98dade50ac35	WRN_targeting	4346	4824	7882	7648	7031	4694	5647	5783	7462	7458	5400	6542	7193	6647	6308	6632	7494	5170.5	6622.5	6353	7339.5	6477.5	7063	6429	6867.5	239.599	292.845	296.981	526.97	370.774	266.965	280.561	316.355	305.92	279.757	286.846	330.704	298.465	286.427	327.782	328.872
344	WRN	ACAGCGGACTTCAACCTTCA	CAGCGGACTTCAACCTTCA	GCAGCGGACTTCAACCTTCA	atcttgtggaaaggacgaaacaccGCAGCGGACTTCAACCTTCAgtttaagagctatgctggaaacagc	69	73852c20989841709ed9d3f539862d53	WRN_targeting	7601	7864	11515	8041	9891	8354	10195	8484	12405	14375	8472	11294	9851	10959	10522	11154	11544	9274.5	10444.5	9689.5	8966	10740.5	11349	11423.5	10572.5	418.301	476.761	433.405	553.998	521.186	474.342	505.716	463.644	507.906	538.293	449.461	570.195	491.435	477.104	550.597	506.064
345	WRN	ACAGGATATTCACAGGGTAT	CAGGATATTCACAGGGTAT	GCAGGATATTCACAGGGTAT	atcttgtggaaaggacgaaacaccGCAGGATATTCACAGGGTATgtttaagagctatgctggaaacagc	69	44268a606ae9484db08337e04b9d9e66	WRN_targeting	5036	5304	8586	990	2633	5019	5387	3452	5674	8376	5706	5402	4544	6948	6753	4977	6920	5203	4563	6945	1811.5	6850.5	5948.5	7041	4973	277.481	321.885	323.417	69.0845	139.474	285.379	267.69	189.242	232.857	314.069	303.044	273.25	311.935	306.562	246.235	303.759
346	WRN	ACAGGCTGTGAGGAACTGTA	CAGGCTGTGAGGAACTGTA	GCAGGCTGTGAGGAACTGTA	atcttgtggaaaggacgaaacaccGCAGGCTGTGAGGAACTGTAgtttaagagctatgctggaaacagc	69	37420f36f7e9432cbdc88cb5fd3f9933	WRN_targeting	9850	9167	15763	3242	7602	10178	12017	11876	15437	17860	11968	10421	10873	13149	12454	10555	14878	11097.5	13656.5	12465	5422	12801.5	12716.5	14914	10647	541.773	555.591	592.924	223.96	400.804	577.691	595.916	648.615	631.803	668.551	634.52	526.198	589.441	564.523	521.083	651.931
347	WRN	ACAGGTATCACGCTCATTGC	CAGGTATCACGCTCATTGC	GCAGGTATCACGCTCATTGC	atcttgtggaaaggacgaaacaccGCAGGTATCACGCTCATTGCgtttaagagctatgctggaaacagc	69	9bd57cca86dc43409783e9a2f25baa99	WRN_targeting	6577	5638	8144	972	5469	6150	7289	6242	9821	10089	6400	5666	5624	7593	7851	8017	9559	6719.5	8031.5	6891	3220.5	7722	8788	8244.5	5645	362.083	342.091	306.819	67.8466	288.625	349.463	361.851	341.385	402.316	378.096	339.78	286.555	340.8	356.245	396.026	419.218
348	WRN	ACAGGTCTTCTTCAGCCGGA	CAGGTCTTCTTCAGCCGGA	GCAGGTCTTCTTCAGCCGGA	atcttgtggaaaggacgaaacaccGCAGGTCTTCTTCAGCCGGAgtttaagagctatgctggaaacagc	69	72e9ab9341674e75a434a87b1f6a7931	WRN_targeting	5809	5837	8143	7230	8446	5979	7212	6682	8765	9130	6276	8431	8103	7453	7420	10932	7504	6595.5	7723.5	6990	7838	7436.5	9218	7703	8267	319.919	354.131	306.782	498.224	445.191	339.774	358.039	365.379	359.165	342.251	333.217	425.906	334.535	336.743	539.659	329.309
349	WRN	ACAGTATAGGTTTTAAATTA	CAGTATAGGTTTTAAATTA	GCAGTATAGGTTTTAAATTA	atcttgtggaaaggacgaaacaccGCAGTATAGGTTTTAAATTAgtttaagagctatgctggaaacagc	69	cab729bff9694e3a8758f393d3b38eb1	WRN_targeting	1418	1122	2102	2183	2008	1643	1534	1581	2292	2638	1791	1923	2162	1780	1823	2445	2008	1588.5	1936.5	1612	2095.5	1801.5	2226.5	2214.5	2042.5	78.8494	68.8795	79.9332	151.13	106.605	94.0933	76.9425	87.2141	94.6581	99.6003	95.8056	97.9154	80.6582	83.4878	121.474	88.8525
350	WRN	ACAGTTGACTTCAATCTCTG	CAGTTGACTTCAATCTCTG	GCAGTTGACTTCAATCTCTG	atcttgtggaaaggacgaaacaccGCAGTTGACTTCAATCTCTGgtttaagagctatgctggaaacagc	69	356dccc2d4a843b1a9cf7e526e9e975c	WRN_targeting	4520	4171	6620	3965	5705	5204	4736	5319	6164	6746	4827	4605	4904	5759	5565	5468	5640	4970	5741.5	5395.5	4835	5662	5554	5786.5	4754.5	249.152	253.34	249.591	273.682	301.037	295.862	235.461	291.052	252.88	253.145	256.515	233.083	258.725	252.807	270.428	247.757
351	WRN	ACAGTTTCTGGTCCTCAGTG	CAGTTTCTGGTCCTCAGTG	GCAGTTTCTGGTCCTCAGTG	atcttgtggaaaggacgaaacaccGCAGTTTCTGGTCCTCAGTGgtttaagagctatgctggaaacagc	69	99a2a2d730b54361b2656c7bc7d60c28	WRN_targeting	6646	6247	9490	144	757	6756	7412	1669	5876	9521	7167	3703	4688	8952	8323	1956	6246	7084	3772.5	7868.5	450.5	8637.5	4101	8344	4195.5	365.871	378.935	357.363	10.9032	40.8121	383.799	367.94	92.0129	241.111	356.865	380.381	187.624	401.618	377.602	97.3791	274.27
352	WRN	ACATAAAGCCTTTTCTAATG	CATAAAGCCTTTTCTAATG	GCATAAAGCCTTTTCTAATG	atcttgtggaaaggacgaaacaccGCATAAAGCCTTTTCTAATGgtttaagagctatgctggaaacagc	69	e3a2d3733cea40c58a62a43ce0559cf3	WRN_targeting	4422	4173	5813	5790	6650	4376	5082	5505	7748	6714	5053	6336	6912	5961	5638	7018	6430	4729	6626.5	4993	6220	5799.5	6724	5883.5	6624	243.772	253.461	219.287	399.191	350.736	248.947	252.59	301.195	317.607	251.949	268.478	320.322	267.765	256.11	346.802	282.32
353	WRN	ACATCACATATTAGTCATCC	CATCACATATTAGTCATCC	GCATCACATATTAGTCATCC	atcttgtggaaaggacgaaacaccGCATCACATATTAGTCATCCgtttaagagctatgctggaaacagc	69	a55b1e05c1fb42a5bb1fde95624f9e82	WRN_targeting	5542	4771	6808	5806	6621	5542	5864	4517	7603	7728	5162	6638	7529	6179	6334	5931	6583	5703	6060	5789.5	6213.5	6256.5	6257	6445	7083.5	305.261	289.639	256.65	400.292	349.211	315.013	291.304	247.318	311.682	289.849	274.248	335.542	277.521	287.603	293.242	289.014
354	WRN	ACATCCCAGCTTGCTTCCTT	CATCCCAGCTTGCTTCCTT	GCATCCCAGCTTGCTTCCTT	atcttgtggaaaggacgaaacaccGCATCCCAGCTTGCTTCCTTgtttaagagctatgctggaaacagc	69	b1023c05e1f04e498ebeccbc05da8435	WRN_targeting	6947	6566	10477	7920	8867	7349	8812	4030	8161	10618	6840	10016	9059	8874	8477	4257	7832	8080.5	6095.5	8521.5	8393.5	8675.5	6044.5	8729	9537.5	382.396	398.234	394.427	545.676	467.332	417.399	437.249	220.762	334.483	397.868	363.072	505.787	398.127	384.571	210.758	343.66
355	WRN	ACATCTTAGGCGAAAAATTT	CATCTTAGGCGAAAAATTT	GCATCTTAGGCGAAAAATTT	atcttgtggaaaggacgaaacaccGCATCTTAGGCGAAAAATTTgtttaagagctatgctggaaacagc	69	32fe415a098c47bf9f2bef38bb3872f6	WRN_targeting	3754	3081	4798	4454	4867	3263	3708	4062	4559	5367	3571	4769	4626	4153	4209	5379	4307	3485.5	4310.5	3939.5	4660.5	4181	4843	4469	4697.5	207.098	187.396	181.172	307.312	256.965	185.883	184.569	222.507	187.295	201.602	190.029	241.348	186.854	191.45	266.043	189.437
356	WRN	ACATCTTCTCCATCATGTTT	CATCTTCTCCATCATGTTT	GCATCTTCTCCATCATGTTT	atcttgtggaaaggacgaaacaccGCATCTTCTCCATCATGTTTgtttaagagctatgctggaaacagc	69	458e9e89fd25492eb6e433caf691f640	WRN_targeting	5857	4857	7716	8197	7795	6428	6175	6502	8118	8050	5752	8934	8180	6706	6987	8291	7936	6301.5	7310	6286.5	7996	6846.5	8113.5	6901	8557	322.554	294.842	290.747	564.726	410.954	365.214	306.701	355.563	332.726	301.884	305.479	451.256	301.105	317.151	409.527	348.21
357	WRN	ACATCTTGAGGCAAGTAACT	CATCTTGAGGCAAGTAACT	GCATCTTGAGGCAAGTAACT	atcttgtggaaaggacgaaacaccGCATCTTGAGGCAAGTAACTgtttaagagctatgctggaaacagc	69	7251ec90eab641ff886f52d3ed419b9e	WRN_targeting	5206	4967	8642	6393	8396	5543	6312	4882	7603	7915	6105	7379	7117	7396	7249	6675	7577	5927.5	6242.5	6804.5	7394.5	7322.5	7126	7010	7248	286.814	301.497	325.52	440.661	442.561	315.07	313.483	267.222	311.682	296.838	324.165	372.887	331.984	329.006	329.901	332.503
358	WRN	ACATGAAGGTTGAAGTCCGC	CATGAAGGTTGAAGTCCGC	GCATGAAGGTTGAAGTCCGC	atcttgtggaaaggacgaaacaccGCATGAAGGTTGAAGTCCGCgtttaagagctatgctggaaacagc	69	68f1575359554688b27129e3204cef8a	WRN_targeting	6739	6279	9330	7291	9139	6439	7673	8634	9199	9676	6885	9899	8353	8426	8213	7893	9581	7056	8916.5	7804.5	8215	8319.5	8737	8280.5	9126	370.977	380.871	351.355	502.419	481.637	365.837	380.861	471.824	376.899	362.659	365.454	499.89	378.078	372.625	389.916	420.181
359	WRN	ACATGACTTACTTAAGCTGT	CATGACTTACTTAAGCTGT	GCATGACTTACTTAAGCTGT	atcttgtggaaaggacgaaacaccGCATGACTTACTTAAGCTGTgtttaagagctatgctggaaacagc	69	d8bad7ed15574677beb34a27b6387e21	WRN_targeting	3610	3309	4829	698	3893	3717	4038	5082	4960	4898	4127	2994	2822	4428	4504	4662	4442	3877.5	5021	4069	2295.5	4466	4552	4512.5	2908	199.192	201.19	182.336	49.003	205.74	211.607	200.906	278.129	203.681	184.072	219.46	151.892	199.161	204.799	230.713	195.343
360	WRN	ACATGTAAAAAATGTAAAAT	CATGTAAAAAATGTAAAAT	GCATGTAAAAAATGTAAAAT	atcttgtggaaaggacgaaacaccGCATGTAAAAAATGTAAAATgtttaagagctatgctggaaacagc	69	d9647cd6af2342f18e8ba9731f6817ab	WRN_targeting	2490	1822	3759	2839	3227	2230	2654	2426	3596	3484	2431	2803	3088	2632	2741	3306	3431	2442	3011	2790.5	3033	2686.5	3368.5	2957.5	2945.5	137.703	111.229	142.156	196.244	170.714	127.353	132.389	133.293	147.944	131.221	129.684	142.266	118.787	125.026	163.898	151.11
361	WRN	ACATTAAAAATTCTGTAGAC	CATTAAAAATTCTGTAGAC	GCATTAAAAATTCTGTAGAC	atcttgtggaaaggacgaaacaccGCATTAAAAATTCTGTAGACgtttaagagctatgctggaaacagc	69	ccc38151a6b54f5c8fb4fc7107ab563c	WRN_targeting	2616	1957	3721	2893	2948	2108	2196	2651	3488	2976	2339	2547	2861	2524	2573	3406	3252	2152	3069.5	2839	2920.5	2548.5	3329	2657.5	2704	144.621	119.396	140.729	199.958	156.041	120.44	109.716	145.563	143.53	112.234	124.814	129.364	113.953	117.424	168.826	143.279
362	WRN	ACATTCATCATAGGTTTGTA	CATTCATCATAGGTTTGTA	GCATTCATCATAGGTTTGTA	atcttgtggaaaggacgaaacaccGCATTCATCATAGGTTTGTAgtttaagagctatgctggaaacagc	69	b73c736a3c894589a6944081ee1574e1	WRN_targeting	4275	4087	5571	440	3434	4758	4270	4645	4814	5914	4584	3494	4157	5204	5441	2697	4937	4514	4729.5	4829	1937	5322.5	3817	5249	3825.5	235.701	248.258	210.199	31.2598	181.601	270.591	212.391	254.298	197.715	222.047	243.652	177.091	233.888	247.197	133.891	217
363	WRN	ACATTTACAAAACAGAATTT	CATTTACAAAACAGAATTT	GCATTTACAAAACAGAATTT	atcttgtggaaaggacgaaacaccGCATTTACAAAACAGAATTTgtttaagagctatgctggaaacagc	69	e45e0e76dc0c4a5997fb5950819a01c9	WRN_targeting	3374	3059	4534	4763	5087	3233	3460	6274	4819	5192	3434	4782	4682	4020	3759	3656	4452	3346.5	5546.5	3796.5	4925	3889.5	4054	4313	4732	186.235	186.065	171.258	328.562	268.535	184.184	172.291	343.13	197.919	195.061	182.777	242.003	180.902	171.089	181.144	195.78
364	WRN	ACATTTCTAAAAAAAGGTAC	CATTTCTAAAAAAAGGTAC	GCATTTCTAAAAAAAGGTAC	atcttgtggaaaggacgaaacaccGCATTTCTAAAAAAAGGTACgtttaagagctatgctggaaacagc	69	9e239a955f4c4073a0e85f188d7bda76	WRN_targeting	2732	2583	3869	4187	4278	2748	2998	2467	4981	4381	2967	3959	3799	3307	3312	3687	3868	2873	3724	3226	4232.5	3309.5	3777.5	3674	3879	150.989	157.268	146.287	288.95	225.988	156.703	149.42	135.529	204.539	164.748	158.057	200.526	148.994	150.863	182.672	170.23
365	WRN	ACCAATCATCGTTTTTCATT	CCAATCATCGTTTTTCATT	GCCAATCATCGTTTTTCATT	atcttgtggaaaggacgaaacaccGCCAATCATCGTTTTTCATTgtttaagagctatgctggaaacagc	69	854c1f54100d407c97146723bc95416b	WRN_targeting	5260	4869	6710	8630	8215	5948	6253	5792	6391	7865	5484	8414	6705	6986	6484	6495	6979	6100.5	6091.5	5789.5	8422.5	6735	6737	6674.5	7559.5	289.778	295.568	252.97	594.505	433.042	338.017	310.562	316.846	262.156	294.969	291.293	425.049	313.636	294.391	321.032	306.34
366	WRN	ACCAATGGATTTGATATATT	CCAATGGATTTGATATATT	GCCAATGGATTTGATATATT	atcttgtggaaaggacgaaacaccGCCAATGGATTTGATATATTgtttaagagctatgctggaaacagc	69	5fbcb9a73be94ddc9198f46f0bb67c3e	WRN_targeting	3730	3330	5671	3673	5265	3444	4610	5326	6069	6573	3855	6613	4230	5014	4648	3423	5021	4027	5697.5	4500.5	4469	4831	4222	5214	5421.5	205.78	202.46	213.954	253.601	277.896	196.139	229.224	291.434	248.998	246.678	205.062	334.282	225.385	211.315	169.663	220.675
367	WRN	ACCACTTTAGAAATTAAAAC	CCACTTTAGAAATTAAAAC	GCCACTTTAGAAATTAAAAC	atcttgtggaaaggacgaaacaccGCCACTTTAGAAATTAAAACgtttaagagctatgctggaaacagc	69	c9fd1e7563dc43e8a76cc872bacb7d54	WRN_targeting	1800	1790	2543	2859	2493	1485	1723	3117	2939	3148	2041	2508	2266	2089	1916	3115	2958	1604	3028	2166.5	2676	2002.5	3036.5	2594.5	2387	99.8215	109.293	96.4934	197.62	132.112	85.141	86.2992	170.974	121.097	118.662	109.039	127.398	94.4865	87.6959	154.487	130.416
368	WRN	ACCAGAACAATTATGTTTCT	CCAGAACAATTATGTTTCT	GCCAGAACAATTATGTTTCT	atcttgtggaaaggacgaaacaccGCCAGAACAATTATGTTTCTgtttaagagctatgctggaaacagc	69	30646652c275432e8830f09de294ddd9	WRN_targeting	2719	2722	3877	4291	4038	2757	3615	3085	3671	4447	3140	3774	3712	3613	3571	2927	3238	3186	3378	3299.5	4164.5	3592	3082.5	3793.5	3743	150.275	165.677	146.587	296.102	213.366	157.213	179.965	169.229	151.008	167.215	167.214	191.202	162.688	162.582	145.224	142.666
369	WRN	ACCAGACTGTTAAGGCTCCA	CCAGACTGTTAAGGCTCCA	GCCAGACTGTTAAGGCTCCA	atcttgtggaaaggacgaaacaccGCCAGACTGTTAAGGCTCCAgtttaagagctatgctggaaacagc	69	7b35550188be45e9bb36ffc7f8ad0925	WRN_targeting	7017	6941	11646	263	473	8042	8713	4624	8801	12117	8008	4293	5174	9580	9779	6305	10095	8377.5	6712.5	9293.5	368	9679.5	8200	10062.5	4733.5	386.239	420.921	438.324	19.0871	25.876	456.664	432.347	253.153	360.636	453.896	424.899	217.359	429.722	443.484	311.67	442.669
370	WRN	ACCAGTTGAATTAAGTACAG	CCAGTTGAATTAAGTACAG	GCCAGTTGAATTAAGTACAG	atcttgtggaaaggacgaaacaccGCCAGTTGAATTAAGTACAGgtttaagagctatgctggaaacagc	69	c4321c3f095b498db7b2eb6f256db044	WRN_targeting	3746	3411	6216	3291	4398	4198	4969	6041	5973	5833	4174	4868	4297	5003	4643	6442	5416	4583.5	6007	4813.5	3844.5	4823	5929	5003.5	4582.5	206.659	207.361	234.42	227.33	232.299	238.861	246.996	330.424	245.075	219.019	221.948	246.338	224.893	211.088	318.42	237.957
371	WRN	ACCAGTTGTTTTCCGTGAAG	CCAGTTGTTTTCCGTGAAG	GCCAGTTGTTTTCCGTGAAG	atcttgtggaaaggacgaaacaccGCCAGTTGTTTTCCGTGAAGgtttaagagctatgctggaaacagc	69	886a61b6f16a44a48c33fe3a5d729b05	WRN_targeting	6351	6100	8822	8735	8413	5428	7299	6861	9810	9082	6318	7991	7679	7606	7783	6772	8950	6363.5	8335.5	7461	8574	7694.5	7861	7700	7835	349.675	370.042	332.279	601.726	443.456	308.554	362.346	375.14	401.867	340.457	335.44	403.731	341.382	353.168	334.681	392.573
372	WRN	ACCATCCATTTCAAAGCCTT	CCATCCATTTCAAAGCCTT	GCCATCCATTTCAAAGCCTT	atcttgtggaaaggacgaaacaccGCCATCCATTTCAAAGCCTTgtttaagagctatgctggaaacagc	69	a75a8c3c9e9e4fa78a148123e8e9c82f	WRN_targeting	4061	4019	5088	6753	6212	4623	4651	5327	7138	6258	4514	5994	5433	5746	5438	7550	6153	4637	6232.5	4553.5	6482.5	5592	6851.5	5386	5713.5	223.952	244.144	192.062	465.419	327.701	262.942	231.253	291.489	292.681	234.905	239.946	303.086	258.144	247.061	373.015	270.201
373	WRN	ACCATGCGGGCATGAGTTTT	CCATGCGGGCATGAGTTTT	GCCATGCGGGCATGAGTTTT	atcttgtggaaaggacgaaacaccGCCATGCGGGCATGAGTTTTgtttaagagctatgctggaaacagc	69	5f09be5975ca4ed686520f2ae95feafb	WRN_targeting	5619	4907	7697	7865	9169	5347	7027	6506	9394	7838	5459	7232	7700	7047	6314	5610	7641	6187	7950	6302	8517	6680.5	6625.5	6648.5	7466	309.488	297.867	290.034	541.894	483.215	303.964	348.88	355.781	384.868	293.96	289.969	365.478	316.366	286.698	277.425	335.303
374	WRN	ACCATTTAACAACGTATTTA	CCATTTAACAACGTATTTA	GCCATTTAACAACGTATTTA	atcttgtggaaaggacgaaacaccGCCATTTAACAACGTATTTAgtttaagagctatgctggaaacagc	69	31acb7187cc044b5b927a65e56fa5fc9	WRN_targeting	4148	4031	6440	6359	5184	4134	4578	7288	6874	6086	4316	5741	6014	5229	5381	6183	6026	4356	7081	5235.5	5771.5	5305	6104.5	5201	5877.5	228.729	244.87	242.831	438.323	273.636	235.235	227.639	398.425	281.893	228.476	229.465	290.335	235.007	244.482	305.658	264.645
375	WRN	ACCCAATTATCATCCTCCTC	CCCAATTATCATCCTCCTC	GCCCAATTATCATCCTCCTC	atcttgtggaaaggacgaaacaccGCCCAATTATCATCCTCCTCgtttaagagctatgctggaaacagc	69	91e7e75627264e81bcb71c0416524471	WRN_targeting	4967	4693	6198	2010	4603	5409	4891	6199	6257	7576	5180	5713	4909	6352	6718	5357	6455	5150	6228	5445.5	3306.5	6535	5906	6378	5311	273.693	284.92	233.744	139.232	243.08	307.477	243.135	339.04	256.68	284.167	275.2	288.924	285.263	304.979	264.959	283.414
376	WRN	ACCGCGCCCGGCCTCAGTCA	CCGCGCCCGGCCTCAGTCA	GCCGCGCCCGGCCTCAGTCA	atcttgtggaaaggacgaaacaccGCCGCGCCCGGCCTCAGTCAgtttaagagctatgctggaaacagc	69	8096df4f0c9f45ae82a39583d1418cee	WRN_targeting	7723	7278	11559	10341	11794	7441	8762	10868	11616	12743	8635	12624	11520	9707	10200	12382	11616	8101.5	11242	9418.5	11067.5	9953.5	11999	10689	12072	424.999	441.309	435.057	712.174	621.269	422.611	434.773	593.647	475.665	477.294	458.089	637.225	435.406	462.534	611.105	509.214
377	WRN	ACCGGGAAAACATCTCCTTT	CCGGGAAAACATCTCCTTT	GCCGGGAAAACATCTCCTTT	atcttgtggaaaggacgaaacaccGCCGGGAAAACATCTCCTTTgtttaagagctatgctggaaacagc	69	922371d0165e44aaa4f7f6c20612948c	WRN_targeting	3758	3607	5695	5294	5096	4411	5301	5113	6505	6749	4177	5945	4615	5403	4948	4622	5699	4856	5809	4651	5195	5175.5	5160.5	5463	5280	207.317	219.219	214.856	365.08	269.008	250.93	263.432	279.819	266.814	253.257	222.107	300.616	242.794	224.889	228.742	250.338
378	WRN	ACCGTTTACCTTTTTCGTAA	CCGTTTACCTTTTTCGTAA	GCCGTTTACCTTTTTCGTAA	atcttgtggaaaggacgaaacaccGCCGTTTACCTTTTTCGTAAgtttaagagctatgctggaaacagc	69	739be37f5abd4397875096606f190b52	WRN_targeting	4296	2884	4716	4554	5334	2904	3560	2981	5138	4568	3412	4182	4591	3997	3957	3575	4100	3232	4059.5	3800	4944	3977	3837.5	3990	4386.5	236.854	175.478	178.093	314.189	281.525	165.542	177.242	163.558	210.954	171.738	181.612	211.765	179.873	180.048	177.153	180.38
379	WRN	ACCTAACAGAATATTAAATT	CCTAACAGAATATTAAATT	GCCTAACAGAATATTAAATT	atcttgtggaaaggacgaaacaccGCCTAACAGAATATTAAATTgtttaagagctatgctggaaacagc	69	dc6fbb9c50224c7e925e4be81495a4f2	WRN_targeting	2259	2188	3836	2793	3428	2137	2765	2703	3151	4512	2301	2712	2883	3197	2462	4341	3619	2451	2927	3012	3110.5	2829.5	3980	3406.5	2797.5	125.021	133.371	145.047	193.081	181.285	122.084	137.885	148.398	129.759	169.645	122.802	137.679	144.071	112.402	214.897	159.336
380	WRN	ACCTAGGCATGCAGCAGACG	CCTAGGCATGCAGCAGACG	GCCTAGGCATGCAGCAGACG	atcttgtggaaaggacgaaacaccGCCTAGGCATGCAGCAGACGgtttaagagctatgctggaaacagc	69	1b29047a08f948a29f261c68b1bd5489	WRN_targeting	5405	4840	7640	2891	5328	4418	6223	11603	7688	8594	5868	6584	6401	7488	6238	9131	7726	5320.5	9645.5	6240	4109.5	6863	8428.5	7231	6492.5	297.739	293.813	287.893	199.821	281.21	251.326	309.077	633.728	315.155	322.217	311.619	332.821	336.101	283.259	450.917	339.022
381	WRN	ACCTCAAGAAGAACAGAAGA	CCTCAAGAAGAACAGAAGA	GCCTCAAGAAGAACAGAAGA	atcttgtggaaaggacgaaacaccGCCTCAAGAAGAACAGAAGAgtttaagagctatgctggaaacagc	69	f4352ce2037d4959a9c0cf670a4fd98a	WRN_targeting	6124	7228	10931	5385	7896	7615	9045	5553	10227	11157	8020	8027	8234	9379	9614	5881	9207	8330	7890	9079.5	6640.5	9496.5	7544	9588.5	8130.5	337.213	438.284	411.475	371.339	416.266	432.47	448.784	303.813	418.906	418.014	425.534	405.545	420.727	436.018	290.778	403.818
382	WRN	ACCTGACATGGAAGAAACGT	CCTGACATGGAAGAAACGT	GCCTGACATGGAAGAAACGT	atcttgtggaaaggacgaaacaccGCCTGACATGGAAGAAACGTgtttaagagctatgctggaaacagc	69	013b10652360444bb2f7d26eab6105c2	WRN_targeting	5980	5211	8656	4975	7385	5972	7090	7131	8947	8925	6498	5940	7014	7360	7604	7056	8737	6531	8039	6933.5	6180	7482	7896.5	7711.5	6477	329.307	316.258	326.045	343.142	389.391	339.377	351.999	389.863	366.602	334.589	344.968	300.364	330.373	345.069	348.674	383.254
383	WRN	ACCTGAGTCTCCTGCTCTTG	CCTGAGTCTCCTGCTCTTG	GCCTGAGTCTCCTGCTCTTG	atcttgtggaaaggacgaaacaccGCCTGAGTCTCCTGCTCTTGgtttaagagctatgctggaaacagc	69	a8f0587450164f9fbd08d9b884d68926	WRN_targeting	4921	5077	7594	6763	7236	5476	5418	6832	8006	8054	5368	5879	6993	6669	6682	5411	7916	5447	7419	6335.5	6999.5	6675.5	6663.5	6711	6436	271.167	308.152	286.166	466.107	381.555	311.273	269.225	373.558	328.15	302.034	285.152	297.29	299.45	303.35	267.619	347.335
384	WRN	ACCTGGAGCCTTAACAGTCT	CCTGGAGCCTTAACAGTCT	GCCTGGAGCCTTAACAGTCT	atcttgtggaaaggacgaaacaccGCCTGGAGCCTTAACAGTCTgtttaagagctatgctggaaacagc	69	00f7afdde0d3467d93582b1d7870a68b	WRN_targeting	4042	4009	6072	6272	5673	4230	5210	6919	7521	7163	4875	4913	5956	5630	5428	5539	6720	4720	7220	5040.5	5972.5	5529	6129.5	6019	5434.5	222.909	243.539	229.012	432.34	299.354	240.674	258.927	378.303	308.331	268.731	259.055	248.605	252.953	246.608	273.926	295.008
385	WRN	ACCTGTAATCCCACTATTTT	CCTGTAATCCCACTATTTT	GCCTGTAATCCCACTATTTT	atcttgtggaaaggacgaaacaccGCCTGTAATCCCACTATTTTgtttaagagctatgctggaaacagc	69	cef003e1afcd4eabaa5dec2d3c23aeb6	WRN_targeting	4435	4311	7231	7061	7033	4627	5884	4858	7882	7790	4882	6921	6419	5626	5713	5157	7249	5255.5	6370	5771	7047	5669.5	6203	6336	6670	244.485	261.81	272.535	486.601	370.879	263.168	292.294	265.914	323.083	292.166	259.426	349.805	252.774	259.504	255.104	318.153
386	WRN	ACCTGTATTTAGAAGTTAGG	CCTGTATTTAGAAGTTAGG	GCCTGTATTTAGAAGTTAGG	atcttgtggaaaggacgaaacaccGCCTGTATTTAGAAGTTAGGgtttaagagctatgctggaaacagc	69	55a44ce8d5b545d1b9742a84feede739	WRN_targeting	3430	3087	5311	4290	4995	3201	3451	4034	5159	5383	3645	5449	4290	3940	4167	4597	4904	3326	4596.5	4199	4642.5	4053.5	4750.5	4514	4869.5	189.31	187.759	200.436	296.033	263.696	182.371	171.846	220.98	211.813	202.2	193.946	275.619	177.322	189.55	227.511	215.556
387	WRN	ACCTTCTGGTAATGCAATGC	CCTTCTGGTAATGCAATGC	GCCTTCTGGTAATGCAATGC	atcttgtggaaaggacgaaacaccGCCTTCTGGTAATGCAATGCgtttaagagctatgctggaaacagc	69	ac2ac9f074214ccbbfc3ab460d9e244f	WRN_targeting	4835	3859	4924	6062	5856	4128	4681	4615	5602	5612	4454	4907	5229	4678	5182	5563	6009	4404.5	5108.5	4391.5	5959	4930	5786	5033	5068	266.446	234.464	185.903	417.898	308.978	234.895	232.738	252.662	229.915	210.759	236.77	248.303	210.349	235.477	275.109	263.901
388	WRN	ACCTTGTTTTGACAAGAAAT	CCTTGTTTTGACAAGAAAT	GCCTTGTTTTGACAAGAAAT	atcttgtggaaaggacgaaacaccGCCTTGTTTTGACAAGAAATgtttaagagctatgctggaaacagc	69	40cad03de15c437195528a1163feb2bf	WRN_targeting	3822	4058	5326	5617	5514	3523	3786	5564	5857	5846	4511	5547	5295	5077	4952	6775	5600	3654.5	5710.5	4692	5565.5	5014.5	6187.5	5178.5	5421	210.831	246.503	200.999	387.294	290.992	200.615	188.43	304.413	240.335	219.505	239.787	280.558	228.205	225.07	334.828	246.007
389	WRN	ACCTTTTTATTGGCAACATC	CCTTTTTATTGGCAACATC	GCCTTTTTATTGGCAACATC	atcttgtggaaaggacgaaacaccGCCTTTTTATTGGCAACATCgtttaagagctatgctggaaacagc	69	2f0b50598f104626b65bb0c56d0c1fab	WRN_targeting	4278	4017	6574	6350	7280	3991	4876	6664	6310	6558	4876	6444	6188	5414	5051	4915	6083	4433.5	6487	5295.5	6815	5232.5	5499	5717	6316	235.866	244.023	247.863	437.704	383.869	227.132	242.392	364.397	258.846	246.118	259.108	325.765	243.286	229.55	243.18	267.139
390	WRN	ACGAAAAAGGTAAACGGTGT	CGAAAAAGGTAAACGGTGT	GCGAAAAAGGTAAACGGTGT	atcttgtggaaaggacgaaacaccGCGAAAAAGGTAAACGGTGTgtttaagagctatgctggaaacagc	69	11d82542e6934ba7b4c68afdb0b777ef	WRN_targeting	4524	4270	7277	1960	4354	4655	5517	4557	6363	7461	5097	3907	5218	5844	5905	8126	6726	5086	5460	5773.5	3157	5874.5	7426	6279	4562.5	249.371	259.329	274.262	135.794	229.985	264.755	274.126	249.5	261.012	279.869	270.807	197.905	262.529	268.192	401.397	295.271
391	WRN	ACGAGGCTGTCTCCAGGAGA	CGAGGCTGTCTCCAGGAGA	GCGAGGCTGTCTCCAGGAGA	atcttgtggaaaggacgaaacaccGCGAGGCTGTCTCCAGGAGAgtttaagagctatgctggaaacagc	69	9b2a7a4ad2dc402e9b0b43258d9d3dea	WRN_targeting	4219	4165	6234	5103	5769	4065	4929	5245	6263	7389	5299	7348	5710	6543	5608	7194	6160	4497	5754	5199.5	5436	6075.5	6677	6344	6529	232.627	252.977	235.096	351.945	304.403	231.325	245.016	287.017	256.925	277.178	281.5	371.325	293.811	254.753	355.474	270.508
392	WRN	ACGATGATTATTTAACTTTA	CGATGATTATTTAACTTTA	GCGATGATTATTTAACTTTA	atcttgtggaaaggacgaaacaccGCGATGATTATTTAACTTTAgtttaagagctatgctggaaacagc	69	b07ce10b5f7648b2bb918a9e89c49a06	WRN_targeting	1507	1340	2737	2448	1793	1121	1632	2515	2070	1953	1451	1631	1635	1871	1598	1796	1921	1376.5	2292.5	2038.5	2120.5	1734.5	1858.5	1702	1633	83.7356	82.0682	103.778	169.355	95.2973	64.5165	81.7941	138.146	85.5865	73.9971	77.8079	83.1992	84.7306	73.3069	89.4953	85.0461
393	WRN	ACGCTCATTGCTGTGGATGA	CGCTCATTGCTGTGGATGA	GCGCTCATTGCTGTGGATGA	atcttgtggaaaggacgaaacaccGCGCTCATTGCTGTGGATGAgtttaagagctatgctggaaacagc	69	33e805c978a6435cbcb0d959e922727c	WRN_targeting	5272	4838	6506	5173	6082	4954	5233	5878	8207	7922	5259	5892	6157	5773	6228	7096	6947	5093.5	7042.5	5672	5627.5	6000.5	7021.5	6590.5	6024.5	290.437	293.692	245.31	356.759	320.864	281.697	260.066	321.536	336.363	297.1	279.382	297.945	259.352	282.807	350.645	304.94
394	WRN	ACGCTGAGAATTCTGAAATT	CGCTGAGAATTCTGAAATT	GCGCTGAGAATTCTGAAATT	atcttgtggaaaggacgaaacaccGCGCTGAGAATTCTGAAATTgtttaagagctatgctggaaacagc	69	8294c83850814ef7a1296eddeb320c50	WRN_targeting	3463	3348	5145	4578	4986	3674	4143	4023	6013	5462	3958	4846	4882	4723	4366	4871	4897	3908.5	5018	4246.5	4782	4544.5	4884	4710	4864	191.122	203.549	194.202	315.839	263.223	209.171	206.104	220.38	246.71	205.153	210.515	245.229	212.363	198.554	241.012	215.25
395	WRN	ACGTAGTTGGAAAAGAGAAG	CGTAGTTGGAAAAGAGAAG	GCGTAGTTGGAAAAGAGAAG	atcttgtggaaaggacgaaacaccGCGTAGTTGGAAAAGAGAAGgtttaagagctatgctggaaacagc	69	76f1da6c9328416c9e4f21e09df0836c	WRN_targeting	5007	3825	6948	898	3323	4816	4790	5418	7215	7976	4933	4328	3684	5707	5425	5829	6046	4803	6316.5	5386.5	2110.5	5566	5937.5	6454.5	4006	275.889	232.407	261.908	62.7575	175.763	273.877	238.135	296.451	295.827	299.118	262.126	219.123	256.398	246.473	288.216	265.52
396	WRN	ACGTCCTATGTAATTGAGAG	CGTCCTATGTAATTGAGAG	GCGTCCTATGTAATTGAGAG	atcttgtggaaaggacgaaacaccGCGTCCTATGTAATTGAGAGgtttaagagctatgctggaaacagc	69	fe869f2d86494fe6ab8f41ab32fabdd8	WRN_targeting	4722	4853	8376	6927	8100	5319	6082	6817	8473	8945	5919	6395	6807	6800	7060	5761	6086	5700.5	7645	6614.5	7513.5	6930	5923.5	7432	6601	260.242	294.6	315.531	477.386	426.994	302.378	302.097	372.741	347.233	335.336	314.319	323.295	305.312	320.454	284.865	267.27
397	WRN	ACGTGACTTTGATATCAAAT	CGTGACTTTGATATCAAAT	GCGTGACTTTGATATCAAAT	atcttgtggaaaggacgaaacaccGCGTGACTTTGATATCAAATgtttaagagctatgctggaaacagc	69	0c1670fe0d134885a2540b9deb67755b	WRN_targeting	4249	2529	4658	4347	5593	2948	2986	3650	5735	4603	3363	4534	4434	3805	4098	2825	4564	2967	4692.5	3593.5	4970	3951.5	3694.5	3983	4484	234.274	154.001	175.915	299.953	295.146	168.035	148.825	200.04	235.35	173.046	179.019	229.505	171.281	186.428	140.198	200.681
398	WRN	ACGTGAGTACATCACCTAAC	CGTGAGTACATCACCTAAC	GCGTGAGTACATCACCTAAC	atcttgtggaaaggacgaaacaccGCGTGAGTACATCACCTAACgtttaagagctatgctggaaacagc	69	1e1ccd324f694b3192088c416e2faec9	WRN_targeting	7996	7037	10942	6908	10283	7260	9090	9812	11731	12364	7854	9030	9367	9326	9581	8571	11171	8175	10771.5	8989.5	8595.5	9453.5	9871	10109	9198.5	439.987	426.729	411.888	476.079	541.802	412.356	451.011	536.062	480.365	463.128	416.747	456.094	418.355	434.525	423.324	489.745
399	WRN	ACGTTTCTTCCATGTCAGGT	CGTTTCTTCCATGTCAGGT	GCGTTTCTTCCATGTCAGGT	atcttgtggaaaggacgaaacaccGCGTTTCTTCCATGTCAGGTgtttaagagctatgctggaaacagc	69	e6cc9e5ea77d45b38b9acb595268bfcb	WRN_targeting	4405	3841	6003	6280	6779	4637	4388	5584	6740	6100	4735	5331	5831	5184	4980	5375	5973	4512.5	6162	4922	6529.5	5082	5674	5417.5	5581	242.838	233.375	226.421	432.89	357.52	263.735	218.233	305.503	276.417	228.999	251.645	269.672	232.993	226.337	265.845	262.326
400	WRN	ACTAAAGAAGAAGAAGAAGA	CTAAAGAAGAAGAAGAAGA	GCTAAAGAAGAAGAAGAAGA	atcttgtggaaaggacgaaacaccGCTAAAGAAGAAGAAGAAGAgtttaagagctatgctggaaacagc	69	ae27f7ced28543c980a144d8fc03b86b	WRN_targeting	4100	4402	7879	3655	5750	4216	5604	4763	7381	7323	5677	5097	5686	6736	6037	7050	6333	4910	6072	6140.5	4702.5	6386.5	6691.5	6500	5391.5	226.093	267.315	296.868	252.363	303.403	239.881	278.433	260.733	302.61	274.711	301.509	257.879	302.448	274.165	348.379	278.077
401	WRN	ACTAATGAAAAACGATGATT	CTAATGAAAAACGATGATT	GCTAATGAAAAACGATGATT	atcttgtggaaaggacgaaacaccGCTAATGAAAAACGATGATTgtttaagagctatgctggaaacagc	69	52d7eb37fabd453bb51285ad7da0fad6	WRN_targeting	5301	4065	6097	3925	5277	3973	4628	8008	5798	6210	4523	5513	4592	4645	4908	4773	5799	4300.5	6903	5081	4601	4776.5	5286	5366.5	5052.5	292.029	246.927	229.951	270.931	278.527	226.112	230.115	437.687	237.924	233.111	240.423	278.844	208.872	223.079	236.183	254.713
402	WRN	ACTACCTTCTGGTAATGCAA	CTACCTTCTGGTAATGCAA	GCTACCTTCTGGTAATGCAA	atcttgtggaaaggacgaaacaccGCTACCTTCTGGTAATGCAAgtttaagagctatgctggaaacagc	69	93ec943653014ab19203369f047050a9	WRN_targeting	4077	4079	5248	4499	4991	3932	4212	6027	6921	6571	4399	5043	5083	5388	5536	4645	5889	4072	6474	4663.5	4745	5462	5267	5485	5063	224.831	247.774	198.07	310.406	263.486	223.789	209.52	329.661	283.813	246.604	233.859	255.157	242.123	251.495	229.876	258.651
403	WRN	ACTACTACTAATTCTTCTTC	CTACTACTAATTCTTCTTC	GCTACTACTAATTCTTCTTC	atcttgtggaaaggacgaaacaccGCTACTACTAATTCTTCTTCgtttaagagctatgctggaaacagc	69	b626cceaeed645dd926b7b1ee47cbc1e	WRN_targeting	3855	2681	4580	4092	4325	2810	3562	2907	5246	4560	3081	4125	3996	3728	4051	3450	5156	3186	4076.5	3630.5	4208.5	3889.5	4303	3820.5	4060.5	212.643	163.197	172.986	282.416	228.46	160.216	177.341	159.523	215.368	171.439	164.091	208.892	167.835	184.301	170.994	226.581
404	WRN	ACTATACACAATGGATCCAG	CTATACACAATGGATCCAG	GCTATACACAATGGATCCAG	atcttgtggaaaggacgaaacaccGCTATACACAATGGATCCAGgtttaagagctatgctggaaacagc	69	92b835b922f94bd1b7fbf4ef78af818a	WRN_targeting	6689	5776	10000	57	506	7144	7870	5040	9265	10256	7086	4744	4781	8757	8802	6382	8554	7507	7152.5	7888	281.5	8779.5	7468	8671	4762.5	368.232	350.44	376.515	4.92002	27.6115	405.783	390.614	275.838	379.596	384.338	376.094	240.088	392.891	399.276	315.464	375.248
405	WRN	ACTATCCATCTCATTAGAAA	CTATCCATCTCATTAGAAA	GCTATCCATCTCATTAGAAA	atcttgtggaaaggacgaaacaccGCTATCCATCTCATTAGAAAgtttaagagctatgctggaaacagc	69	86f1b937ca5743d4b6a8d88956f8cf0c	WRN_targeting	4791	3899	7019	7474	6542	4632	5048	5623	7033	7274	4901	6454	7784	5814	5802	6060	6118	4840	6328	5459	7008	5808	6089	6087.5	7119	264.03	236.884	264.574	515.004	345.056	263.452	250.907	307.63	288.39	272.88	260.432	326.269	261.187	263.531	299.598	268.67
406	WRN	ACTATTACTTGTCCACTTTT	CTATTACTTGTCCACTTTT	GCTATTACTTGTCCACTTTT	atcttgtggaaaggacgaaacaccGCTATTACTTGTCCACTTTTgtttaagagctatgctggaaacagc	69	898923623ae94546a0d188de4edf412d	WRN_targeting	3825	3164	5382	5061	5600	3568	3852	4465	7097	5227	4229	4495	5832	4418	4456	4768	4676	3710	5781	4273	5330.5	4437	4722	4728	5163.5	210.996	192.418	203.102	349.056	295.515	203.165	191.698	244.483	291.005	196.369	224.86	227.539	198.713	202.627	235.936	205.581
407	WRN	ACTATTTTGGGGGACTGAGG	CTATTTTGGGGGACTGAGG	GCTATTTTGGGGGACTGAGG	atcttgtggaaaggacgaaacaccGCTATTTTGGGGGACTGAGGgtttaagagctatgctggaaacagc	69	99ffa85e26564cbbad8479371a9446fd	WRN_targeting	5110	4389	6656	4978	5469	4803	5515	7557	6085	5637	4611	4853	5227	5045	4973	6681	5993	5159	6821	5522.5	5223.5	5009	6337	5124	5040	281.543	266.529	250.942	343.348	288.625	273.141	274.027	413.094	249.652	211.694	245.081	245.582	226.773	226.02	330.197	263.201
408	WRN	ACTCAAGGCATGTGTTCGGA	CTCAAGGCATGTGTTCGGA	GCTCAAGGCATGTGTTCGGA	atcttgtggaaaggacgaaacaccGCTCAAGGCATGTGTTCGGAgtttaagagctatgctggaaacagc	69	25a94f8a15544845906159571660bb81	WRN_targeting	5327	5379	8236	5722	7489	5646	5979	7571	9168	7873	5709	7502	7460	6713	6865	6418	8099	5812.5	8369.5	6807.5	6605.5	6789	7258.5	6791	7481	293.457	326.422	310.274	394.515	394.861	320.906	296.998	413.857	375.633	295.268	303.203	379.086	301.419	311.63	317.238	355.341
409	WRN	ACTCAGGAGGCGGAGATTGC	CTCAGGAGGCGGAGATTGC	GCTCAGGAGGCGGAGATTGC	atcttgtggaaaggacgaaacaccGCTCAGGAGGCGGAGATTGCgtttaagagctatgctggaaacagc	69	01221947e3b945de8bba941aa7ee20e9	WRN_targeting	4738	4609	5882	78	392	4010	5081	1363	4418	6538	5133	2993	3000	5925	5125	1377	4190	4545.5	2890.5	5245.5	235	5525	2783.5	5835.5	2996.5	261.12	279.838	221.878	6.36424	21.616	228.209	252.541	75.3263	181.533	245.37	272.713	151.841	266.154	232.898	68.8497	184.318
410	WRN	ACTCCAAATTTTGGAACAGC	CTCCAAATTTTGGAACAGC	GCTCCAAATTTTGGAACAGC	atcttgtggaaaggacgaaacaccGCTCCAAATTTTGGAACAGCgtttaagagctatgctggaaacagc	69	5338ed7b47884ff28c52cbe29bdabe74	WRN_targeting	4195	4610	6709	7613	5971	4550	5044	6963	6245	6278	4827	5796	5979	5678	5229	7651	6647	4797	6604	5659.5	6792	5453.5	7149	5552.5	5887.5	231.309	279.899	252.933	524.563	315.026	258.806	250.709	380.702	256.19	235.652	256.515	293.107	255.101	237.604	377.992	291.814
411	WRN	ACTCGGCAGCGCGGGAATAA	CTCGGCAGCGCGGGAATAA	GCTCGGCAGCGCGGGAATAA	atcttgtggaaaggacgaaacaccGCTCGGCAGCGCGGGAATAAgtttaagagctatgctggaaacagc	69	0c6d88cd51804b2fa74177f697dda67e	WRN_targeting	6293	5577	9652	4298	6594	5979	7264	4917	7037	9047	5999	7151	5894	7505	6974	4873	6661	6621.5	5977	7614.5	5446	7239.5	5767	7523	6522.5	346.491	338.401	363.447	296.583	347.791	339.774	360.613	269.131	288.553	339.149	318.554	361.396	336.862	316.562	241.11	292.427
412	WRN	ACTCGGGAGGCTGAGGCAGG	CTCGGGAGGCTGAGGCAGG	GCTCGGGAGGCTGAGGCAGG	atcttgtggaaaggacgaaacaccGCTCGGGAGGCTGAGGCAGGgtttaagagctatgctggaaacagc	69	ad6580d59bac4c318333611ae6229346	WRN_targeting	6818	6074	10459	15	270	6723	7606	370	488	9899	6336	4568	4286	7800	8286	66	643	7164.5	429	8266.5	142.5	8043	354.5	8117.5	4427	375.314	368.469	393.751	2.03158	15.1998	381.929	377.544	21.1766	20.9412	370.994	336.393	231.218	350.064	375.928	4.25206	29.132
413	WRN	ACTCTTCAGAAATAAAATAT	CTCTTCAGAAATAAAATAT	GCTCTTCAGAAATAAAATAT	atcttgtggaaaggacgaaacaccGCTCTTCAGAAATAAAATATgtttaagagctatgctggaaacagc	69	ddd4a6c453384232b47e8c834ecc0a1f	WRN_targeting	1678	1439	2298	2251	2027	1481	1062	1675	2205	2164	1511	1534	1634	1878	1887	3131	1873	1271.5	1940	1868.5	2139	1882.5	2502	1837.5	1584	93.1236	88.0575	87.2932	155.806	107.604	84.9143	53.5756	92.3401	91.103	81.8836	80.984	78.3106	85.0438	86.3837	155.276	82.9461
414	WRN	ACTCTTCCGAACACATGCCT	CTCTTCCGAACACATGCCT	GCTCTTCCGAACACATGCCT	atcttgtggaaaggacgaaacaccGCTCTTCCGAACACATGCCTgtttaagagctatgctggaaacagc	69	f551e00e3ba248c98f6e9eda52196816	WRN_targeting	5952	5784	8648	8750	7793	5509	5795	5679	7923	8357	6447	8213	8922	7175	6937	4965	7419	5652	6801	7216	8271.5	7056	6192	7402	8567.5	327.77	350.924	325.745	602.757	410.849	313.143	287.888	310.684	324.758	313.359	342.268	414.919	322.094	314.888	245.643	325.59
415	WRN	ACTCTTCTCTTTTCCAACTA	CTCTTCTCTTTTCCAACTA	GCTCTTCTCTTTTCCAACTA	atcttgtggaaaggacgaaacaccGCTCTTCTCTTTTCCAACTAgtttaagagctatgctggaaacagc	69	bd90215b3c2b4ae791cd3e6ce3b284eb	WRN_targeting	5057	4742	8175	7084	6018	4665	5513	6777	8083	6806	5407	5684	7176	5507	6126	5612	6368	5089	7430	6458.5	6551	5816.5	5990	6106.5	6430	278.634	287.885	307.983	488.183	317.498	265.322	273.928	370.559	331.296	255.387	287.217	287.462	247.448	278.192	277.523	279.608
416	WRN	ACTGAAAAATGAACCTAGGC	CTGAAAAATGAACCTAGGC	GCTGAAAAATGAACCTAGGC	atcttgtggaaaggacgaaacaccGCTGAAAAATGAACCTAGGCgtttaagagctatgctggaaacagc	69	65819aeeee97489dbc179ca2798923e6	WRN_targeting	4274	3296	4922	3372	5047	3411	4142	4441	6049	5325	3659	3897	4185	4040	4400	4977	4934	3776.5	5245	4109	4209.5	4220	4955.5	4492	4041	235.646	200.404	185.828	232.9	266.431	194.269	206.055	243.174	248.181	200.032	194.687	197.401	181.797	200.093	246.235	216.869
417	WRN	ACTGAGGACCAGAAACTGTA	CTGAGGACCAGAAACTGTA	GCTGAGGACCAGAAACTGTA	atcttgtggaaaggacgaaacaccGCTGAGGACCAGAAACTGTAgtttaagagctatgctggaaacagc	69	4ccd10da731948e9a47e270ed65b8e02	WRN_targeting	6940	6568	11659	3603	8022	7267	8532	12221	11986	13071	7753	7293	7327	9375	9135	9041	9270	7899.5	12103.5	9113.5	5812.5	9255	9155.5	10412	7310	382.012	398.355	438.812	248.786	422.892	412.752	423.387	667.428	490.785	489.553	411.401	368.553	420.548	414.344	446.482	406.574
418	WRN	ACTGAGGAGGATGATAATTG	CTGAGGAGGATGATAATTG	GCTGAGGAGGATGATAATTG	atcttgtggaaaggacgaaacaccGCTGAGGAGGATGATAATTGgtttaagagctatgctggaaacagc	69	9b7eeffe44e341fb8c9df452c7801810	WRN_targeting	6566	5762	10081	2351	7024	6817	7179	10186	11413	9121	6510	5612	5726	7843	7831	8916	9088	6998	10799.5	7921.5	4687.5	7837	9002	7815.5	5669	361.479	349.593	379.556	162.684	370.405	387.255	356.405	556.457	467.37	341.915	345.603	283.834	351.988	355.34	440.323	398.611
419	WRN	ACTGAGGCGGGAGGACTGCT	CTGAGGCGGGAGGACTGCT	GCTGAGGCGGGAGGACTGCT	atcttgtggaaaggacgaaacaccGCTGAGGCGGGAGGACTGCTgtttaagagctatgctggaaacagc	69	f60c31c62a2b47e08a795c0c37d17c9a	WRN_targeting	4048	3648	5701	60	217	3442	3652	662	3333	5270	3734	1832	2616	4180	4737	1167	3450	3547	1997.5	4674.5	138.5	4458.5	2308.5	4502	2224	223.239	221.699	215.081	5.12634	12.4124	196.026	181.797	37.0998	137.197	197.976	198.657	93.3292	188.062	215.342	58.5023	151.942
420	WRN	ACTGAGGGATTCTTGGTAGA	CTGAGGGATTCTTGGTAGA	GCTGAGGGATTCTTGGTAGA	atcttgtggaaaggacgaaacaccGCTGAGGGATTCTTGGTAGAgtttaagagctatgctggaaacagc	69	e5aa4ca76c94485eb3f0acebf6b8e8cd	WRN_targeting	5803	5270	8879	5697	7228	5365	6897	7841	9872	8659	6338	6116	6931	7685	7275	9166	8961	6131	8856.5	7074.5	6462.5	7480	9063.5	7498.5	6523.5	319.59	319.828	334.419	392.796	381.134	304.984	342.444	428.581	404.4	324.647	336.499	309.234	344.917	330.182	452.642	393.055
421	WRN	ACTGAGGTACTAAATAAAGA	CTGAGGTACTAAATAAAGA	GCTGAGGTACTAAATAAAGA	atcttgtggaaaggacgaaacaccGCTGAGGTACTAAATAAAGAgtttaagagctatgctggaaacagc	69	98a8dc57faa54bfa829a64a863e95b0e	WRN_targeting	4735	4035	7639	332	3125	4237	5130	5252	6455	6930	4710	3026	3784	5834	5580	4316	6684	4683.5	5853.5	5837	1728.5	5707	5500	5820	3405	260.956	245.112	287.856	23.8324	165.35	241.071	254.967	287.399	264.771	260.022	250.321	153.504	262.082	253.486	213.665	293.433
422	WRN	ACTGATTCACTGAGTTATAC	CTGATTCACTGAGTTATAC	GCTGATTCACTGAGTTATAC	atcttgtggaaaggacgaaacaccGCTGATTCACTGAGTTATACgtttaagagctatgctggaaacagc	69	4454eb731dd14c969327497e2048395e	WRN_targeting	6125	5209	8881	4470	6338	4749	5500	7757	9355	8260	5457	7259	6337	6783	6476	6264	7556	5124.5	8556	7045	5404	6629.5	6910	6858.5	6798	337.268	316.137	334.494	308.412	334.327	270.081	273.284	424	383.274	309.733	289.863	366.839	304.551	294.029	309.65	331.584
423	WRN	ACTGCAAGTTCTTCAATCCG	CTGCAAGTTCTTCAATCCG	GCTGCAAGTTCTTCAATCCG	atcttgtggaaaggacgaaacaccGCTGCAAGTTCTTCAATCCGgtttaagagctatgctggaaacagc	69	718a200c57a344e18db7e14243fac59b	WRN_targeting	5325	4891	7735	6191	6502	4757	6208	6296	8885	9610	5882	7790	6381	7161	6779	6277	7131	5482.5	7590.5	6313	6346.5	6970	6704	7746	7085.5	293.347	296.899	291.461	426.769	342.952	270.534	308.334	344.33	364.068	360.192	312.36	393.601	321.467	307.739	310.29	312.99
424	WRN	ACTGCAATCTCCGCCTCCTG	CTGCAATCTCCGCCTCCTG	GCTGCAATCTCCGCCTCCTG	atcttgtggaaaggacgaaacaccGCTGCAATCTCCGCCTCCTGgtttaagagctatgctggaaacagc	69	ee6c1b1050c44228869007bd2167e122	WRN_targeting	6878	6326	9920	148	242	7610	7917	132	510	9667	6176	3551	5320	7682	8189	118	673	7763.5	321	8123	195	7935.5	395.5	7921.5	4435.5	378.608	383.714	373.51	11.1783	13.7272	432.187	392.941	8.19814	21.8402	362.323	327.923	179.963	344.783	371.539	6.81428	30.4446
425	WRN	ACTGCTGTTCCAAAATTTGG	CTGCTGTTCCAAAATTTGG	GCTGCTGTTCCAAAATTTGG	atcttgtggaaaggacgaaacaccGCTGCTGTTCCAAAATTTGGgtttaagagctatgctggaaacagc	69	120b41d6508840d2a39725f5f16bdc49	WRN_targeting	4248	3842	6728	6141	6818	4423	5350	6472	7168	7686	5018	6784	6986	6045	5974	5089	6956	4886.5	6820	5285	6479.5	6009.5	6022.5	6352	6885	234.219	233.436	253.646	423.331	359.571	251.61	265.858	353.927	293.906	288.279	266.625	342.9	271.524	271.314	251.753	305.334
426	WRN	ACTGCTTGAAAGAAAGAAAA	CTGCTTGAAAGAAAGAAAA	GCTGCTTGAAAGAAAGAAAA	atcttgtggaaaggacgaaacaccGCTGCTTGAAAGAAAGAAAAgtttaagagctatgctggaaacagc	69	1b0bd58f6ed348a68ebe0ccc3c231311	WRN_targeting	4409	3911	5869	4952	5877	3382	4005	6053	6823	6145	4655	6219	5553	5424	5251	5822	5922	3693.5	6438	4890	5414.5	5337.5	5872	5400	5886	243.058	237.61	221.389	341.56	310.083	192.626	199.272	331.079	279.809	230.681	247.41	314.425	243.734	238.599	287.871	260.095
427	WRN	ACTGGATCTTCTCGGGGTAA	CTGGATCTTCTCGGGGTAA	GCTGGATCTTCTCGGGGTAA	atcttgtggaaaggacgaaacaccGCTGGATCTTCTCGGGGTAAgtttaagagctatgctggaaacagc	69	ff252b120ac64b2494dbe30565685b0b	WRN_targeting	4229	6089	9211	2225	6248	6802	6741	6519	7841	9248	6776	6901	7014	8596	7435	5463	7468	6771.5	7180	7650	4236.5	8015.5	6465.5	8012	6957.5	233.176	369.376	346.886	154.018	329.594	386.405	334.721	356.49	321.407	346.662	359.684	348.797	385.686	337.422	270.182	327.734
428	WRN	ACTGGGTAAAAGATCTGTTC	CTGGGTAAAAGATCTGTTC	GCTGGGTAAAAGATCTGTTC	atcttgtggaaaggacgaaacaccGCTGGGTAAAAGATCTGTTCgtttaagagctatgctggaaacagc	69	9511d019f8534ffa99269a4f42dc2d4c	WRN_targeting	3467	2450	4978	3927	4199	3026	3375	3812	5000	4982	2974	4036	3775	3609	3914	4518	4050	3200.5	4406	3714	4063	3761.5	4284	3978	3905.5	191.341	149.222	187.931	271.069	221.833	172.455	168.083	208.874	205.315	187.212	158.427	204.406	162.509	178.102	223.618	178.192
429	WRN	ACTGGTATTTGTTGTGCCAA	CTGGTATTTGTTGTGCCAA	GCTGGTATTTGTTGTGCCAA	atcttgtggaaaggacgaaacaccGCTGGTATTTGTTGTGCCAAgtttaagagctatgctggaaacagc	69	3cc04591896141c8aeaa7d2917739837	WRN_targeting	4730	4510	6622	7145	7099	5008	5830	4764	7486	7270	5135	6565	6395	6272	5936	7357	6868	5419	6125	5566	7122	6104	7112.5	6202.5	6480	260.681	273.849	249.666	492.378	374.35	284.756	289.621	260.788	306.901	272.73	272.818	331.863	281.683	269.594	363.506	301.483
430	WRN	ACTGGTGGATATGGCCAAAA	CTGGTGGATATGGCCAAAA	GCTGGTGGATATGGCCAAAA	atcttgtggaaaggacgaaacaccGCTGGTGGATATGGCCAAAAgtttaagagctatgctggaaacagc	69	62d732da5d5d4dfba6b4b5d4d15f2b44	WRN_targeting	4246	3428	5302	3239	4631	2874	3880	4918	5853	5125	4441	4950	4268	4440	4501	4504	4964	3377	5385.5	4365	3935	4470.5	4734	4783	4609	234.109	208.389	200.098	223.753	244.553	163.843	193.084	269.185	240.171	192.557	236.082	250.47	199.698	204.663	222.928	218.181
431	WRN	ACTGTATCTTCGGGCACCAA	CTGTATCTTCGGGCACCAA	GCTGTATCTTCGGGCACCAA	atcttgtggaaaggacgaaacaccGCTGTATCTTCGGGCACCAAgtttaagagctatgctggaaacagc	69	d8580370478c452abb1951a13147950a	WRN_targeting	7032	6724	9823	4383	6153	6518	7181	6901	9872	9688	6491	7942	7098	8578	8253	8559	8434	6849.5	8386.5	8273.5	5268	8415.5	8496.5	8089.5	7520	387.063	407.793	369.868	302.429	324.598	370.314	356.504	377.321	404.4	363.107	344.598	401.261	384.881	374.435	422.733	369.998
432	WRN	ACTGTGCCTGCGATATTGAT	CTGTGCCTGCGATATTGAT	GCTGTGCCTGCGATATTGAT	atcttgtggaaaggacgaaacaccGCTGTGCCTGCGATATTGATgtttaagagctatgctggaaacagc	69	b9e2ce0b8f0c47529d26e489f2641850	WRN_targeting	5667	4631	6970	6121	6810	4356	5817	6314	8575	8068	5275	7165	7435	6142	6116	5951	6716	5086.5	7444.5	5800.5	6465.5	6129	6333.5	6671.5	7300	312.123	281.169	262.734	421.955	359.151	247.813	288.978	345.311	351.401	302.557	280.229	362.102	275.865	277.739	294.227	294.833
433	WRN	ACTGTTTGTTCATGTCGCTA	CTGTTTGTTCATGTCGCTA	GCTGTTTGTTCATGTCGCTA	atcttgtggaaaggacgaaacaccGCTGTTTGTTCATGTCGCTAgtttaagagctatgctggaaacagc	69	57b5a6bdb5b24eaf82592fa0cda88e0e	WRN_targeting	6523	4829	7192	7682	7455	5789	6217	7392	8752	8282	5996	7358	7460	6909	6378	6646	6963	6003	8072	6010.5	7568.5	6643.5	6804.5	7139	7409	359.118	293.148	271.07	529.309	393.073	329.008	308.78	404.096	358.633	310.556	318.395	371.829	310.19	289.594	328.472	305.64
434	WRN	ACTGTTTTAATAAAGAGATT	CTGTTTTAATAAAGAGATT	GCTGTTTTAATAAAGAGATT	atcttgtggaaaggacgaaacaccGCTGTTTTAATAAAGAGATTgtttaagagctatgctggaaacagc	69	9d2dbf39036b484082533637cb30f59a	WRN_targeting	2060	1506	2164	2478	2335	1515	2180	2549	2000	2422	1551	1793	1934	2081	1809	1718	1907	1847.5	2274.5	1835	2406.5	1945	1812.5	1986.5	1863.5	114.096	92.111	82.2614	171.418	123.802	86.8408	108.924	140.001	82.7261	91.5269	83.1013	91.3636	94.1284	82.8543	85.652	84.4336
435	WRN	ACTTAAAATAATTAAGTAAA	CTTAAAATAATTAAGTAAA	GCTTAAAATAATTAAGTAAA	atcttgtggaaaggacgaaacaccGCTTAAAATAATTAAGTAAAgtttaagagctatgctggaaacagc	69	0426d07e3e874c3ebe86c6f5666901e9	WRN_targeting	1583	1357	2383	2024	2518	1380	1786	2156	2503	2619	1586	1595	1823	1802	1646	1551	1750	1583	2329.5	1870	2271	1724	1650.5	2102.5	1709	87.908	83.0967	90.4851	140.195	133.426	79.1916	89.4181	118.57	103.28	98.8901	84.954	81.3848	81.6427	75.4789	77.4233	77.5647
436	WRN	ACTTAATTTAAAACCTATAC	CTTAATTTAAAACCTATAC	GCTTAATTTAAAACCTATAC	atcttgtggaaaggacgaaacaccGCTTAATTTAAAACCTATACgtttaagagctatgctggaaacagc	69	ab44de43be87405bb8d7b9c01a062f34	WRN_targeting	1986	1520	1871	1705	2550	1632	1944	2898	3238	2563	1915	1434	2016	2019	1932	2670	2328	1788	3068	1695.5	2127.5	1975.5	2499	2239	1725	110.033	92.9579	71.2588	118.257	135.109	93.4701	97.24	159.032	133.315	96.797	102.369	73.2708	91.3538	88.4199	132.56	102.853
437	WRN	ACTTACCAATATCAGCCTCA	CTTACCAATATCAGCCTCA	GCTTACCAATATCAGCCTCA	atcttgtggaaaggacgaaacaccGCTTACCAATATCAGCCTCAgtttaagagctatgctggaaacagc	69	d8d19cef929546a3886865ae8995d537	WRN_targeting	5509	5483	7751	871	4902	5593	6493	5003	6945	8546	5501	4731	5548	7255	6994	4612	7410	6043	5974	6617	2886.5	7124.5	6011	7023.5	5139.5	303.449	332.714	292.061	60.9006	258.805	317.903	322.444	273.821	284.794	320.423	292.192	239.433	325.674	317.467	228.25	325.197
438	WRN	ACTTAGCGACATGAACAAAC	CTTAGCGACATGAACAAAC	GCTTAGCGACATGAACAAAC	atcttgtggaaaggacgaaacaccGCTTAGCGACATGAACAAACgtttaagagctatgctggaaacagc	69	e1c68cb010de4b0095ab84c62a6151a1	WRN_targeting	4737	3509	6755	4071	4699	3979	4362	3932	5766	6570	4345	4638	4861	5454	5446	5686	6149	4170.5	4849	5132	4385	5450	5917.5	5457.5	4749.5	261.065	213.29	254.66	280.972	248.129	226.452	216.946	215.417	236.616	246.566	231	234.746	245.076	247.423	281.17	270.026
439	WRN	ACTTCTACCAAGAATCCCTC	CTTCTACCAAGAATCCCTC	GCTTCTACCAAGAATCCCTC	atcttgtggaaaggacgaaacaccGCTTCTACCAAGAATCCCTCgtttaagagctatgctggaaacagc	69	07c99fe9284f4623942273afd35fd436	WRN_targeting	5560	5096	7746	3102	4798	5043	5579	3411	6112	7618	5396	5623	5874	6300	6810	5998	5818	5311	4761.5	6421	3950	6555	5908	6507	5748.5	306.249	309.301	291.874	214.332	253.336	286.739	277.195	187.007	250.755	285.737	286.634	284.388	282.936	309.142	296.543	255.545
440	WRN	ACTTCTTCCTTGCTTCTCTT	CTTCTTCCTTGCTTCTCTT	GCTTCTTCCTTGCTTCTCTT	atcttgtggaaaggacgaaacaccGCTTCTTCCTTGCTTCTCTTgtttaagagctatgctggaaacagc	69	56258db5a7b742b8993b24ce4204d9a1	WRN_targeting	5644	4725	7367	6590	6049	4947	5483	5421	7092	6745	5611	5688	6644	5899	5976	4511	5952	5215	6256.5	6046	6319.5	5937.5	5231.5	6178	6166	310.86	286.856	277.642	454.209	319.128	281.3	272.442	296.615	290.801	253.107	298.015	287.664	264.991	271.404	223.273	261.407
441	WRN	ACTTGAAAAATAATAGAAAT	CTTGAAAAATAATAGAAAT	GCTTGAAAAATAATAGAAAT	atcttgtggaaaggacgaaacaccGCTTGAAAAATAATAGAAATgtttaagagctatgctggaaacagc	69	43759dd35bb14c53af412c75a2586086	WRN_targeting	2194	1932	3569	2751	2982	2001	2523	3854	4146	3110	2076	2466	2491	2336	2426	2009	2794	2262	4000	2750.5	2866.5	2381	2401.5	2593	2478.5	121.452	117.883	135.021	190.193	157.829	114.378	125.904	211.164	170.418	117.242	110.892	125.282	105.54	110.773	99.9906	123.241
442	WRN	ACTTGAGGCTGATATTGGTA	CTTGAGGCTGATATTGGTA	GCTTGAGGCTGATATTGGTA	atcttgtggaaaggacgaaacaccGCTTGAGGCTGATATTGGTAgtttaagagctatgctggaaacagc	69	75d1226af9be45b686a91a1113ea8ed3	WRN_targeting	7749	6308	10917	1992	6925	6491	8136	10533	9730	10332	7330	6000	6072	9080	8673	8706	9744	7313.5	10131.5	8612.5	4458.5	8876.5	9225	8831	6036	426.427	382.625	410.949	137.994	365.199	368.784	403.782	575.379	398.598	387.178	389.01	303.388	407.346	393.439	429.976	427.312
443	WRN	ACTTGCCACTCCATCACACA	CTTGCCACTCCATCACACA	GCTTGCCACTCCATCACACA	atcttgtggaaaggacgaaacaccGCTTGCCACTCCATCACACAgtttaagagctatgctggaaacagc	69	cd28f177157a40f2b24f1b813075e0a6	WRN_targeting	5928	6087	10104	8449	8764	6869	6457	7135	9491	8958	7005	9468	8377	8134	7272	8227	9338	6663	8313	8095.5	8606.5	7703	8782.5	7981.5	8922.5	326.452	369.255	380.42	582.057	461.915	390.202	320.661	390.081	388.831	335.822	371.806	478.168	365.011	330.046	406.374	409.549
444	WRN	ACTTGCCTCAAGATGTACTT	CTTGCCTCAAGATGTACTT	GCTTGCCTCAAGATGTACTT	atcttgtggaaaggacgaaacaccGCTTGCCTCAAGATGTACTTgtttaagagctatgctggaaacagc	69	236c408e90cb47a5be05773f4743e3bf	WRN_targeting	9093	9695	15221	13356	13568	9320	10556	10705	14620	14743	10954	13622	12891	11790	11649	8874	12933	9938	12662.5	12458	13462	11719.5	10903.5	12848.5	13256.5	500.213	587.534	572.571	919.522	714.567	529.077	523.587	584.759	598.418	552.048	580.844	687.522	528.623	528.099	438.254	566.835
445	WRN	ACTTGCTCTTCATTGGGTGC	CTTGCTCTTCATTGGGTGC	GCTTGCTCTTCATTGGGTGC	atcttgtggaaaggacgaaacaccGCTTGCTCTTCATTGGGTGCgtttaagagctatgctggaaacagc	69	85507c12e5544ffc97ddf1c2f0c28ad8	WRN_targeting	5702	4766	7606	7307	8237	5254	6348	5313	7297	8015	5500	8207	7176	6370	6999	5995	7549	5801	6305	6186	7772	6684.5	6772	6757.5	7691.5	314.045	289.337	286.616	503.519	434.199	298.695	315.265	290.725	299.178	300.576	292.139	414.617	286.069	317.694	296.395	331.278
446	WRN	ACTTGGCAAAGCTTACCATT	CTTGGCAAAGCTTACCATT	GCTTGGCAAAGCTTACCATT	atcttgtggaaaggacgaaacaccGCTTGGCAAAGCTTACCATTgtttaagagctatgctggaaacagc	69	2c6a212e93064ab2a71425daf2946f28	WRN_targeting	5803	5393	8011	6427	7826	5887	6093	9707	8486	9052	6103	7653	7789	7363	6865	6806	8513	5990	9096.5	6702	7126.5	7114	7659.5	7577.5	7721	319.59	327.269	301.825	442.999	412.584	334.561	302.641	530.336	347.764	339.336	324.059	386.696	330.507	311.63	336.356	373.454
447	WRN	ACTTGTTGTGTCATTTTTCT	CTTGTTGTGTCATTTTTCT	GCTTGTTGTGTCATTTTTCT	atcttgtggaaaggacgaaacaccGCTTGTTGTGTCATTTTTCTgtttaagagctatgctggaaacagc	69	7828bfa46d0f439496ed4087d02f3fbe	WRN_targeting	4202	3736	4838	5459	4881	3249	4018	5995	5668	5312	4264	3058	5609	4495	4472	4549	5452	3633.5	5831.5	4287	5170	4483.5	5000.5	4788	4333.5	231.693	227.023	182.674	376.428	257.701	185.09	199.916	327.916	232.612	199.546	226.712	155.117	202.159	203.351	225.145	239.532
448	WRN	ACTTGTTTGATTATTTGAGT	CTTGTTTGATTATTTGAGT	GCTTGTTTGATTATTTGAGT	atcttgtggaaaggacgaaacaccGCTTGTTTGATTATTTGAGTgtttaagagctatgctggaaacagc	69	c1911f1f1ba143c5b8a090cf32b45b5a	WRN_targeting	4066	2834	5006	5227	4420	2969	3736	3586	5345	4695	3300	4426	4195	4055	4251	4300	4981	3352.5	4465.5	3920	4823.5	4153	4640.5	3997.5	4310.5	224.227	172.453	188.983	360.473	233.456	169.225	185.955	196.55	219.413	176.485	175.684	224.062	182.468	193.351	212.876	218.925
449	WRN	ACTTGTTTGTCCTCAAAATG	CTTGTTTGTCCTCAAAATG	GCTTGTTTGTCCTCAAAATG	atcttgtggaaaggacgaaacaccGCTTGTTTGTCCTCAAAATGgtttaagagctatgctggaaacagc	69	8a0d1d67f4454fe887eb0a8db6cbc7d6	WRN_targeting	5627	5178	9073	8322	9456	5699	6067	7273	8865	9449	6618	9765	7719	7308	7032	7905	7852	5883	8069	7125.5	8889	7170	7878.5	8033.5	8742	309.927	314.262	341.704	573.323	498.309	323.909	301.354	397.607	363.251	354.174	351.32	493.137	328.046	319.187	390.508	344.535
450	WRN	ACTTTACCCCGAGAAGATCC	CTTTACCCCGAGAAGATCC	GCTTTACCCCGAGAAGATCC	atcttgtggaaaggacgaaacaccGCTTTACCCCGAGAAGATCCgtttaagagctatgctggaaacagc	69	cb72c15ac31f4d3e8999054b5470abbf	WRN_targeting	4941	4559	8156	193	978	5277	5530	499	2393	7091	5426	3259	3298	6210	6174	554	3734	5403.5	1446	6357.5	585.5	6192	2144	6258.5	3278.5	272.265	276.813	307.27	14.273	52.4349	299.998	274.769	28.2112	98.7853	266.04	288.222	165.247	278.909	280.364	28.2976	164.367
451	WRN	ACTTTATTCCCGCGCTGCCG	CTTTATTCCCGCGCTGCCG	GCTTTATTCCCGCGCTGCCG	atcttgtggaaaggacgaaacaccGCTTTATTCCCGCGCTGCCGgtttaagagctatgctggaaacagc	69	5286503d3cea4264823c2fc760f51bdb	WRN_targeting	4526	3524	5890	5860	5429	3718	4317	5754	6713	5872	4369	4989	5805	4819	4846	6392	5347	4017.5	6233.5	4707	5644.5	4832.5	5869.5	5120.5	5397	249.481	214.197	222.178	404.006	286.521	211.664	214.718	314.774	275.314	220.477	232.271	252.436	216.659	220.274	315.957	234.938
452	WRN	ACTTTCCACTGAACTCTTGA	CTTTCCACTGAACTCTTGA	GCTTTCCACTGAACTCTTGA	atcttgtggaaaggacgaaacaccGCTTTCCACTGAACTCTTGAgtttaagagctatgctggaaacagc	69	86ec3f51efda404ab208cfee70c55d9d	WRN_targeting	3533	4124	6077	1382	4850	3807	4878	1254	4280	5355	4633	4161	3349	4924	5382	2283	4930	4342.5	2767	5100.5	3116	5153	3606.5	4994	3755	194.965	250.496	229.2	96.0433	256.071	216.707	242.491	69.3824	175.894	201.153	246.245	210.706	221.358	244.527	113.492	216.694
453	WRN	ACTTTGCACAGGCACGTAGT	CTTTGCACAGGCACGTAGT	GCTTTGCACAGGCACGTAGT	atcttgtggaaaggacgaaacaccGCTTTGCACAGGCACGTAGTgtttaagagctatgctggaaacagc	69	d3800aaf889143cea237b3e5cd88954d	WRN_targeting	7137	6495	11825	9180	9634	6929	7245	10016	10088	10657	7414	9680	10077	8725	8769	8862	10450	7087	10052	9160	9407	8747	9656	9035.5	9878.5	392.827	393.939	445.046	632.329	507.67	393.601	359.672	547.186	413.227	399.326	393.456	488.853	391.459	397.783	437.662	458.2
454	WRN	ACTTTTGTTAAGCCAGACAA	CTTTTGTTAAGCCAGACAA	GCTTTTGTTAAGCCAGACAA	atcttgtggaaaggacgaaacaccGCTTTTGTTAAGCCAGACAAgtttaagagctatgctggaaacagc	69	2a4069762a71453592079862fc0c09da	WRN_targeting	5559	4750	8418	6919	7363	5773	6329	8008	8966	7509	5551	6277	6899	6821	6600	6442	6987	6051	8487	6584	7141	6710.5	6714.5	6530	6588	306.194	288.369	317.108	476.835	388.234	328.102	314.325	437.687	367.378	281.663	294.839	317.348	306.252	299.639	318.42	306.69
455	WRN	ACTTTTTGGTAAAATTTCAG	CTTTTTGGTAAAATTTCAG	GCTTTTTGGTAAAATTTCAG	atcttgtggaaaggacgaaacaccGCTTTTTGGTAAAATTTCAGgtttaagagctatgctggaaacagc	69	c1dedc07386c4a939f586c090ec818ea	WRN_targeting	3674	2973	5166	4333	4519	3210	3777	3300	5131	4873	3228	3244	4682	3512	3880	5347	4670	3493.5	4215.5	4069.5	4426	3696	5008.5	4050.5	3963	202.706	180.862	194.991	298.99	238.663	182.88	187.985	180.954	210.668	183.138	171.872	164.491	158.168	176.564	264.466	205.318
456	WRN	AGAAAAAGAAAGAAAGAGAG	GAAAAAGAAAGAAAGAGAG	GGAAAAAGAAAGAAAGAGAG	atcttgtggaaaggacgaaacaccGGAAAAAGAAAGAAAGAGAGgtttaagagctatgctggaaacagc	69	ef7e63d317cd4fe79a2dc43035ba400f	WRN_targeting	3688	3020	5389	621	2463	3582	4344	2041	5309	4488	3768	3194	2543	4422	4943	4031	4321	3963	3675	4204.5	1542	4682.5	4176	4128	2868.5	203.474	183.706	203.365	43.7076	130.534	203.958	216.055	112.299	217.942	168.748	200.457	161.971	198.892	224.663	199.622	190.049
457	WRN	AGAAAACCTCAATAGTGGCA	GAAAACCTCAATAGTGGCA	GGAAAACCTCAATAGTGGCA	atcttgtggaaaggacgaaacaccGGAAAACCTCAATAGTGGCAgtttaagagctatgctggaaacagc	69	2e07f2310182427189b5af6e5ca339f5	WRN_targeting	5658	5078	8594	6373	7781	4950	6252	5985	8760	8073	6118	6776	7109	6700	6956	6243	8296	5601	7372.5	6836	7077	6828	7269.5	7095.5	6942.5	311.629	308.212	323.717	439.286	410.217	281.47	310.513	327.37	358.96	302.744	324.853	342.497	300.837	315.748	308.615	363.96
458	WRN	AGAAAACTGAGAGGTAGTAC	GAAAACTGAGAGGTAGTAC	GGAAAACTGAGAGGTAGTAC	atcttgtggaaaggacgaaacaccGGAAAACTGAGAGGTAGTACgtttaagagctatgctggaaacagc	69	68545e679802467da8e00eb4210c5757	WRN_targeting	4267	3613	6124	2030	4365	3651	4772	4485	5216	5536	4166	3172	3837	5497	5171	4482	5995	4211.5	4850.5	4868.5	3197.5	5334	5238.5	4851	3504.5	235.262	219.582	230.965	140.608	230.564	207.868	237.244	245.573	214.142	207.919	221.525	160.863	247.001	234.979	221.844	263.289
459	WRN	AGAAAATCTATATTCACTGA	GAAAATCTATATTCACTGA	GGAAAATCTATATTCACTGA	atcttgtggaaaggacgaaacaccGGAAAATCTATATTCACTGAgtttaagagctatgctggaaacagc	69	91f5a29affb84b78936e7d57451bf4c2	WRN_targeting	3037	2360	4599	3367	3785	2752	2953	4138	5030	3723	2935	2871	3070	3672	3283	3899	4045	2852.5	4584	3479.5	3576	3477.5	3972	3329	2970.5	167.734	143.777	173.699	232.556	200.06	156.93	147.192	226.651	206.541	140.154	156.363	145.693	165.329	149.55	193.118	177.974
460	WRN	AGAAAGAAAAAGAAAGAAAG	GAAAGAAAAAGAAAGAAAG	GGAAAGAAAAAGAAAGAAAG	atcttgtggaaaggacgaaacaccGGAAAGAAAAAGAAAGAAAGgtttaagagctatgctggaaacagc	69	7aa7452212294ea4946b5947bb7ecd94	WRN_targeting	3089	2651	4600	678	2216	2970	3866	2555	5175	4246	3167	3436	3704	4237	4146	4529	4827	3418	3865	3625.5	1447	4191.5	4678	3706.5	3570	170.589	161.382	173.737	47.6276	117.544	169.282	192.391	140.328	212.466	159.702	168.643	174.168	190.613	188.6	224.16	212.187
461	WRN	AGAAAGAAAGAGAAAGAAAA	GAAAGAAAGAGAAAGAAAA	GGAAAGAAAGAGAAAGAAAA	atcttgtggaaaggacgaaacaccGGAAAGAAAGAGAAAGAAAAgtttaagagctatgctggaaacagc	69	686372eada1a4fefb948cd06c1c0a995	WRN_targeting	2639	2301	4784	1458	2999	2885	3244	4493	4516	4170	2713	3208	3039	3541	3288	2797	4054	3064.5	4504.5	3542.5	2228.5	3414.5	3425.5	3441.5	3123.5	145.883	140.207	180.646	101.27	158.723	164.466	161.598	246.01	185.538	156.862	144.611	162.677	159.466	149.777	138.818	178.367
462	WRN	AGAAAGAAAGAGAGAGAGAG	GAAAGAAAGAGAGAGAGAG	GGAAAGAAAGAGAGAGAGAG	atcttgtggaaaggacgaaacaccGGAAAGAAAGAGAGAGAGAGgtttaagagctatgctggaaacagc	69	7d8997f59d4247c99ed3fe089ae11357	WRN_targeting	4406	4398	6657	21	455	4694	5462	171	2684	7131	4830	3039	3328	5838	6268	523	3229	5078	1427.5	5527.5	238	6053	1876	5980.5	3183.5	242.893	267.073	250.98	2.44422	24.9293	266.965	271.403	10.3249	110.676	267.535	256.673	154.16	262.261	284.617	26.7701	142.273
463	WRN	AGAAAGAGAAAGAAAAAGAA	GAAAGAGAAAGAAAAAGAA	GGAAAGAGAAAGAAAAAGAA	atcttgtggaaaggacgaaacaccGGAAAGAGAAAGAAAAAGAAgtttaagagctatgctggaaacagc	69	36ee0f9006064d1a9de53c1110dd0cb0	WRN_targeting	3155	3081	5202	1442	3244	3132	3497	4187	4329	4501	3181	3305	3319	4000	3944	6207	4807	3314.5	4258	4141.5	2343	3972	5507	3841	3312	174.212	187.396	196.343	100.17	171.608	178.461	174.123	229.323	177.896	169.233	169.384	167.565	180.007	179.46	306.841	211.312
464	WRN	AGAAAGGAGGGAGGGAGGGA	GAAAGGAGGGAGGGAGGGA	GGAAAGGAGGGAGGGAGGGA	atcttgtggaaaggacgaaacaccGGAAAGGAGGGAGGGAGGGAgtttaagagctatgctggaaacagc	69	ad91c2f014dc401e8c3c6a16d06c6041	WRN_targeting	4985	3520	5290	147	461	3744	3930	255	2212	5764	3920	2494	2837	4349	4551	717	3725	3837	1233.5	4405	304	4450	2221	4842	2665.5	274.681	213.955	199.647	11.1095	25.2449	213.137	195.559	14.9055	91.3891	216.44	208.503	126.693	195.625	206.925	36.3292	163.973
465	WRN	AGAAATCATGACTGAGGCCG	GAAATCATGACTGAGGCCG	GGAAATCATGACTGAGGCCG	atcttgtggaaaggacgaaacaccGGAAATCATGACTGAGGCCGgtttaagagctatgctggaaacagc	69	e26ad506d9fd497dba901f9be5546f8b	WRN_targeting	3554	3385	6045	5389	4863	3760	4280	5017	6106	5521	3860	5273	5742	4727	4733	5871	5793	4020	5561.5	4715	5126	4730	5832	4690.5	5507.5	196.118	205.788	227.999	371.614	256.754	214.044	212.887	274.584	250.51	207.358	205.327	266.749	212.542	215.161	290.285	254.451
466	WRN	AGAAATCATGACTGGGTAAA	GAAATCATGACTGGGTAAA	GGAAATCATGACTGGGTAAA	atcttgtggaaaggacgaaacaccGGAAATCATGACTGGGTAAAgtttaagagctatgctggaaacagc	69	a717811d71ae4705b7989a05807e37bd	WRN_targeting	3313	3369	5828	2376	4047	3176	4001	3846	5639	4951	3668	4079	4516	4254	4323	4081	4885	3588.5	4742.5	4598.5	3211.5	4288.5	4483	4309.5	4297.5	182.887	204.82	219.85	164.403	213.839	180.954	199.074	210.728	231.427	186.053	195.164	206.574	191.374	196.609	202.085	214.725
467	WRN	AGAAATCCTACTTAGCGACA	GAAATCCTACTTAGCGACA	GGAAATCCTACTTAGCGACA	atcttgtggaaaggacgaaacaccGGAAATCCTACTTAGCGACAgtttaagagctatgctggaaacagc	69	62f051195d0e4cd2994215e810906f61	WRN_targeting	3425	3070	5372	3259	4642	3481	3533	4910	5300	4446	3152	4579	3958	4086	4155	4164	4544	3507	5105	4221	3950.5	4120.5	4354	3799	4268.5	189.035	186.731	202.726	225.129	245.132	198.235	175.905	268.749	217.574	167.178	167.849	231.773	183.856	189.007	206.175	199.806
468	WRN	AGAACAATTATGTTTCTTGC	GAACAATTATGTTTCTTGC	GGAACAATTATGTTTCTTGC	atcttgtggaaaggacgaaacaccGGAACAATTATGTTTCTTGCgtttaagagctatgctggaaacagc	69	95e078bdab1440d6bce440c2bdf9e64f	WRN_targeting	2776	2257	3276	3049	3225	2312	2547	2353	3875	3034	2514	2959	3118	2464	2243	2446	3289	2429.5	3114	2766.5	3137	2353.5	2867.5	2774	3038.5	153.405	137.545	124.019	210.687	170.609	131.999	127.092	129.312	159.344	114.402	134.077	150.128	111.268	102.492	121.523	144.898
469	WRN	AGAACATGAACTCCAAATTT	GAACATGAACTCCAAATTT	GGAACATGAACTCCAAATTT	atcttgtggaaaggacgaaacaccGGAACATGAACTCCAAATTTgtttaagagctatgctggaaacagc	69	028bef753ee54aebbfc9bf4aaab49fbe	WRN_targeting	4189	4431	6203	5601	5740	4620	5188	8693	7377	6431	4774	5514	5907	5716	5525	9591	6335	4904	8035	5317	5670.5	5620.5	7963	5602.5	5710.5	230.98	269.069	233.932	386.193	302.877	262.772	257.838	475.041	302.447	241.371	253.709	278.895	256.801	250.997	473.583	278.164
470	WRN	AGAACATTTTCTGACTGTGC	GAACATTTTCTGACTGTGC	GGAACATTTTCTGACTGTGC	atcttgtggaaaggacgaaacaccGGAACATTTTCTGACTGTGCgtttaagagctatgctggaaacagc	69	e0618c5408844eab8bab241b99641634	WRN_targeting	4686	3388	5608	5261	5975	3828	3443	5211	6249	5768	3864	4394	5347	4953	4556	6572	5494	3635.5	5730	4498	5618	4754.5	6033	4816	4870.5	258.265	205.969	211.589	362.811	315.237	217.897	171.45	285.163	256.353	216.59	205.539	222.449	222.656	207.152	324.826	241.369
471	WRN	AGAACTAGAAAATCCAGGGA	GAACTAGAAAATCCAGGGA	GGAACTAGAAAATCCAGGGA	atcttgtggaaaggacgaaacaccGGAACTAGAAAATCCAGGGAgtttaagagctatgctggaaacagc	69	6621e5b4a75e4c22bdd763cedf58de46	WRN_targeting	2845	2472	4723	1559	2545	2896	3384	2431	3499	4002	3322	3356	3190	3414	3731	4305	3797	3140	2965	3597.5	2052	3572.5	4051	3662	3273	157.193	150.553	178.356	108.216	134.846	165.089	168.529	133.566	143.98	150.582	176.848	170.136	153.783	169.822	213.123	167.123
472	WRN	AGAAGAACAGAAGACGAGTC	GAAGAACAGAAGACGAGTC	GGAAGAACAGAAGACGAGTC	atcttgtggaaaggacgaaacaccGGAAGAACAGAAGACGAGTCgtttaagagctatgctggaaacagc	69	deac0fdb50ca44ccb0cd5742d9f360f9	WRN_targeting	4398	4648	8051	2904	5703	5278	5582	6077	6927	7969	5181	4979	4934	6574	6313	8534	6996	5430	6502	6349.5	4303.5	6443.5	7765	6575	4956.5	242.454	282.198	303.327	200.715	300.932	300.055	277.344	332.387	284.058	298.857	275.253	251.932	295.198	286.653	421.501	307.084
473	WRN	AGAAGAACTAGAAAATCCAG	GAAGAACTAGAAAATCCAG	GGAAGAACTAGAAAATCCAG	atcttgtggaaaggacgaaacaccGGAAGAACTAGAAAATCCAGgtttaagagctatgctggaaacagc	69	da1423f2cd474909ba5840abf8bdd585	WRN_targeting	3593	3719	5075	3310	4454	3512	4629	4507	6588	4581	3645	4652	4979	4247	4535	2795	4973	4070.5	5547.5	4397	3882	4391	3884	4113	4815.5	198.259	225.994	191.574	228.636	235.244	199.992	230.164	246.773	270.206	172.224	193.946	235.452	191.061	206.201	138.72	218.575
474	WRN	AGAAGACAACAAATTGAAAG	GAAGACAACAAATTGAAAG	GGAAGACAACAAATTGAAAG	atcttgtggaaaggacgaaacaccGGAAGACAACAAATTGAAAGgtttaagagctatgctggaaacagc	69	bc1c1d6630744fa19be5916fc5126189	WRN_targeting	5201	4822	7759	8062	7668	5082	6254	7075	8253	7981	5438	7019	6643	5936	6585	12629	7487	5668	7664	6290.5	7865	6260.5	10058	6709.5	6831	286.539	292.724	292.362	555.442	404.275	288.949	310.612	386.81	338.243	299.305	288.858	354.744	266.647	298.961	623.276	328.565
475	WRN	AGAAGAGCATAGCTGAGAGC	GAAGAGCATAGCTGAGAGC	GGAAGAGCATAGCTGAGAGC	atcttgtggaaaggacgaaacaccGGAAGAGCATAGCTGAGAGCgtttaagagctatgctggaaacagc	69	0988537146e84f87afcef542a18ec087	WRN_targeting	4012	4084	5868	2261	5633	3911	4401	4901	6288	6265	4403	3595	4135	5226	4830	5803	5673	4156	5594.5	4976	3947	5028	5738	5334	3865	221.262	248.076	221.352	156.494	297.25	222.6	218.877	268.258	257.947	235.166	234.07	182.181	234.873	219.55	286.935	249.201
476	WRN	AGAAGAGTATTTTAATAGCC	GAAGAGTATTTTAATAGCC	GGAAGAGTATTTTAATAGCC	atcttgtggaaaggacgaaacaccGGAAGAGTATTTTAATAGCCgtttaagagctatgctggaaacagc	69	ed98d36ab54444aa80c382e6ee5496c6	WRN_targeting	1216	968	2096	2029	1516	961	1771	2229	2158	1614	1257	1426	1748	1434	1769	1104	2158	1366	2193.5	1532	1772.5	1601.5	1631	1435.5	1587	67.7594	59.5627	79.7079	140.539	80.7293	55.4508	88.6755	122.55	89.1825	61.3263	67.5386	72.8676	65.174	81.0444	55.398	95.4152
477	WRN	AGAAGATGATGATAAGGGTA	GAAGATGATGATAAGGGTA	GGAAGATGATGATAAGGGTA	atcttgtggaaaggacgaaacaccGGAAGATGATGATAAGGGTAgtttaagagctatgctggaaacagc	69	e5cee29213be4bb8a071f33a45474602	WRN_targeting	5158	4472	8021	1568	3639	4466	6166	8880	7321	7605	5506	5903	5346	6361	5678	11168	7846	5316	8100.5	6246.5	2603.5	6019.5	9507	6555.5	5624.5	284.179	271.55	302.2	108.835	192.382	254.046	306.255	485.239	300.158	285.251	292.457	298.499	285.666	257.92	551.287	344.272
478	WRN	AGAAGGAGGAGGAGGAGGAA	GAAGGAGGAGGAGGAGGAA	GGAAGGAGGAGGAGGAGGAA	atcttgtggaaaggacgaaacaccGGAAGGAGGAGGAGGAGGAAgtttaagagctatgctggaaacagc	69	9b5f9b4a390343bfa63464e4109d4cf4	WRN_targeting	4858	5004	7629	348	328	5367	5314	328	3533	7112	5481	3807	3856	6533	6413	1436	4779	5340.5	1930.5	6316.5	338	6473	3107.5	6296.5	3831.5	267.708	303.735	287.48	24.9328	18.2501	305.097	264.076	18.8863	145.369	266.825	291.134	192.865	293.363	291.178	71.7568	210.087
479	WRN	AGAAGTAGATCTGAGAATAC	GAAGTAGATCTGAGAATAC	GGAAGTAGATCTGAGAATAC	atcttgtggaaaggacgaaacaccGGAAGTAGATCTGAGAATACgtttaagagctatgctggaaacagc	69	ac49844496ae4a19983f5cf5b840e812	WRN_targeting	4565	3877	6207	6011	4820	4144	4887	3571	6373	6881	4369	6333	6136	5330	5159	6261	5793	4515.5	4972	5042	5415.5	5244.5	6027	5625	6234.5	251.622	235.553	234.082	414.39	254.493	235.801	242.937	195.732	261.42	258.19	232.271	320.171	239.527	234.436	309.502	254.451
480	WRN	AGAAGTAGGCATCAATACTG	GAAGTAGGCATCAATACTG	GGAAGTAGGCATCAATACTG	atcttgtggaaaggacgaaacaccGGAAGTAGGCATCAATACTGgtttaagagctatgctggaaacagc	69	3918ae8cdc434502874bca5a238274ad	WRN_targeting	6466	5865	10160	9972	8985	7009	8092	11120	11904	10483	7940	10910	8282	8698	8451	14711	9996	7550.5	11512	8012.5	9478.5	8574.5	12353.5	9211.5	9596	355.989	355.825	382.523	686.797	473.538	398.134	401.604	607.389	487.434	392.822	421.3	550.842	390.251	383.394	725.864	438.337
481	WRN	AGAAGTTAGGCGAAAAACAG	GAAGTTAGGCGAAAAACAG	GGAAGTTAGGCGAAAAACAG	atcttgtggaaaggacgaaacaccGGAAGTTAGGCGAAAAACAGgtttaagagctatgctggaaacagc	69	7b74e9a35c5d4317a9680df3c47df2c4	WRN_targeting	5968	5422	9784	7613	8023	5743	6623	9596	10700	9578	6085	7106	8295	8550	7946	12726	9605	6183	10148	7603	7818	8248	11165.5	7831.5	7700.5	328.648	329.024	368.403	524.563	422.945	326.402	328.88	524.283	438.235	358.996	323.106	359.128	383.628	360.544	628.055	421.231
482	WRN	AGAATACTGTTCAGGTAACA	GAATACTGTTCAGGTAACA	GGAATACTGTTCAGGTAACA	atcttgtggaaaggacgaaacaccGGAATACTGTTCAGGTAACAgtttaagagctatgctggaaacagc	69	8867ea74a63c4755a3c7965cc9e2a57b	WRN_targeting	4168	4269	8144	206	1568	4451	5634	3726	7099	6617	4729	2660	3843	5675	5252	6306	6057	5042.5	5412.5	6206.5	887	5463.5	6181.5	5673	3251.5	229.827	259.269	306.819	15.1671	83.4641	253.196	279.918	204.184	291.087	248.323	251.327	135.059	254.966	238.645	311.719	266.001
483	WRN	AGAATCAAATTCTGACATCC	GAATCAAATTCTGACATCC	GGAATCAAATTCTGACATCC	atcttgtggaaaggacgaaacaccGGAATCAAATTCTGACATCCgtttaagagctatgctggaaacagc	69	939d280712df40faa1b09ed347e900ee	WRN_targeting	4124	3702	5893	4900	5577	4036	4447	5753	7197	6158	3991	3541	5322	5043	5318	5616	5642	4241.5	6475	4797.5	5238.5	5180.5	5629	5074.5	4431.5	227.411	224.966	222.291	337.984	294.305	229.682	221.154	314.719	295.091	231.167	212.261	179.459	226.683	241.631	277.72	247.844
484	WRN	AGAATCATCTTGTCTCATTT	GAATCATCTTGTCTCATTT	GGAATCATCTTGTCTCATTT	atcttgtggaaaggacgaaacaccGGAATCATCTTGTCTCATTTgtttaagagctatgctggaaacagc	69	023e3a8460f440a8b204ec1f4b8087f5	WRN_targeting	5545	4680	6635	5783	7362	5238	6216	4004	8909	7143	5436	8532	6567	5941	6535	4741	7446	5727	6456.5	5657.5	6572.5	6238	6093.5	6289.5	7549.5	305.425	284.134	250.154	398.71	388.181	297.788	308.73	219.344	365.049	267.983	288.752	430.996	266.87	296.698	234.606	326.772
485	WRN	AGAATCCCTCAGTGATCAGC	GAATCCCTCAGTGATCAGC	GGAATCCCTCAGTGATCAGC	atcttgtggaaaggacgaaacaccGGAATCCCTCAGTGATCAGCgtttaagagctatgctggaaacagc	69	bfd93d6829eb4dca9d815f78edcb681a	WRN_targeting	4248	3835	5171	4049	5111	2980	4042	4141	5415	5731	3920	3850	5346	4696	4720	5277	5220	3511	4778	4503	4580	4708	5248.5	4825.5	4598	234.219	233.012	195.179	279.459	269.797	169.849	201.104	226.814	222.273	215.207	208.503	195.032	211.154	214.572	261.017	229.381
486	WRN	AGAATCGCTTGAACTCAGGA	GAATCGCTTGAACTCAGGA	GGAATCGCTTGAACTCAGGA	atcttgtggaaaggacgaaacaccGGAATCGCTTGAACTCAGGAgtttaagagctatgctggaaacagc	69	9b7fe14909df41ad8914da6315caebc3	WRN_targeting	5921	5122	8677	122	420	6275	5787	431	1284	6926	5567	2557	3816	6153	6594	183	1183	6031	857.5	6899.5	271	6373.5	683	6246.5	3186.5	326.068	310.874	326.834	9.39022	23.0886	356.545	287.492	24.503	53.4682	259.872	295.686	129.868	276.358	299.368	10.0171	52.7577
487	WRN	AGAATGAGTTGGTTCTACCG	GAATGAGTTGGTTCTACCG	GGAATGAGTTGGTTCTACCG	atcttgtggaaaggacgaaacaccGGAATGAGTTGGTTCTACCGgtttaagagctatgctggaaacagc	69	55675c04fa7445178d5348358fa707f6	WRN_targeting	4592	3922	6658	3116	4757	4491	5302	4028	7195	6855	4808	5084	5868	5729	5561	6234	6262	4896.5	5611.5	5290	3936.5	5645	6248	5831.5	5476	253.105	238.276	251.018	215.294	251.18	255.463	263.482	220.652	295.01	257.219	255.509	257.224	257.383	252.626	308.171	274.97
488	WRN	AGAATTAGTAGTAGTAGTAG	GAATTAGTAGTAGTAGTAG	GGAATTAGTAGTAGTAGTAG	atcttgtggaaaggacgaaacaccGGAATTAGTAGTAGTAGTAGgtttaagagctatgctggaaacagc	69	9905fba25d324364b8fb6ca2867368a8	WRN_targeting	4279	3239	6835	769	2726	4115	3864	6801	6162	5650	4138	2952	3637	4745	5017	5720	5374	3989.5	6481.5	5037	1747.5	4881	5547	4894	3294.5	235.921	196.955	257.664	53.8859	144.365	234.158	192.292	371.868	252.798	212.179	220.043	149.775	213.347	228.011	282.845	236.119
489	WRN	AGAATTCACTGGATCCATTG	GAATTCACTGGATCCATTG	GGAATTCACTGGATCCATTG	atcttgtggaaaggacgaaacaccGGAATTCACTGGATCCATTGgtttaagagctatgctggaaacagc	69	c76e7eba9bb64399a78f9aa266feff61	WRN_targeting	5518	4866	9440	1982	5196	6021	5944	3931	6195	8606	5905	4957	6181	6800	7161	5464	7080	5982.5	5063	7153	3589	6980.5	6272	7255.5	5569	303.943	295.386	355.486	137.307	274.267	342.153	295.265	215.363	254.147	322.666	313.578	250.823	305.312	325.024	270.231	310.759
490	WRN	AGAATTGTGTCCAAAGAAGT	GAATTGTGTCCAAAGAAGT	GGAATTGTGTCCAAAGAAGT	atcttgtggaaaggacgaaacaccGGAATTGTGTCCAAAGAAGTgtttaagagctatgctggaaacagc	69	5c29c9b1f92b4385948a57a0a16556cb	WRN_targeting	4853	4103	7481	4549	5163	4746	5133	4737	6025	6183	4725	4845	4957	5948	6008	5809	5992	4939.5	5381	5792	4856	5978	5900.5	5454	4901	267.434	249.226	281.922	313.845	272.532	269.911	255.115	259.315	247.2	232.101	251.115	245.178	267.184	272.852	287.23	263.157
491	WRN	AGACAAGATGATTCTACCCA	GACAAGATGATTCTACCCA	GGACAAGATGATTCTACCCA	atcttgtggaaaggacgaaacaccGGACAAGATGATTCTACCCAgtttaagagctatgctggaaacagc	69	a0fd1eb7f3944683aab1bc3884a38351	WRN_targeting	6038	6238	7870	550	3212	5353	7795	4752	8756	9476	6271	3865	4717	7613	8084	4479	7524	6574	6754	7054	1881	7848.5	6001.5	7873.5	4291	332.491	378.391	296.53	38.8247	169.925	304.304	386.901	260.133	358.797	355.184	332.952	195.788	341.695	366.788	221.696	330.184
492	WRN	AGACAATGAGATTTGCAAAA	GACAATGAGATTTGCAAAA	GGACAATGAGATTTGCAAAA	atcttgtggaaaggacgaaacaccGGACAATGAGATTTGCAAAAgtttaagagctatgctggaaacagc	69	99292a816f2f4a5c923884e8f71f6882	WRN_targeting	4069	3722	6044	5825	5957	4476	4889	4589	6200	6111	4759	5182	5426	5218	4557	5680	5961	4682.5	5394.5	4883	5891	4887.5	5820.5	5435	5304	224.392	226.176	227.961	401.598	314.29	254.613	243.036	251.245	254.351	229.41	252.915	262.163	234.515	207.197	280.874	261.801
493	WRN	AGACAGCACTGCCAATGGTA	GACAGCACTGCCAATGGTA	GGACAGCACTGCCAATGGTA	atcttgtggaaaggacgaaacaccGGACAGCACTGCCAATGGTAgtttaagagctatgctggaaacagc	69	058e3945d1c2444890a6e77f06a1ec93	WRN_targeting	5928	6365	10527	357	1499	7220	8037	7299	9634	8860	6872	3990	5752	8593	7955	9430	10148	7628.5	8466.5	8446	928	8274	9789	7866	4871	326.452	386.074	396.304	25.5517	79.8352	410.089	398.881	399.025	394.675	332.159	364.766	202.088	385.552	360.951	465.65	444.987
494	WRN	AGACATTGTTTTTTGGACTC	GACATTGTTTTTTGGACTC	GGACATTGTTTTTTGGACTC	atcttgtggaaaggacgaaacaccGGACATTGTTTTTTGGACTCgtttaagagctatgctggaaacagc	69	371862b595504a629b2fbc957707a01a	WRN_targeting	4157	3902	5523	5993	5538	4552	4530	5176	6993	5729	3916	4226	5359	5030	5325	4156	5646	4541	6084.5	4712.5	5765.5	5177.5	4901	4822.5	4792.5	229.223	237.066	208.397	413.152	292.254	258.919	225.263	283.254	286.755	215.132	208.291	213.982	226.101	241.948	205.781	248.019
495	WRN	AGACATTTAAAAATGTTTCT	GACATTTAAAAATGTTTCT	GGACATTTAAAAATGTTTCT	atcttgtggaaaggacgaaacaccGGACATTTAAAAATGTTTCTgtttaagagctatgctggaaacagc	69	648e5b42626444a7bd51b51842cd3748	WRN_targeting	1686	1425	2455	2671	1893	1668	1573	2677	2541	2590	1880	2026	1969	1947	1961	2081	2157	1620.5	2609	1940	2282	1954	2119	2235	1997.5	93.5628	87.2106	93.1888	184.691	100.556	95.5098	78.8732	146.981	104.833	97.8062	100.517	103.106	88.1317	89.7321	103.538	95.3714
496	WRN	AGACCAACTACGGTTGAAAA	GACCAACTACGGTTGAAAA	GGACCAACTACGGTTGAAAA	atcttgtggaaaggacgaaacaccGGACCAACTACGGTTGAAAAgtttaagagctatgctggaaacagc	69	c6183802458044f0b7e76a23f53ffee1	WRN_targeting	5279	5319	8609	6843	6788	5007	6566	6886	8762	7942	5579	7701	7164	6667	6814	7297	8907	5786.5	7824	6964	6815.5	6740.5	8102	6760.5	7432.5	290.822	322.792	324.28	471.609	357.994	284.7	326.058	376.503	359.042	297.847	296.321	389.115	299.36	309.323	360.549	390.692
497	WRN	AGACCAAGTGCTACAGCTTA	GACCAAGTGCTACAGCTTA	GGACCAAGTGCTACAGCTTA	atcttgtggaaaggacgaaacaccGGACCAAGTGCTACAGCTTAgtttaagagctatgctggaaacagc	69	77bbf169a63245ff97daee1712b4a4f0	WRN_targeting	4731	4279	7059	1076	3523	4756	6065	2680	5899	7801	4995	5800	4603	6706	6342	2989	5119	5410.5	4289.5	5669	2299.5	6524	4054	6398	5201.5	260.736	259.874	266.076	74.999	186.281	270.478	301.255	147.144	242.051	292.577	265.408	293.308	301.105	287.965	148.279	224.963
498	WRN	AGACCTAAGAGATTGAGAAA	GACCTAAGAGATTGAGAAA	GGACCTAAGAGATTGAGAAA	atcttgtggaaaggacgaaacaccGGACCTAAGAGATTGAGAAAgtttaagagctatgctggaaacagc	69	15129fdb0b1f47fe9b1b91313466120f	WRN_targeting	4931	4534	7135	2669	4778	4539	5116	5052	6326	7058	5048	4659	5044	5944	5806	6003	6433	4827.5	5689	5834.5	3723.5	5875	6218	6053	4851.5	271.716	275.301	268.93	184.553	252.284	258.182	254.274	276.493	259.5	264.806	268.213	235.804	267.005	263.712	296.789	282.452
499	WRN	AGACGATTACCTGTGTGGTT	GACGATTACCTGTGTGGTT	GGACGATTACCTGTGTGGTT	atcttgtggaaaggacgaaacaccGGACGATTACCTGTGTGGTTgtttaagagctatgctggaaacagc	69	ed88e5d7bc254f029ef82358106da3a6	WRN_targeting	5104	4650	6761	3735	4696	5198	4786	5246	6791	7063	4811	5240	4921	5728	6043	6674	6737	4992	6018.5	5705.5	4215.5	5885.5	6705.5	5937	5080.5	281.214	282.319	254.885	257.864	247.972	295.522	237.937	287.072	278.501	264.993	255.668	265.086	257.338	274.436	329.852	295.752
500	WRN	AGACGGGGTTTCACCATGTT	GACGGGGTTTCACCATGTT	GGACGGGGTTTCACCATGTT	atcttgtggaaaggacgaaacaccGGACGGGGTTTCACCATGTTgtttaagagctatgctggaaacagc	69	099a191cff9e44099e5133ccc084e8b0	WRN_targeting	6012	5720	8961	78	317	5700	7311	230	356	8908	5661	3292	4277	7804	7577	86	797	6505.5	293	7340.5	197.5	7690.5	441.5	7284.5	3784.5	331.064	347.052	337.499	6.36424	17.6716	323.965	362.94	13.5422	15.5472	333.953	300.662	166.91	350.243	343.847	5.23753	35.8697
501	WRN	AGACTGCGCCACTGCACCCC	GACTGCGCCACTGCACCCC	GGACTGCGCCACTGCACCCC	atcttgtggaaaggacgaaacaccGGACTGCGCCACTGCACCCCgtttaagagctatgctggaaacagc	69	3713f368d82a4b1da19f6bd55c817b0b	WRN_targeting	9115	7961	13731	8406	11616	9274	9647	8478	11739	14355	9554	11557	10713	11119	11707	10101	13006	9460.5	10108.5	10846	10011	11413	11553.5	11954.5	11135	501.421	482.63	516.619	579.1	611.907	526.47	478.586	463.317	480.691	537.545	506.736	583.45	498.595	530.723	498.712	570.028
502	WRN	AGACTGCTGTTCCAAAATTT	GACTGCTGTTCCAAAATTT	GGACTGCTGTTCCAAAATTT	atcttgtggaaaggacgaaacaccGGACTGCTGTTCCAAAATTTgtttaagagctatgctggaaacagc	69	b5f4d4ec2b23479eb079d5c59a2edb40	WRN_targeting	3802	3296	5443	6239	5659	3919	4893	6561	6949	5906	4272	4908	5782	4856	4856	3923	5836	4406	6755	4369.5	5949	4856	4879.5	5089	5345	209.733	200.404	205.393	430.07	298.617	223.053	243.234	358.78	284.957	221.748	227.136	248.353	218.315	220.726	194.3	256.332
503	WRN	AGAGAAAGAAAAAGAAAGAA	GAGAAAGAAAAAGAAAGAA	GGAGAAAGAAAAAGAAAGAA	atcttgtggaaaggacgaaacaccGGAGAAAGAAAAAGAAAGAAgtttaagagctatgctggaaacagc	69	99f3232df17348af825ebce0b386da96	WRN_targeting	2406	1975	3400	457	2084	2503	2845	3549	4015	3732	2367	1641	2118	2784	3143	3095	3396	2674	3782	2687.5	1270.5	2963.5	3245.5	3049.5	1879.5	133.091	120.485	128.675	32.4289	110.601	142.821	141.845	194.532	165.065	140.491	126.296	83.7031	125.589	143.216	153.502	149.579
504	WRN	AGAGAAAGAAAAAGAAAGGA	GAGAAAGAAAAAGAAAGGA	GGAGAAAGAAAAAGAAAGGA	atcttgtggaaaggacgaaacaccGGAGAAAGAAAAAGAAAGGAgtttaagagctatgctggaaacagc	69	84c3b6c2d56943c6b92dc9e5a65608b8	WRN_targeting	3626	3536	5998	1035	3036	3646	3910	4178	6626	5779	3725	3235	3263	4277	4963	4508	4967	3778	5402	4767	2035.5	4620	4737.5	4752	3249	200.07	214.923	226.234	72.1793	160.669	207.584	194.569	228.832	271.759	217.001	198.181	164.038	192.403	225.568	223.125	218.312
505	WRN	AGAGAAAGAAAGAAAGAAAG	GAGAAAGAAAGAAAGAAAG	GGAGAAAGAAAGAAAGAAAG	atcttgtggaaaggacgaaacaccGGAGAAAGAAAGAAAGAAAGgtttaagagctatgctggaaacagc	69	0aa16c47e7d6457ab24a3b17074f9ef8	WRN_targeting	3100	2909	4911	67	219	3699	3623	1169	3524	4661	2991	1938	2013	3698	3498	1633	3614	3661	2346.5	3910	143	3598	2623.5	3826	1975.5	171.193	176.991	185.415	5.60774	12.5176	210.587	180.361	64.7472	145.001	175.214	159.327	98.6714	166.492	159.279	81.4637	159.117
506	WRN	AGAGAAAGAAGAAGAGGAAG	GAGAAAGAAGAAGAGGAAG	GGAGAAAGAAGAAGAGGAAG	atcttgtggaaaggacgaaacaccGGAGAAAGAAGAAGAGGAAGgtttaagagctatgctggaaacagc	69	a10e87db6a9243b2ab2ac71731f1c07a	WRN_targeting	4282	4657	7797	430	2187	4700	5077	6492	8026	7117	5846	3805	4070	6107	6330	5112	6921	4888.5	7259	6227	1308.5	6218.5	6016.5	6481.5	3937.5	236.085	282.742	293.789	30.5721	116.018	267.305	252.343	355.018	328.967	267.011	310.455	192.764	274.299	287.422	252.887	303.802
507	WRN	AGAGAAGCAAGGAAGAAGTA	GAGAAGCAAGGAAGAAGTA	GGAGAAGCAAGGAAGAAGTA	atcttgtggaaaggacgaaacaccGGAGAAGCAAGGAAGAAGTAgtttaagagctatgctggaaacagc	69	fdfe8ba1a59f4803bce197c5a01ca6fe	WRN_targeting	2478	2423	3509	249	569	2783	3055	3661	3677	4210	2950	1760	2305	3295	3065	3591	4352	2919	3669	2966	409	3180	3971.5	3580	2032.5	137.044	147.588	132.768	18.1243	30.9248	158.686	152.241	200.639	151.253	158.357	157.157	89.7005	148.457	139.686	177.941	191.405
508	WRN	AGAGAGAAAGAAAGAAAGAA	GAGAGAAAGAAAGAAAGAA	GGAGAGAAAGAAAGAAAGAA	atcttgtggaaaggacgaaacaccGGAGAGAAAGAAAGAAAGAAgtttaagagctatgctggaaacagc	69	b33beee698734bb19411c8137684f4a9	WRN_targeting	3028	2864	4224	0	234	3187	3508	2493	4448	4810	2914	1361	1890	3987	3864	2161	4051	3347.5	3470.5	3544	117	3925.5	3106	3862	1625.5	167.24	174.268	159.617	1	13.3065	181.577	174.668	136.947	182.759	180.783	155.251	69.5917	179.425	175.84	107.48	178.236
509	WRN	AGAGAGAAAGAAGAAGAGGA	GAGAGAAAGAAGAAGAGGA	GGAGAGAAAGAAGAAGAGGA	atcttgtggaaaggacgaaacaccGGAGAGAAAGAAGAAGAGGAgtttaagagctatgctggaaacagc	69	acaca78144634b919a448238da958bad	WRN_targeting	3615	3775	5790	155	1436	4688	4464	4431	7008	5640	4899	2224	3049	5216	5296	6070	6122	4576	5719.5	4782.5	795.5	5256	6096	5269.5	2636.5	199.467	229.382	218.423	11.6597	76.522	266.625	221.996	242.629	287.368	211.806	260.326	113.085	234.425	240.635	300.091	268.845
510	WRN	AGAGAGAGAGAAAGAAAGAA	GAGAGAGAGAAAGAAAGAA	GGAGAGAGAGAAAGAAAGAA	atcttgtggaaaggacgaaacaccGGAGAGAGAGAAAGAAAGAAgtttaagagctatgctggaaacagc	69	578cf9d270734c569159b665a2d9f331	WRN_targeting	3282	2790	4791	469	107	3007	3294	1722	3805	4933	3408	2420	2403	4427	4035	1879	3567	3150.5	2763.5	3790.5	288	4231	2723	4170.5	2411.5	181.185	169.791	180.909	33.2542	6.62733	171.378	164.073	94.9031	156.484	185.38	181.401	122.963	199.116	183.577	93.585	157.061
511	WRN	AGAGAGAGAGAGAGAAAGAA	GAGAGAGAGAGAGAAAGAA	GGAGAGAGAGAGAGAAAGAA	atcttgtggaaaggacgaaacaccGGAGAGAGAGAGAGAAAGAAgtttaagagctatgctggaaacagc	69	5f04300ad2bc4310b7b98ad1b8a4041e	WRN_targeting	5466	4788	8237	170	245	5174	6254	539	3234	8499	5654	2512	3332	6976	7314	1028	4637	5714	1886.5	6512.5	207.5	7145	2832.5	7076.5	2922	301.088	290.668	310.311	12.6913	13.885	294.162	310.612	30.3924	133.151	318.666	300.291	127.6	313.188	331.947	51.6532	203.874
512	WRN	AGAGATAACAAGGCCAATCT	GAGATAACAAGGCCAATCT	GGAGATAACAAGGCCAATCT	atcttgtggaaaggacgaaacaccGGAGATAACAAGGCCAATCTgtttaagagctatgctggaaacagc	69	b80d4f46c68844889002da48fd15f214	WRN_targeting	4229	3706	6320	364	3467	4187	4877	5407	6814	5263	4773	3275	3556	4919	5262	5250	6173	4532	6110.5	5013	1915.5	5090.5	5711.5	5018	3415.5	233.176	225.208	238.325	26.0331	183.336	238.238	242.442	295.851	279.441	197.715	253.656	166.054	221.134	239.097	259.686	271.076
513	WRN	AGAGATAATGTTGCTGTCAT	GAGATAATGTTGCTGTCAT	GGAGATAATGTTGCTGTCAT	atcttgtggaaaggacgaaacaccGGAGATAATGTTGCTGTCATgtttaagagctatgctggaaacagc	69	ad4914667e864196bd89910eda014089	WRN_targeting	4965	3894	6703	2229	4197	4098	4617	5012	7257	6757	4518	5086	4771	5294	5322	4714	6261	4357.5	6134.5	5298.5	3213	5308	5487.5	5637.5	4928.5	273.583	236.582	252.707	154.293	221.728	233.195	229.57	274.311	297.543	253.556	240.158	257.324	237.916	241.812	233.276	274.926
514	WRN	AGAGATCTGTTCAAGTTCTA	GAGATCTGTTCAAGTTCTA	GGAGATCTGTTCAAGTTCTA	atcttgtggaaaggacgaaacaccGGAGATCTGTTCAAGTTCTAgtttaagagctatgctggaaacagc	69	101372aa043b4c6cab0207184d2df2d0	WRN_targeting	3987	3412	5805	1444	3589	3459	4916	2692	4541	6148	4113	3352	4115	4896	5042	4211	5060	4187.5	3616.5	4608.5	2516.5	4969	4635.5	5130.5	3733.5	219.89	207.421	218.986	100.307	189.752	196.989	244.372	147.799	186.559	230.793	218.719	169.934	220.105	229.142	208.491	222.381
515	WRN	AGAGATGAAATTCAGGTATG	GAGATGAAATTCAGGTATG	GGAGATGAAATTCAGGTATG	atcttgtggaaaggacgaaacaccGGAGATGAAATTCAGGTATGgtttaagagctatgctggaaacagc	69	5fe316adee56449aa2c6185515f43ba5	WRN_targeting	3319	3576	5771	1614	3430	3705	4684	5105	6432	6182	4402	3600	3973	4761	4963	5788	5677	4194.5	5768.5	4673.5	2522	4862	5732.5	5292	3786.5	183.216	217.343	217.709	111.998	181.39	210.927	232.887	279.383	263.831	232.064	234.017	182.433	214.063	225.568	286.195	249.376
516	WRN	AGAGATTGAAGTCAACTGTT	GAGATTGAAGTCAACTGTT	GGAGATTGAAGTCAACTGTT	atcttgtggaaaggacgaaacaccGGAGATTGAAGTCAACTGTTgtttaagagctatgctggaaacagc	69	e35b463b219e4067b98b75c1f46c0eae	WRN_targeting	3121	2839	4676	45	247	3500	3403	1259	3159	4515	2910	1346	1692	3881	4222	2880	3337	3451.5	2209	3757.5	146	4051.5	3108.5	3712.5	1519	172.346	172.756	176.591	4.09475	13.9902	199.312	169.47	69.655	130.086	169.757	155.039	68.8357	174.682	192.039	142.908	146.998
517	WRN	AGAGATTTTGGATGATACTG	GAGATTTTGGATGATACTG	GGAGATTTTGGATGATACTG	atcttgtggaaaggacgaaacaccGGAGATTTTGGATGATACTGgtttaagagctatgctggaaacagc	69	20862fc9b0a74e7f9edfda97bb86caee	WRN_targeting	4592	3939	5717	2135	3454	3909	4486	5263	5820	6237	4132	4753	4408	4951	5475	5886	5993	4197.5	5541.5	4828	2794.5	5213	5939.5	5184.5	4580.5	253.105	239.304	215.682	147.829	182.652	222.486	223.085	287.999	238.823	234.12	219.725	240.542	222.566	248.735	291.024	263.201
518	WRN	AGAGCAAGTTACTTGCCTCA	GAGCAAGTTACTTGCCTCA	GGAGCAAGTTACTTGCCTCA	atcttgtggaaaggacgaaacaccGGAGCAAGTTACTTGCCTCAgtttaagagctatgctggaaacagc	69	401ae1685ac341788d3142a286ea7a18	WRN_targeting	5412	5390	9213	7317	7617	5799	7079	10307	10520	9104	6422	7754	7344	7582	7383	8114	8497	6439	10413.5	7301.5	7467	7482.5	8305.5	7763	7549	298.123	327.088	346.962	504.207	401.592	329.575	351.454	563.055	430.879	341.279	340.945	391.786	340.308	335.069	400.806	372.754
519	WRN	AGAGCAGGAGACTCAGGTAA	GAGCAGGAGACTCAGGTAA	GGAGCAGGAGACTCAGGTAA	atcttgtggaaaggacgaaacaccGGAGCAGGAGACTCAGGTAAgtttaagagctatgctggaaacagc	69	c237df4adcc2495bb8e05adbfa418bfd	WRN_targeting	4215	5973	10529	710	1534	7713	7288	2789	6452	10543	6277	4318	5044	8944	8770	4121	7012	7500.5	4620.5	8251	1122	8857	5566.5	8410	4681	232.407	362.358	396.379	49.8283	81.676	438.023	361.801	153.088	264.648	395.065	333.27	218.619	401.26	397.828	204.056	307.784
520	WRN	AGAGCTTGTTTGATGTCGTT	GAGCTTGTTTGATGTCGTT	GGAGCTTGTTTGATGTCGTT	atcttgtggaaaggacgaaacaccGGAGCTTGTTTGATGTCGTTgtttaagagctatgctggaaacagc	69	6c98de8b7ade4e6abd9a98a819621c09	WRN_targeting	5546	4386	6049	6706	6378	3662	4978	5665	8774	6880	4986	6413	6816	6074	5821	6228	7218	4320	7219.5	5217.5	6542	5947.5	6723	5933	6614.5	305.48	266.347	228.149	462.187	336.431	208.491	247.442	309.92	359.532	258.153	264.931	324.202	272.822	264.391	307.876	316.796
521	WRN	AGAGGACGTGACAAGAACTT	GAGGACGTGACAAGAACTT	GGAGGACGTGACAAGAACTT	atcttgtggaaaggacgaaacaccGGAGGACGTGACAAGAACTTgtttaagagctatgctggaaacagc	69	f3e7ba6638df4cbfa76bd8ebcc002926	WRN_targeting	5987	5346	8335	1047	4120	5698	7003	6390	8675	8571	6556	4930	5986	7194	7697	6505	8455	6350.5	7532.5	6840.5	2583.5	7445.5	7480	7563.5	5458	329.691	324.426	313.991	73.0046	217.679	323.852	347.692	349.456	355.487	321.357	348.038	249.462	322.944	349.277	321.525	370.917
522	WRN	AGAGGCAGAATCCTGCTCTC	GAGGCAGAATCCTGCTCTC	GGAGGCAGAATCCTGCTCTC	atcttgtggaaaggacgaaacaccGGAGGCAGAATCCTGCTCTCgtttaagagctatgctggaaacagc	69	35e994e4f5664ec084df223a2e5ecf3b	WRN_targeting	5511	4700	8278	923	4600	4880	6208	6715	7284	9863	5777	4425	4836	7506	6870	6599	7268	5544	6999.5	6489	2761.5	7188	6933.5	7820	4630.5	303.559	285.344	311.851	64.4768	242.923	277.504	308.334	367.178	298.647	369.648	306.802	224.011	336.907	311.856	326.156	318.984
523	WRN	AGAGGGAAACTTGGCAAAGT	GAGGGAAACTTGGCAAAGT	GGAGGGAAACTTGGCAAAGT	atcttgtggaaaggacgaaacaccGGAGGGAAACTTGGCAAAGTgtttaagagctatgctggaaacagc	69	db5ca08b0fd347d08f53305c0d397f5c	WRN_targeting	5036	4473	7135	4889	6429	4222	5528	5930	7395	8160	5242	6706	6073	6844	6162	6090	7061	4875	6662.5	5804	5659	6503	6575.5	6701	6389.5	277.481	271.61	268.93	337.228	339.113	240.221	274.67	324.371	303.182	305.996	278.482	338.969	307.281	279.821	301.076	309.927
524	WRN	AGAGTAAGGAGTAGTATTTT	GAGTAAGGAGTAGTATTTT	GGAGTAAGGAGTAGTATTTT	atcttgtggaaaggacgaaacaccGGAGTAAGGAGTAGTATTTTgtttaagagctatgctggaaacagc	69	2ef23da0aea54c5db64d68ac5865329b	WRN_targeting	3022	2593	5139	4226	4167	3138	2874	4410	5014	4517	3385	3289	4025	3940	3876	4981	4409	3006	4712	3866	4196.5	3908	4695	3951	3657	166.91	157.873	193.977	291.632	220.15	178.801	143.281	241.483	205.887	169.831	180.183	166.759	177.322	176.383	246.432	193.899
525	WRN	AGAGTACAAGATGGACCAAT	GAGTACAAGATGGACCAAT	GGAGTACAAGATGGACCAAT	atcttgtggaaaggacgaaacaccGGAGTACAAGATGGACCAATgtttaagagctatgctggaaacagc	69	02305b6d6dfb45b99946143f0a465b99	WRN_targeting	7624	6668	11309	2708	6026	7691	9096	10935	12110	10901	7357	8702	7371	9057	9089	10688	10740	8393.5	11522.5	8988.5	4367	9073	10714	9129	8036.5	419.564	404.405	425.669	187.235	317.919	436.777	451.308	597.301	495.852	408.446	390.439	439.564	406.317	412.263	527.636	470.888
526	WRN	AGATAAATGCTTTAAAAAAA	GATAAATGCTTTAAAAAAA	GGATAAATGCTTTAAAAAAA	atcttgtggaaaggacgaaacaccGGATAAATGCTTTAAAAAAAgtttaagagctatgctggaaacagc	69	6c2f07eca8d44d0b83672eea7996c013	WRN_targeting	2077	1697	2952	1653	2587	1755	2081	1248	3219	2650	1610	2593	2347	2100	2235	2960	2567	1918	2233.5	2324.5	2120	2167.5	2763.5	2130	2470	115.029	103.666	111.852	114.681	137.055	100.439	104.022	69.0552	132.538	100.049	86.2245	131.682	94.9787	102.13	146.85	113.309
527	WRN	AGATACCAACCTGACATGGA	GATACCAACCTGACATGGA	GGATACCAACCTGACATGGA	atcttgtggaaaggacgaaacaccGGATACCAACCTGACATGGAgtttaagagctatgctggaaacagc	69	5af8d49706be4af8b3580401231d596c	WRN_targeting	7053	7049	11461	501	3092	7604	8464	2061	8351	10911	7669	4523	5915	9407	9389	2534	7354	8034	5206	9255	1796.5	9398	4944	9290	5219	388.216	427.455	431.377	35.4549	163.614	431.847	420.02	113.389	342.247	408.819	406.954	228.95	421.98	425.837	125.859	322.747
528	WRN	AGATACGTAATGAGAAGTTT	GATACGTAATGAGAAGTTT	GGATACGTAATGAGAAGTTT	atcttgtggaaaggacgaaacaccGGATACGTAATGAGAAGTTTgtttaagagctatgctggaaacagc	69	6a868e50b6fa4f7ba613ce0420fac90d	WRN_targeting	4767	3610	5628	2797	4997	4308	4385	5159	6408	5382	3976	4226	4963	4775	4696	4556	4885	4346.5	5783.5	4619	3897	4735.5	4720.5	4679	4594.5	262.712	219.4	212.34	193.356	263.802	245.094	218.085	282.327	262.85	202.162	211.467	213.982	214.69	213.486	225.49	214.725
529	WRN	AGATCCTGAAGGATATTCCC	GATCCTGAAGGATATTCCC	GGATCCTGAAGGATATTCCC	atcttgtggaaaggacgaaacaccGGATCCTGAAGGATATTCCCgtttaagagctatgctggaaacagc	69	12810950e37e45e28b05ee48a7a00934	WRN_targeting	4831	4435	7114	3037	6441	4029	5174	1664	4625	6894	4756	5353	5572	5926	5885	2633	4796	4601.5	3144.5	5774.5	4739	5905.5	3714.5	5825	5462.5	266.226	269.311	268.141	209.861	339.744	229.285	257.145	91.7402	189.992	258.676	252.756	270.781	266.199	267.287	130.737	210.831
530	WRN	AGATCTGTTCAAGTTCTAAG	GATCTGTTCAAGTTCTAAG	GGATCTGTTCAAGTTCTAAG	atcttgtggaaaggacgaaacaccGGATCTGTTCAAGTTCTAAGgtttaagagctatgctggaaacagc	69	7d0ec9b35bea45d18bd1d39c4cce058c	WRN_targeting	4607	4287	6872	5117	6163	4424	5489	4767	6152	6496	4651	5795	5939	5538	5712	6790	5202	4956.5	5459.5	5579.5	5640	5625	5996	5573.5	5867	253.928	260.358	259.054	352.908	325.124	251.666	272.739	260.951	252.39	243.8	247.198	293.057	248.835	259.459	335.568	228.594
531	WRN	AGATGAAGTCTGTAGGAAAT	GATGAAGTCTGTAGGAAAT	GGATGAAGTCTGTAGGAAAT	atcttgtggaaaggacgaaacaccGGATGAAGTCTGTAGGAAATgtttaagagctatgctggaaacagc	69	1555acbb77dc45108dbcae6bc9937d0f	WRN_targeting	4312	3832	5758	4523	5060	4169	4571	3901	5528	5863	4328	5651	5242	4825	5174	4783	5962	4370	4714.5	4795	4791.5	4999.5	5372.5	5095.5	5446.5	237.732	232.831	217.221	312.057	267.115	237.218	227.293	213.727	226.891	220.141	230.1	285.799	216.927	235.115	236.675	261.845
532	WRN	AGATGTACTTGGAAATAAAG	GATGTACTTGGAAATAAAG	GGATGTACTTGGAAATAAAG	atcttgtggaaaggacgaaacaccGGATGTACTTGGAAATAAAGgtttaagagctatgctggaaacagc	69	f7bbc7f2231d490da5620b767e79e37c	WRN_targeting	3629	2351	3615	2025	3125	2716	3405	4274	5285	3367	3179	3737	3329	3149	3578	2188	3867	3060.5	4779.5	2983	2575	3363.5	3027.5	3273	3533	200.235	143.232	136.749	140.264	165.35	154.89	169.569	234.067	216.961	126.848	169.279	189.337	141.923	162.899	108.811	170.186
533	WRN	AGATGTACTTTGGCCATTCC	GATGTACTTTGGCCATTCC	GGATGTACTTTGGCCATTCC	atcttgtggaaaggacgaaacaccGGATGTACTTTGGCCATTCCgtttaagagctatgctggaaacagc	69	e35b77bfddb34da8b6769ecddcceb850	WRN_targeting	5783	5150	7628	5052	6628	5636	6081	6765	8831	7376	5761	5261	6326	6606	6397	6278	7283	5858.5	7798	6389	5840	6501.5	6780.5	6568.5	5793.5	318.492	312.568	287.443	348.438	349.579	320.339	302.047	369.905	361.862	276.692	305.955	266.144	296.63	290.454	310.339	319.64
534	WRN	AGATGTCCACAGCAGACAAA	GATGTCCACAGCAGACAAA	GGATGTCCACAGCAGACAAA	atcttgtggaaaggacgaaacaccGGATGTCCACAGCAGACAAAgtttaagagctatgctggaaacagc	69	73f22d018df748f9a51300a0d7563135	WRN_targeting	6988	7599	11624	8698	10601	7730	7640	8183	10876	12178	8552	9423	10529	9331	9555	8763	10369	7685	9529.5	9611.5	9649.5	9443	9566	10365	9976	384.647	460.729	437.498	599.181	558.527	438.986	379.227	447.23	445.427	456.176	453.695	475.901	418.579	433.348	432.784	454.656
535	WRN	AGATGTTTTCCCGGTTCTGA	GATGTTTTCCCGGTTCTGA	GGATGTTTTCCCGGTTCTGA	atcttgtggaaaggacgaaacaccGGATGTTTTCCCGGTTCTGAgtttaagagctatgctggaaacagc	69	104228519e584b6a8a70ccaade7a9fb0	WRN_targeting	3784	3366	5495	4807	5147	3572	3800	4600	6166	5167	3993	4287	4784	4547	4333	4592	4752	3686	5383	4430.5	4977	4440	4672	4580	4535.5	208.745	204.638	207.345	331.588	271.69	203.392	189.124	251.844	252.962	194.126	212.367	217.056	204.486	197.061	227.264	208.906
536	WRN	AGATTATTGCTGATGTTATC	GATTATTGCTGATGTTATC	GGATTATTGCTGATGTTATC	atcttgtggaaaggacgaaacaccGGATTATTGCTGATGTTATCgtttaagagctatgctggaaacagc	69	7a17cb57175447e3a301fb1bec9493ca	WRN_targeting	3437	2593	4876	2863	4238	3009	3517	4589	5122	4271	3075	3443	3820	3625	3357	6218	4365	3263	4855.5	3734.5	3550.5	3491	5291.5	3673	3631.5	189.694	157.873	184.101	197.895	223.884	171.492	175.113	251.245	210.301	160.637	163.773	174.52	163.225	152.899	307.383	191.974
537	WRN	AGATTGCAGTGAGCTGAGAC	GATTGCAGTGAGCTGAGAC	GGATTGCAGTGAGCTGAGAC	atcttgtggaaaggacgaaacaccGGATTGCAGTGAGCTGAGACgtttaagagctatgctggaaacagc	69	4bc9149730c8452f9f3e8e19d16fc395	WRN_targeting	5826	5224	8300	638	3466	5736	6026	3411	5759	8648	6420	4195	5183	6981	7212	3147	6319	5881	4585	6762	2052	7096.5	4733	7534	4689	320.852	317.045	312.677	44.8767	183.283	326.005	299.324	187.007	236.33	324.235	340.839	212.42	313.412	327.331	156.064	277.464
538	WRN	AGATTTTTTCTGTGTTTCGA	GATTTTTTCTGTGTTTCGA	GGATTTTTTCTGTGTTTCGA	atcttgtggaaaggacgaaacaccGGATTTTTTCTGTGTTTCGAgtttaagagctatgctggaaacagc	69	fc63200c67f54b15ac1410c645c7ef7e	WRN_targeting	2735	2207	4201	3585	4135	3160	2616	2845	3984	3291	2601	3052	3497	2993	2845	5185	3709	2888	3414.5	3204	3860	2919	4447	2946	3274.5	151.154	134.521	158.754	247.549	218.467	180.047	130.508	156.142	163.798	124.007	138.683	154.815	134.942	129.732	256.483	163.273
539	WRN	AGATTTTTTTCATATACTTC	GATTTTTTTCATATACTTC	GGATTTTTTTCATATACTTC	atcttgtggaaaggacgaaacaccGGATTTTTTTCATATACTTCgtttaagagctatgctggaaacagc	69	365f351d91e64ab5b5e0de0984fba7ba	WRN_targeting	2930	1830	3877	2624	2746	2174	1944	2273	3277	2669	2132	2784	2906	2410	2649	5246	2743	2059	2775	2853.5	2685	2529.5	3994.5	2400.5	2845	161.859	111.713	146.587	181.458	145.417	124.18	97.24	124.95	134.908	100.759	113.856	141.308	108.852	120.863	259.489	121.01
540	WRN	AGCAAACTTTATTCCCGCGC	GCAAACTTTATTCCCGCGC	GGCAAACTTTATTCCCGCGC	atcttgtggaaaggacgaaacaccGGCAAACTTTATTCCCGCGCgtttaagagctatgctggaaacagc	69	64cff485e93d4def96d0c7edb3ac693a	WRN_targeting	3945	2660	3783	3952	3754	3087	2821	2591	4197	4073	2875	4010	3231	3079	3898	2275	3817	2954	3394	3221.5	3853	3488.5	3046	3474	3620.5	217.584	161.926	143.057	272.788	198.43	175.911	140.657	142.291	172.502	153.236	153.187	203.096	138.791	177.378	113.097	167.998
541	WRN	AGCAAATGTTACTTGTTCCA	GCAAATGTTACTTGTTCCA	GGCAAATGTTACTTGTTCCA	atcttgtggaaaggacgaaacaccGGCAAATGTTACTTGTTCCAgtttaagagctatgctggaaacagc	69	914c038d945143a8aaa1373d89df0ecb	WRN_targeting	3650	3196	5430	2033	3950	3381	4262	5133	5787	5013	3553	3975	3371	4326	4266	4364	5351	3821.5	5460	4313	2991.5	4296	4857.5	4283	3673	201.388	194.354	204.904	140.814	208.738	192.569	211.995	280.91	237.475	188.37	189.076	201.332	194.596	194.03	216.03	235.113
542	WRN	AGCAACATTTTTAATCCCTG	GCAACATTTTTAATCCCTG	GGCAACATTTTTAATCCCTG	atcttgtggaaaggacgaaacaccGGCAACATTTTTAATCCCTGgtttaagagctatgctggaaacagc	69	76c25b5ddae847049cf1747e0f2bb979	WRN_targeting	3127	3411	5026	5600	4476	3429	3979	4536	5526	5003	3476	6500	4236	3936	4165	5002	5238	3704	5031	4218.5	5038	4050.5	5120	4239.5	5368	172.675	207.361	189.734	386.125	236.401	195.289	197.985	248.354	226.809	187.997	185	328.587	177.143	189.46	247.466	230.169
543	WRN	AGCAACGTACAATGTCTTCC	GCAACGTACAATGTCTTCC	GGCAACGTACAATGTCTTCC	atcttgtggaaaggacgaaacaccGGCAACGTACAATGTCTTCCgtttaagagctatgctggaaacagc	69	866ebf91fb1c437eb6efc01eff0f9ca1	WRN_targeting	5531	4798	7697	412	3267	4715	5943	7092	7787	7555	5055	3307	3651	7021	5955	3310	7827	5329	7439.5	6247.5	1839.5	6488	5568.5	6305	3479	304.657	291.272	290.034	29.3342	172.818	268.155	295.215	387.737	319.201	283.382	268.584	167.666	315.202	270.454	164.096	343.441
544	WRN	AGCAACTTGAGGCTGATATT	GCAACTTGAGGCTGATATT	GGCAACTTGAGGCTGATATT	atcttgtggaaaggacgaaacaccGGCAACTTGAGGCTGATATTgtttaagagctatgctggaaacagc	69	56dafcb3537a4cca99574aaabfd70149	WRN_targeting	6640	5881	10158	988	4670	6044	7143	3074	5468	9950	6772	6117	5270	8123	7686	4425	7592	6593.5	4271	8019.5	2829	7904.5	6008.5	8361	5693.5	365.542	356.793	382.448	68.947	246.604	343.457	354.623	168.63	224.439	372.9	359.472	309.285	364.519	348.779	219.036	333.159
545	WRN	AGCAAGAAACATAATTGTTC	GCAAGAAACATAATTGTTC	GGCAAGAAACATAATTGTTC	atcttgtggaaaggacgaaacaccGGCAAGAAACATAATTGTTCgtttaagagctatgctggaaacagc	69	cae14ca2846e477da3615a05854349ba	WRN_targeting	4450	3705	5920	5805	4947	4565	4532	3832	6138	6284	3740	4887	4822	4713	4962	6585	5754	4548.5	4985	4812.5	5376	4837.5	6169.5	5012	4854.5	245.309	225.147	223.305	400.223	261.172	259.656	225.362	209.964	251.817	235.876	198.975	247.295	211.915	225.523	325.466	252.745
546	WRN	AGCACCGTAATGAATGACTT	GCACCGTAATGAATGACTT	GGCACCGTAATGAATGACTT	atcttgtggaaaggacgaaacaccGGCACCGTAATGAATGACTTgtttaagagctatgctggaaacagc	69	266592abceee41f68895d667a6ffd2fb	WRN_targeting	4640	3565	5703	846	3367	3955	4396	1691	5605	6449	4487	3803	3862	5164	5573	2135	4266	4175.5	3648	4634	2106.5	5368.5	3200.5	5468	3832.5	255.74	216.678	215.156	59.1813	178.077	225.093	218.629	93.2126	230.037	242.044	238.517	192.664	232.098	253.169	106.199	187.643
547	WRN	AGCACGTACATAAGCATCAG	GCACGTACATAAGCATCAG	GGCACGTACATAAGCATCAG	atcttgtggaaaggacgaaacaccGGCACGTACATAAGCATCAGgtttaagagctatgctggaaacagc	69	d37201168ec142159601d26484857de7	WRN_targeting	6648	6578	9459	162	675	6421	7723	190	1891	9962	6907	4142	5087	8822	8072	1157	3674	7072	1040.5	8018.5	418.5	8447	2415.5	8434.5	4614.5	365.981	398.96	356.199	12.1411	36.4995	364.818	383.336	11.361	78.272	373.349	366.618	209.749	395.8	366.245	58.0095	161.742
548	WRN	AGCACTTGGTCTTCCATCAG	GCACTTGGTCTTCCATCAG	GGCACTTGGTCTTCCATCAG	atcttgtggaaaggacgaaacaccGGCACTTGGTCTTCCATCAGgtttaagagctatgctggaaacagc	69	04821f2dd21a47da84d48900bc768325	WRN_targeting	5948	5520	8959	338	2792	6080	7233	885	4956	9109	6087	3166	4559	7504	7719	2542	5127	6656.5	2920.5	7239.5	1565	7611.5	3834.5	7598	3862.5	327.55	334.953	337.423	24.245	147.837	345.496	359.078	49.2603	203.517	341.466	323.212	160.56	336.817	350.272	126.253	225.313
549	WRN	AGCACTTGTTTGATTATTTG	GCACTTGTTTGATTATTTG	GGCACTTGTTTGATTATTTG	atcttgtggaaaggacgaaacaccGGCACTTGTTTGATTATTTGgtttaagagctatgctggaaacagc	69	b4bb6cc7bab74c2aa1c5fb970dfa5d80	WRN_targeting	4891	3638	6892	5859	5724	3875	4935	5258	6456	6361	4743	5723	5725	5300	5340	6582	6288	4405	5857	5265	5791.5	5320	6435	5552	5724	269.52	221.094	259.805	403.937	302.036	220.56	245.313	287.726	264.812	238.754	252.068	289.428	238.184	242.626	325.319	276.108
550	WRN	AGCACTTTGGGAGGCCGAGG	GCACTTTGGGAGGCCGAGG	GGCACTTTGGGAGGCCGAGG	atcttgtggaaaggacgaaacaccGGCACTTTGGGAGGCCGAGGgtttaagagctatgctggaaacagc	69	a42f5b0469ad4060aff5afb205e4b389	WRN_targeting	4382	3851	6101	93	141	4273	4619	26	185	5564	4087	2839	2870	5214	5204	19	530	4446	105.5	4976	117	5209	274.5	4825.5	2854.5	241.576	233.98	230.101	7.39582	8.41546	243.111	229.669	2.41782	8.55967	208.965	217.343	144.08	234.336	236.473	1.9362	24.1882
551	WRN	AGCAGATGTAGGAGACAGTA	GCAGATGTAGGAGACAGTA	GGCAGATGTAGGAGACAGTA	atcttgtggaaaggacgaaacaccGGCAGATGTAGGAGACAGTAgtttaagagctatgctggaaacagc	69	99cbbd5d9b9740be910196a73b8d0104	WRN_targeting	4929	4820	7390	197	851	4913	6611	5821	6922	7199	5151	2931	4025	7142	6593	6414	7724	5762	6371.5	6105	524	6867.5	7069	6175	3478	271.606	292.603	278.505	14.5481	45.7557	279.373	328.285	318.427	283.854	270.076	273.665	148.717	320.617	299.323	317.041	338.934
552	WRN	AGCAGCGGAAATGTCCTGAA	GCAGCGGAAATGTCCTGAA	GGCAGCGGAAATGTCCTGAA	atcttgtggaaaggacgaaacaccGGCAGCGGAAATGTCCTGAAgtttaagagctatgctggaaacagc	69	d6386c8840e9449b85c582671eaf4946	WRN_targeting	5904	5914	9561	3227	5819	7004	7074	7994	10501	11886	7244	8261	6931	8228	8942	8428	9719	7039	9247.5	7737.5	4523	8585	9073.5	9565	7596	325.135	358.789	360.029	222.928	307.032	397.851	351.207	436.924	430.103	445.262	384.457	417.338	369.218	405.611	416.278	426.218
553	WRN	AGCATAGTTATTTTACAAAT	GCATAGTTATTTTACAAAT	GGCATAGTTATTTTACAAAT	atcttgtggaaaggacgaaacaccGGCATAGTTATTTTACAAATgtttaagagctatgctggaaacagc	69	d69eeb996f5642199d7db202a2abf8bf	WRN_targeting	2131	1884	3755	2492	3132	2010	2845	1252	2993	3505	2364	3246	3266	2399	2739	2436	2510	2427.5	2122.5	2819.5	2812	2569	2473	2934.5	3256	117.994	114.979	142.006	172.381	165.718	114.888	141.845	69.2733	123.303	132.006	126.137	164.592	108.36	124.935	121.03	110.816
554	WRN	AGCATCGTAACTATACACAA	GCATCGTAACTATACACAA	GGCATCGTAACTATACACAA	atcttgtggaaaggacgaaacaccGGCATCGTAACTATACACAAgtttaagagctatgctggaaacagc	69	96f6efae61344203bbe09276e4bc7100	WRN_targeting	7377	7029	9697	2055	4885	7323	7891	3121	6352	10725	7968	7645	6334	8865	9211	5425	7714	7607	4736.5	8363	3470	9038	6569.5	9346.5	6989.5	406.004	426.245	365.136	142.327	257.911	415.925	391.653	171.192	260.562	401.867	422.782	386.293	397.725	417.783	268.309	338.497
555	WRN	AGCATCTTCCTCATGCTTTC	GCATCTTCCTCATGCTTTC	GGCATCTTCCTCATGCTTTC	atcttgtggaaaggacgaaacaccGGCATCTTCCTCATGCTTTCgtttaagagctatgctggaaacagc	69	089418ceecea400580672d30adde0788	WRN_targeting	9512	8314	13140	13135	11673	9421	9675	13437	13652	12650	9382	12253	13441	11207	11825	12197	11828	9548	13544.5	10727	12404	11516	12012.5	11016	12847	523.217	503.986	494.426	904.324	614.905	534.799	479.972	733.738	558.862	473.818	497.631	618.527	502.533	536.062	601.99	518.49
556	WRN	AGCATGAGTCTATCAGATGG	GCATGAGTCTATCAGATGG	GGCATGAGTCTATCAGATGG	atcttgtggaaaggacgaaacaccGGCATGAGTCTATCAGATGGgtttaagagctatgctggaaacagc	69	82429aecda1841de8c8baa2bae2483a9	WRN_targeting	7038	6525	11572	1633	4606	6340	7156	7194	9807	10287	7413	5698	6477	7958	8591	9324	8768	6748	8500.5	9048.5	3119.5	8274.5	9046	8850	6087.5	387.392	395.754	435.545	113.305	243.238	360.228	355.266	393.299	401.744	385.496	393.403	288.168	357.135	389.729	460.427	384.611
557	WRN	AGCCATTTCTTGTCAAAACA	GCCATTTCTTGTCAAAACA	GGCCATTTCTTGTCAAAACA	atcttgtggaaaggacgaaacaccGGCCATTTCTTGTCAAAACAgtttaagagctatgctggaaacagc	69	9012d08a11eb4f4aac36a7f2ebcca296	WRN_targeting	4892	5312	7691	6901	7486	5056	5959	5401	8171	7724	5220	6284	6915	6747	6442	5451	7059	5507.5	6786	6501.5	7193.5	6594.5	6255	6472	6599.5	269.575	322.369	289.808	475.597	394.703	287.476	296.007	295.524	334.892	289.699	277.318	317.701	302.94	292.49	269.59	309.84
558	WRN	AGCCTCAAGTTGCTGGAGCA	GCCTCAAGTTGCTGGAGCA	GGCCTCAAGTTGCTGGAGCA	atcttgtggaaaggacgaaacaccGGCCTCAAGTTGCTGGAGCAgtttaagagctatgctggaaacagc	69	09583cd24de549f3896273a62f01ee97	WRN_targeting	7307	7817	12813	6369	10513	8257	8815	5695	10026	12368	8248	9974	8906	9429	10018	7593	10548	8536	7860.5	10315	8441	9723.5	9070.5	10308	9440	402.161	473.918	482.147	439.011	553.899	468.846	437.397	311.556	410.693	463.278	437.603	503.67	422.965	454.298	375.134	462.488
559	WRN	AGCCTCATCCTTCAAGCTAA	GCCTCATCCTTCAAGCTAA	GGCCTCATCCTTCAAGCTAA	atcttgtggaaaggacgaaacaccGGCCTCATCCTTCAAGCTAAgtttaagagctatgctggaaacagc	69	924d820307e6452abef63bc732ef0a04	WRN_targeting	7662	8993	13709	12199	12776	9129	9339	11375	13731	14509	9442	15280	12410	10683	10794	15417	13151	9234	12553	11351	12487.5	10738.5	14284	11975.5	13845	421.65	545.064	515.793	839.953	672.914	518.254	463.338	621.295	562.091	543.301	500.807	771.082	479.083	489.411	760.651	576.372
560	WRN	AGCCTCGTACCTAGGCATGC	GCCTCGTACCTAGGCATGC	GGCCTCGTACCTAGGCATGC	atcttgtggaaaggacgaaacaccGGCCTCGTACCTAGGCATGCgtttaagagctatgctggaaacagc	69	8f84f5c2488046dc8746d90ac48040c4	WRN_targeting	7173	6236	10412	9755	8660	6478	8333	7024	10053	10067	7370	8669	9468	8769	8065	8114	9842	7405.5	8538.5	8324	9207.5	8417	8978	8718.5	9068.5	394.804	378.27	391.986	671.874	456.446	368.047	413.535	384.029	411.796	377.273	391.127	437.9	393.428	365.928	400.806	431.6
561	WRN	AGCCTGGATGCCTGGGTTGC	GCCTGGATGCCTGGGTTGC	GGCCTGGATGCCTGGGTTGC	atcttgtggaaaggacgaaacaccGGCCTGGATGCCTGGGTTGCgtttaagagctatgctggaaacagc	69	07d2fbbc8a39466391e050e47102b189	WRN_targeting	5420	5427	9026	8315	7717	5306	6578	7912	7539	9796	6080	9009	7860	7450	6971	6319	8101	5942	7725.5	7226.5	8016	7210.5	7210	7938	8434.5	298.563	329.326	339.939	572.841	406.852	301.641	326.652	432.452	309.067	367.144	322.841	455.036	334.401	316.427	312.36	355.429
562	WRN	AGCGCGGGAATAAAGTTTGC	GCGCGGGAATAAAGTTTGC	GGCGCGGGAATAAAGTTTGC	atcttgtggaaaggacgaaacaccGGCGCGGGAATAAAGTTTGCgtttaagagctatgctggaaacagc	69	d954468b0db5420e8074d71d1d8d3351	WRN_targeting	3439	2061	4059	2915	3530	2283	2511	2044	3991	3961	2556	2970	3054	3304	2703	2498	2930	2397	3017.5	3060	3222.5	3003.5	2714	3258.5	3012	189.804	125.688	153.421	201.471	186.649	130.356	125.31	112.462	164.084	149.05	136.3	150.682	148.86	123.306	124.085	129.191
563	WRN	AGCGGACTTCAACCTTCATG	GCGGACTTCAACCTTCATG	GGCGGACTTCAACCTTCATG	atcttgtggaaaggacgaaacaccGGCGGACTTCAACCTTCATGgtttaagagctatgctggaaacagc	69	778d1d8efe59489280313d39798c42cd	WRN_targeting	4895	4412	6833	6229	7035	5126	5716	5768	8258	8015	5452	6640	6424	6545	6488	6682	7269	5421	7013	5622.5	6632	6516.5	6975.5	6733.5	6532	269.74	267.92	257.589	429.382	370.984	291.442	283.977	315.537	338.447	300.576	289.599	335.643	293.9	294.572	330.246	319.028
564	WRN	AGCGGATAGACTTGTCTTTC	GCGGATAGACTTGTCTTTC	GGCGGATAGACTTGTCTTTC	atcttgtggaaaggacgaaacaccGGCGGATAGACTTGTCTTTCgtttaagagctatgctggaaacagc	69	39c0c9440e404b399b4961fa4c820e8a	WRN_targeting	3311	2582	4055	2365	3658	2967	3207	3784	4462	4600	3063	2916	3372	3887	4190	4567	4642	3087	4123	3318.5	3011.5	4038.5	4604.5	3831.5	3144	182.777	157.207	153.271	163.646	193.381	169.112	159.766	207.347	183.331	172.934	163.138	147.961	174.95	190.591	226.032	204.093
565	WRN	AGCGTCTTGCCGATCAATAT	GCGTCTTGCCGATCAATAT	GGCGTCTTGCCGATCAATAT	atcttgtggaaaggacgaaacaccGGCGTCTTGCCGATCAATATgtttaagagctatgctggaaacagc	69	ac6a43f7ba944b348a521d33c62dc36b	WRN_targeting	5987	4897	7676	8571	8103	5437	6621	3593	6551	7091	5380	8034	8195	6636	6527	6225	6363	6029	5072	6286.5	8337	6581.5	6294	6235.5	8114.5	329.691	297.262	289.245	590.447	427.152	309.064	328.781	196.931	268.694	266.04	285.787	405.898	297.973	296.336	307.728	279.389
566	WRN	AGCGTGATACCTGTAAAAAA	GCGTGATACCTGTAAAAAA	GGCGTGATACCTGTAAAAAA	atcttgtggaaaggacgaaacaccGGCGTGATACCTGTAAAAAAgtttaagagctatgctggaaacagc	69	57fbaf32d67540b4966fe8423c9a2db1	WRN_targeting	3767	3015	4576	3943	5003	3964	3843	3801	5390	4742	3187	4498	4304	3674	4096	3928	4515	3903.5	4595.5	3795.5	4473	3885	4221.5	3964.5	4401	207.812	183.403	172.835	272.169	264.117	225.603	191.252	208.274	221.252	178.241	169.702	227.69	165.418	186.337	194.547	198.537
567	WRN	AGCTAAATGATCAAGTGTTG	GCTAAATGATCAAGTGTTG	GGCTAAATGATCAAGTGTTG	atcttgtggaaaggacgaaacaccGGCTAAATGATCAAGTGTTGgtttaagagctatgctggaaacagc	69	f4c0f0e74dfe4c7490dfa947cd85e1a7	WRN_targeting	5339	4223	7736	3818	6362	5172	5954	5744	7819	7143	5359	5186	6418	5947	5984	8740	6734	5563	6781.5	5979.5	5090	5965.5	7737	6251	5802	294.116	256.486	291.498	263.573	335.59	294.049	295.76	314.228	320.508	267.983	284.676	262.364	267.139	271.766	431.651	295.621
568	WRN	AGCTACCATAGCTTTTGGAA	GCTACCATAGCTTTTGGAA	GGCTACCATAGCTTTTGGAA	atcttgtggaaaggacgaaacaccGGCTACCATAGCTTTTGGAAgtttaagagctatgctggaaacagc	69	e6375162ea8b417bb0a915dc3568275a	WRN_targeting	3849	3242	5877	5538	6161	3560	4518	4546	5867	5498	4135	4753	5218	4817	5012	4649	4817	4039	5206.5	4559.5	5849.5	4914.5	4733	4816.5	4985.5	212.313	197.137	221.69	381.861	325.019	202.712	224.669	248.9	240.744	206.498	219.884	240.542	216.569	227.785	230.073	211.75
569	WRN	AGCTATGCTCTTCTAGAGAA	GCTATGCTCTTCTAGAGAA	GGCTATGCTCTTCTAGAGAA	atcttgtggaaaggacgaaacaccGGCTATGCTCTTCTAGAGAAgtttaagagctatgctggaaacagc	69	ce09b925f6114bc3b9ab7d55acb3a38f	WRN_targeting	2759	2685	3956	775	2526	1997	2512	1964	3929	3794	2783	2510	2207	3093	2979	2755	3223	2254.5	2946.5	3320.5	1650.5	3036	2989	3288.5	2358.5	152.471	163.439	149.554	54.2985	133.847	114.151	125.36	108.1	161.551	142.808	148.317	127.499	139.417	135.795	136.749	142.01
570	WRN	AGCTATTCTGGCAACAAACA	GCTATTCTGGCAACAAACA	GGCTATTCTGGCAACAAACA	atcttgtggaaaggacgaaacaccGGCTATTCTGGCAACAAACAgtttaagagctatgctggaaacagc	69	8767da3340494d83b15d9d49c2ca2a8c	WRN_targeting	4594	3425	6571	1817	4493	4276	4926	3304	6210	6264	4521	3950	4075	4910	4938	4912	5772	4601	4757	4998	3155	4924	5342	5392.5	4012.5	253.215	208.208	247.751	125.959	237.295	243.281	244.868	181.172	254.76	235.129	240.317	200.072	220.731	224.437	243.032	253.532
571	WRN	AGCTGAAATGCACAGAGACC	GCTGAAATGCACAGAGACC	GGCTGAAATGCACAGAGACC	atcttgtggaaaggacgaaacaccGGCTGAAATGCACAGAGACCgtttaagagctatgctggaaacagc	69	c37afca5df6146cb9e3c45b13dc7c50b	WRN_targeting	5402	4689	6897	2487	3946	5301	6779	6652	8714	8084	4989	6191	5344	6769	6352	7218	7415	6040	7683	5793	3216.5	6560.5	7316.5	6536.5	5767.5	297.574	284.678	259.992	172.037	208.528	301.358	336.602	363.743	357.081	303.155	265.09	313.014	303.925	288.418	356.657	325.415
572	WRN	AGCTGCCATGTTGGCCCCTC	GCTGCCATGTTGGCCCCTC	GGCTGCCATGTTGGCCCCTC	atcttgtggaaaggacgaaacaccGGCTGCCATGTTGGCCCCTCgtttaagagctatgctggaaacagc	69	cb5e23211dbb4d5594e34f62059f79c2	WRN_targeting	6812	6898	10166	7920	9377	6661	8003	8610	10536	10342	7183	10602	9077	9123	8936	8947	10333	7332	9573	8532	8648.5	9029.5	9640	8762.5	9839.5	374.985	418.32	382.748	545.676	494.154	378.416	397.198	470.515	431.533	387.552	381.228	535.32	409.27	405.34	441.851	453.081
573	WRN	AGCTGGCTGCCCCCTTGATT	GCTGGCTGCCCCCTTGATT	GGCTGGCTGCCCCCTTGATT	atcttgtggaaaggacgaaacaccGGCTGGCTGCCCCCTTGATTgtttaagagctatgctggaaacagc	69	dda23cb354294b7ca52a611faa555dd5	WRN_targeting	4395	4061	6584	7432	6607	4236	5096	4130	6912	6626	4664	7558	6712	5872	5424	6995	5982	4666	5521	5322.5	7019.5	5648	6488.5	5645	7135	242.289	246.685	248.239	512.116	348.475	241.014	253.284	226.215	283.445	248.659	247.886	381.908	263.782	246.427	345.669	262.72
574	WRN	AGCTGTCAAGCTTCCAGTGG	GCTGTCAAGCTTCCAGTGG	GGCTGTCAAGCTTCCAGTGG	atcttgtggaaaggacgaaacaccGGCTGTCAAGCTTCCAGTGGgtttaagagctatgctggaaacagc	69	18391c00c5324dcfbe3857d100c03f3a	WRN_targeting	5814	5305	7450	2965	5071	5825	6714	4020	7077	8294	5838	5183	5596	7333	7751	8048	7362	6269.5	5548.5	6377.5	4018	7542	7705	7066	5389.5	320.194	321.945	280.758	204.91	267.693	331.048	333.385	220.216	290.188	311.004	310.031	262.213	329.165	351.72	397.554	323.097
575	WRN	AGCTTTCACCGCTTGGGATA	GCTTTCACCGCTTGGGATA	GGCTTTCACCGCTTGGGATA	atcttgtggaaaggacgaaacaccGGCTTTCACCGCTTGGGATAgtttaagagctatgctggaaacagc	69	7ca997c6b81843ffbeb8b8e5878f3d2e	WRN_targeting	6646	4787	8829	4617	6712	5837	6378	4090	5374	8224	6017	7625	6392	6882	7311	4071	6470	6107.5	4732	6808	5664.5	7096.5	5270.5	7120.5	7008.5	365.871	290.607	332.542	318.522	353.997	331.728	316.75	224.033	220.598	308.388	319.507	385.285	308.982	331.811	201.593	284.07
576	WRN	AGGAAACTGAATCTATCCTG	GGAAACTGAATCTATCCTG	GGGAAACTGAATCTATCCTG	atcttgtggaaaggacgaaacaccGGGAAACTGAATCTATCCTGgtttaagagctatgctggaaacagc	69	22a4792a5ba04f7d8ca9e91e286c18e2	WRN_targeting	3270	2671	4478	389	1145	3512	3396	1749	2908	4356	3351	2386	2395	4052	4072	2219	3724	3454	2328.5	3574.5	767	4062	2971.5	3853.5	2390.5	180.526	162.592	169.155	27.7524	61.2177	199.992	169.123	96.3754	119.83	163.814	178.383	121.25	182.334	185.251	110.338	163.93
577	WRN	AGGAAAGCTGTCAAGCTTCC	GGAAAGCTGTCAAGCTTCC	GGGAAAGCTGTCAAGCTTCC	atcttgtggaaaggacgaaacaccGGGAAAGCTGTCAAGCTTCCgtttaagagctatgctggaaacagc	69	403f438c9bb84146b0fbc3e83d9bef53	WRN_targeting	4354	3805	6449	5440	6591	3929	4830	5567	7284	6192	4074	5768	6323	5563	5425	7914	6243	4379.5	6425.5	5127	6015.5	5494	7078.5	5133	6045.5	240.038	231.197	243.169	375.121	347.633	223.619	240.115	304.576	298.647	232.438	216.655	291.696	249.954	246.473	390.951	274.139
578	WRN	AGGAACTAACATTCTGATTA	GGAACTAACATTCTGATTA	GGGAACTAACATTCTGATTA	atcttgtggaaaggacgaaacaccGGGAACTAACATTCTGATTAgtttaagagctatgctggaaacagc	69	2647e3552a8147d597dc3a6437593413	WRN_targeting	3119	3002	4220	3516	4359	3058	3532	2759	6028	4365	2910	4430	3996	3629	3935	4143	4880	3295	4393.5	3611	3937.5	3782	4511.5	3637.5	4213	172.236	182.617	159.467	242.803	230.248	174.268	175.856	151.452	247.323	164.15	155.039	224.263	163.404	179.052	205.14	214.506
579	WRN	AGGAACTGTAAGCTTTTTCT	GGAACTGTAAGCTTTTTCT	GGGAACTGTAAGCTTTTTCT	atcttgtggaaaggacgaaacaccGGGAACTGTAAGCTTTTTCTgtttaagagctatgctggaaacagc	69	6ab3528bd4cd4152b89ff2852038731d	WRN_targeting	2664	2487	4291	3605	3688	2858	2698	2999	4293	3532	2772	4080	3757	3736	3463	3072	4123	2778	3646	3389	3646.5	3599.5	3597.5	3152	3918.5	147.256	151.46	162.133	248.924	194.959	162.936	134.568	164.54	176.425	133.015	147.734	206.624	168.193	157.695	152.368	181.386
580	WRN	AGGAAGAAGAAGGAGGAGGA	GGAAGAAGAAGGAGGAGGA	GGGAAGAAGAAGGAGGAGGA	atcttgtggaaaggacgaaacaccGGGAAGAAGAAGGAGGAGGAgtttaagagctatgctggaaacagc	69	976cb9b6e0bc4ebda61fb4d1b028ac35	WRN_targeting	3778	3460	6177	78	829	3908	4788	805	4072	6026	4229	2886	3478	5050	5394	2210	3823	4348	2438.5	4818.5	453.5	5222	3016.5	5127.5	3182	208.415	210.325	232.955	6.36424	44.5987	222.43	238.036	44.8978	167.394	226.233	224.86	146.449	226.996	245.07	109.895	168.261
581	WRN	AGGAAGAAGGAAGAAGGAGA	GGAAGAAGGAAGAAGGAGA	GGGAAGAAGGAAGAAGGAGA	atcttgtggaaaggacgaaacaccGGGAAGAAGGAAGAAGGAGAgtttaagagctatgctggaaacagc	69	a83a21cfd6ee4609bdf21f647bf81112	WRN_targeting	4792	4850	6948	434	2550	4640	6074	4053	7800	7425	5257	3781	3815	6555	6677	5621	7800	5357	5926.5	5899	1492	6616	6710.5	6341	3798	264.085	294.418	261.908	30.8472	135.109	263.905	301.701	222.016	319.732	278.524	279.276	191.555	294.348	303.124	277.967	342.26
582	WRN	AGGAAGAGGAAGAAGAAGGA	GGAAGAGGAAGAAGAAGGA	GGGAAGAGGAAGAAGAAGGA	atcttgtggaaaggacgaaacaccGGGAAGAGGAAGAAGAAGGAgtttaagagctatgctggaaacagc	69	552675592dd4439eacc5dc432704bf72	WRN_targeting	5610	5605	9315	214	1449	6730	6867	5617	8774	9096	6798	4104	4497	7982	8349	6301	7154	6798.5	7195.5	7460	831.5	8165.5	6727.5	7947	4300.5	308.994	340.095	350.792	15.7173	77.2056	382.326	340.959	307.303	359.532	340.98	360.848	207.833	358.209	378.779	311.473	313.996
583	WRN	AGGAAGCAAGCTGGGATGTT	GGAAGCAAGCTGGGATGTT	GGGAAGCAAGCTGGGATGTT	atcttgtggaaaggacgaaacaccGGGAAGCAAGCTGGGATGTTgtttaagagctatgctggaaacagc	69	068c40d4843a46b88d5e63f6adff1946	WRN_targeting	4208	3899	7391	266	1142	4437	4642	3986	6904	6506	4423	2605	3176	5150	5557	3672	6510	4539.5	5445	5645	704	5353.5	5091	5464.5	2890.5	232.023	236.884	278.543	19.2934	61.0599	252.403	230.808	218.362	283.119	244.174	235.129	132.287	231.472	252.445	181.933	285.82
584	WRN	AGGAAGGAAAGAGAGAAAGA	GGAAGGAAAGAGAGAAAGA	GGGAAGGAAAGAGAGAAAGA	atcttgtggaaaggacgaaacaccGGGAAGGAAAGAGAGAAAGAgtttaagagctatgctggaaacagc	69	f80f7743ed904033839b92dc211be8d9	WRN_targeting	4477	4476	7218	332	1711	5051	5532	4946	6158	7682	5040	3705	3827	6701	6318	4658	6249	5291.5	5552	5847	1021.5	6509.5	5453.5	6361	3766	246.791	271.792	272.046	23.8324	90.9847	287.193	274.868	270.712	252.635	288.129	267.79	187.725	300.882	286.879	230.516	274.401
585	WRN	AGGAAGGAAGGAAGGAAGGA	GGAAGGAAGGAAGGAAGGA	GGGAAGGAAGGAAGGAAGGA	atcttgtggaaaggacgaaacaccGGGAAGGAAGGAAGGAAGGAgtttaagagctatgctggaaacagc	69	79befe4246064796add85ea448a81201	WRN_targeting	4607	4423	7219	13	56	4763	6124	32	270	5549	4652	1992	2944	6567	6262	427	1048	5443.5	151	5821	34.5	6414.5	737.5	5100.5	2468	253.928	268.586	272.084	1.89404	3.94515	270.874	304.176	2.745	12.033	208.404	247.251	101.393	294.885	284.345	22.0398	46.8513
586	WRN	AGGAAGGAAGGAAGGGGAAG	GGAAGGAAGGAAGGGGAAG	GGGAAGGAAGGAAGGGGAAG	atcttgtggaaaggacgaaacaccGGGAAGGAAGGAAGGGGAAGgtttaagagctatgctggaaacagc	69	d8bef7abd7cb42cfadaf0a4ac7deac4c	WRN_targeting	6859	6725	10990	151	1009	6831	8550	2768	7894	11773	7576	4077	4488	9605	10140	5628	9343	7690.5	5331	8857.5	580	9872.5	7485.5	9674.5	4282.5	377.565	407.853	413.69	11.3846	54.0652	388.048	424.278	151.943	323.573	441.038	402.031	206.473	430.841	459.819	278.312	409.768
587	WRN	AGGAAGGAAGGGGAAGGGAA	GGAAGGAAGGGGAAGGGAA	GGGAAGGAAGGGGAAGGGAA	atcttgtggaaaggacgaaacaccGGGAAGGAAGGGGAAGGGAAgtttaagagctatgctggaaacagc	69	5acac9bc160e42a885822f548742f6e8	WRN_targeting	5116	4588	8627	49	86	5029	6024	416	3247	6799	4953	2912	3205	6845	6611	1532	4406	5526.5	1831.5	6607.5	67.5	6728	2969	5876	3058.5	281.873	278.568	324.956	4.36984	5.5229	285.946	299.225	23.6851	133.682	255.126	263.184	147.759	307.326	300.137	76.4871	193.768
588	WRN	AGGAAGGGGAAGGGAAGGGA	GGAAGGGGAAGGGAAGGGA	GGGAAGGGGAAGGGAAGGGA	atcttgtggaaaggacgaaacaccGGGAAGGGGAAGGGAAGGGAgtttaagagctatgctggaaacagc	69	2bee9cc87ca94d52abd5e3a2d3245f2b	WRN_targeting	5894	4746	7736	286	386	5033	5660	320	1762	8269	4918	2489	3994	6743	6412	780	2528	5346.5	1041	6241	336	6577.5	1654	6593.5	3241.5	324.586	288.127	291.498	20.6689	21.3005	286.173	281.205	18.45	73.0007	310.07	261.332	126.441	302.761	291.133	39.4334	111.603
589	WRN	AGGAATTGAAGGAGATCAGT	GGAATTGAAGGAGATCAGT	GGGAATTGAAGGAGATCAGT	atcttgtggaaaggacgaaacaccGGGAATTGAAGGAGATCAGTgtttaagagctatgctggaaacagc	69	1e4e516f74dc4ed09fe8f2c3394a7923	WRN_targeting	2899	2554	3861	1222	1773	2753	3128	3012	4288	4035	2945	2651	2532	3686	3457	4535	3988	2940.5	3650	3207.5	1497.5	3571.5	4261.5	3490	2591.5	160.158	155.514	145.986	85.0397	94.2454	156.987	155.855	165.249	176.221	151.816	156.892	134.605	165.955	157.424	224.456	175.48
590	WRN	AGGAGAATCGCTTGAACTCA	GGAGAATCGCTTGAACTCA	GGGAGAATCGCTTGAACTCA	atcttgtggaaaggacgaaacaccGGGAGAATCGCTTGAACTCAgtttaagagctatgctggaaacagc	69	bb0a83e3a5354f84ae874d4e8f77790a	WRN_targeting	4032	3821	5856	158	476	3739	4676	3754	5557	5687	3655	2107	2844	4890	4935	4387	5377	4207.5	4655.5	4838.5	317	4912.5	4882	4671	2475.5	222.36	232.165	220.901	11.866	26.0337	212.854	232.491	205.711	228.076	213.562	194.475	107.189	219.836	224.301	217.163	236.25
591	WRN	AGGAGATGTTTTCCCGGTTC	GGAGATGTTTTCCCGGTTC	GGGAGATGTTTTCCCGGTTC	atcttgtggaaaggacgaaacaccGGGAGATGTTTTCCCGGTTCgtttaagagctatgctggaaacagc	69	cd4b5b98b4734cf18646e9ea2a3acc03	WRN_targeting	3733	2880	5156	3970	4141	3569	3434	4564	5267	4627	3556	4234	4038	4193	4308	4781	4660	3501.5	4915.5	4018	4055.5	4250.5	4720.5	4091.5	4136	205.945	175.236	194.615	274.026	218.783	203.222	171.004	249.881	216.226	173.943	189.235	214.385	188.644	195.93	236.577	204.881
592	WRN	AGGAGATTGGTAGAGCTGGT	GGAGATTGGTAGAGCTGGT	GGGAGATTGGTAGAGCTGGT	atcttgtggaaaggacgaaacaccGGGAGATTGGTAGAGCTGGTgtttaagagctatgctggaaacagc	69	93aceb242865491381fe23dbfc5ae4af	WRN_targeting	2715	2385	3692	93	197	2767	2629	1679	3380	3514	2690	1375	1744	3248	3498	2186	2970	2698	2529.5	3038.5	145	3373	2578	3102	1559.5	150.056	145.289	139.64	7.39582	11.3606	157.78	131.152	92.5582	139.117	132.342	143.394	70.2973	146.354	159.279	108.712	130.941
593	WRN	AGGAGGAGGAGGAGGAAGGA	GGAGGAGGAGGAGGAAGGA	GGGAGGAGGAGGAGGAAGGA	atcttgtggaaaggacgaaacaccGGGAGGAGGAGGAGGAAGGAgtttaagagctatgctggaaacagc	69	62c88402bded407a8daec8b9a1150aa9	WRN_targeting	7846	7878	11843	210	645	7591	9368	1029	5499	10609	8024	3674	4266	9971	10441	2814	5727	8479.5	3264	9860.5	427.5	10206	4270.5	9316.5	3970	431.752	477.608	445.722	15.4422	34.9218	431.11	464.774	57.1128	225.706	397.532	425.746	186.162	447.22	473.438	139.656	251.563
594	WRN	AGGAGGCGGAGATTGCAGTG	GGAGGCGGAGATTGCAGTG	GGGAGGCGGAGATTGCAGTG	atcttgtggaaaggacgaaacaccGGGAGGCGGAGATTGCAGTGgtttaagagctatgctggaaacagc	69	8d49c334966f40e2bd72ef2f9143efd3	WRN_targeting	4856	4216	6608	78	187	4351	5272	3328	5132	6139	4957	2833	2946	6174	5679	4320	5936	4811.5	4230	5412	132.5	5926.5	5128	5548	2889.5	267.599	256.062	249.14	6.36424	10.8347	247.53	261.997	182.48	210.709	230.457	263.396	143.778	277.297	257.966	213.862	260.707
595	WRN	AGGAGGGAGGGAGGGAGGGA	GGAGGGAGGGAGGGAGGGA	GGGAGGGAGGGAGGGAGGGA	atcttgtggaaaggacgaaacaccGGGAGGGAGGGAGGGAGGGAgtttaagagctatgctggaaacagc	69	9cdae70b97a4437e8393d46da01e9ac1	WRN_targeting	1217	210	606	15	124	280	333	72	276	419	366	237	201	349	331	162	377	306.5	174	408	69.5	340	269.5	392.5	219	67.8143	13.7047	23.7562	2.03158	7.52139	16.865	17.4856	4.92626	12.2782	16.6609	20.374	12.9443	16.6184	15.9772	8.98232	17.4942
596	WRN	AGGATACATCCTGGGACTTT	GGATACATCCTGGGACTTT	GGGATACATCCTGGGACTTT	atcttgtggaaaggacgaaacaccGGGATACATCCTGGGACTTTgtttaagagctatgctggaaacagc	69	6abb90c5416041b397fbcc539942afe6	WRN_targeting	3906	3618	5354	2316	5074	4163	5280	5522	6326	6357	4373	4055	4210	4809	4809	4280	5271	4721.5	5924	4486	3695	4809	4775.5	5365	4132.5	215.443	219.884	202.05	160.277	267.851	236.878	262.393	302.122	259.5	238.605	232.482	205.364	216.211	218.6	211.891	231.613
597	WRN	AGGATAGATTCAGTTTCCTA	GGATAGATTCAGTTTCCTA	GGGATAGATTCAGTTTCCTA	atcttgtggaaaggacgaaacaccGGGATAGATTCAGTTTCCTAgtttaagagctatgctggaaacagc	69	67711e6624d54956bee066b54496e984	WRN_targeting	3605	2955	5183	173	1287	3162	3859	2986	4034	5181	3874	2784	3409	4340	4229	4615	5110	3510.5	3510	4069	730	4284.5	4862.5	4527.5	3096.5	198.918	179.773	195.629	12.8976	68.6858	180.161	192.044	163.831	165.842	194.65	206.068	141.308	195.223	192.355	228.398	224.569
598	WRN	AGGATCAAACAGAGAGTTGG	GGATCAAACAGAGAGTTGG	GGGATCAAACAGAGAGTTGG	atcttgtggaaaggacgaaacaccGGGATCAAACAGAGAGTTGGgtttaagagctatgctggaaacagc	69	cb9da15090974e39a1ff0c150a880630	WRN_targeting	3975	3337	6059	2440	4357	3695	4525	2163	4233	5978	4539	3750	4153	4420	4866	2428	4254	4110	3198	4698	3398.5	4643	3341	5258.5	3951.5	219.231	202.884	228.524	168.804	230.143	210.361	225.016	118.951	173.973	224.439	241.269	189.993	198.803	221.179	120.636	187.118
599	WRN	AGGATCTGTAAGTATATATC	GGATCTGTAAGTATATATC	GGGATCTGTAAGTATATATC	atcttgtggaaaggacgaaacaccGGGATCTGTAAGTATATATCgtttaagagctatgctggaaacagc	69	4b26365a5261416ca04b9096d879b18f	WRN_targeting	2817	2679	4157	1254	2622	2815	2511	1094	2317	4323	3061	2686	2693	3050	3799	586	2198	2663	1705.5	3418	1938	3424.5	1392	3692	2689.5	155.656	163.076	157.101	87.2404	138.896	160.5	125.31	60.6573	95.6797	162.58	163.032	136.369	137.493	172.899	29.8743	97.1652
600	WRN	AGGATGAGGCTCTGAGATTC	GGATGAGGCTCTGAGATTC	GGGATGAGGCTCTGAGATTC	atcttgtggaaaggacgaaacaccGGGATGAGGCTCTGAGATTCgtttaagagctatgctggaaacagc	69	02bae6871c7d4dcaa179abbb3e820a71	WRN_targeting	5207	4481	8962	1042	5623	5090	5255	6596	7828	8304	5560	3879	5000	6667	6393	8183	7399	5172.5	7212	6721.5	3332.5	6530	7791	6932	4439.5	286.869	272.094	337.536	72.6607	296.724	289.402	261.155	360.689	320.876	311.378	295.316	196.494	299.36	290.273	404.206	324.715
601	WRN	AGGATTGATGGTGTTTCTGA	GGATTGATGGTGTTTCTGA	GGGATTGATGGTGTTTCTGA	atcttgtggaaaggacgaaacaccGGGATTGATGGTGTTTCTGAgtttaagagctatgctggaaacagc	69	3c159348250747fe84aeffb50f924a2d	WRN_targeting	4145	3855	5627	5617	5354	4109	4221	4090	6637	5687	4186	5223	5338	5101	4651	6617	6344	4165	5363.5	4741	5485.5	4876	6480.5	4936.5	5280.5	228.564	234.222	212.302	387.294	282.577	233.818	209.966	224.033	272.208	213.562	222.584	264.229	229.279	211.45	327.043	278.558
602	WRN	AGGCACAGTTTATTTGGCAC	GGCACAGTTTATTTGGCAC	GGGCACAGTTTATTTGGCAC	atcttgtggaaaggacgaaacaccGGGCACAGTTTATTTGGCACgtttaagagctatgctggaaacagc	69	c547e749dd0b411bb4ec8d559bd15b4c	WRN_targeting	4686	4033	6442	5630	5600	4066	4757	5130	7379	6746	4801	6339	6676	5718	5777	6427	6446	4411.5	6254.5	5237.5	5615	5747.5	6436.5	5773.5	6507.5	258.265	244.991	242.906	388.188	295.515	231.382	236.501	280.746	302.528	253.145	255.138	320.473	256.891	262.4	317.681	283.02
603	WRN	AGGCACGCACCAACACACCC	GGCACGCACCAACACACCC	GGGCACGCACCAACACACCC	atcttgtggaaaggacgaaacaccGGGCACGCACCAACACACCCgtttaagagctatgctggaaacagc	69	c21960ad55ee4a01ad456c4802730d4e	WRN_targeting	6262	5858	8479	1553	3255	5951	6926	2440	7310	9882	5958	5285	6076	8198	8093	5512	7050	6438.5	4875	7168.5	2404	8145.5	6281	7920	5680.5	344.789	355.401	319.399	107.803	172.187	338.187	343.88	134.057	299.709	370.359	316.383	267.354	367.875	367.195	272.596	309.446
604	WRN	AGGCAGGTGTAGGAATTGAA	GGCAGGTGTAGGAATTGAA	GGGCAGGTGTAGGAATTGAA	atcttgtggaaaggacgaaacaccGGGCAGGTGTAGGAATTGAAgtttaagagctatgctggaaacagc	69	b8d4a775759645398a4d86c43238f2b4	WRN_targeting	5359	4715	8225	854	2885	5305	6192	7999	7569	8487	5592	4571	5348	6576	7038	5812	7254	5748.5	7784	6470	1869.5	6807	6533	7039.5	4959.5	295.214	286.251	309.861	59.7315	152.728	301.584	307.542	437.197	310.292	318.218	297.009	231.369	295.288	319.458	287.378	318.371
605	WRN	AGGCATGCAGCAGACGTGTC	GGCATGCAGCAGACGTGTC	GGGCATGCAGCAGACGTGTC	atcttgtggaaaggacgaaacaccGGGCATGCAGCAGACGTGTCgtttaagagctatgctggaaacagc	69	53ae72000b11411c8997c1046210d549	WRN_targeting	4962	4321	7304	2997	5725	4568	6111	4664	6926	8075	4804	6615	5059	6312	6156	5967	6458	5339.5	5795	5812.5	4361	6234	6212.5	6439.5	5837	273.418	262.415	275.276	207.11	302.089	259.826	303.532	255.334	284.018	302.818	255.297	334.383	283.473	279.549	295.015	283.545
606	WRN	AGGCCAACTTAGTTCAATTT	GGCCAACTTAGTTCAATTT	GGGCCAACTTAGTTCAATTT	atcttgtggaaaggacgaaacaccGGGCCAACTTAGTTCAATTTgtttaagagctatgctggaaacagc	69	98875cfabfd348baae197a9308505455	WRN_targeting	4557	4433	6918	7188	6612	4327	5456	8164	7508	7668	5639	6471	7251	6934	6532	8518	7671	4891.5	7836	5675.5	6900	6733	8094.5	6653.5	6861	251.183	269.19	260.781	495.335	348.738	246.17	271.106	446.194	307.8	287.606	299.497	327.126	311.309	296.563	420.712	336.616
607	WRN	AGGCCGAGGCGGGCGGATCA	GGCCGAGGCGGGCGGATCA	GGGCCGAGGCGGGCGGATCA	atcttgtggaaaggacgaaacaccGGGCCGAGGCGGGCGGATCAgtttaagagctatgctggaaacagc	69	869e0379ab1b4a0bb9b1c953b2d9810d	WRN_targeting	5361	4796	7381	80	167	5665	6077	130	170	7567	4586	2216	2730	6215	5973	104	464	5871	150	6088.5	123.5	6094	284	6076.5	2473	295.323	291.151	278.167	6.50178	9.78285	321.982	301.849	8.08908	7.94672	283.831	243.757	112.682	279.132	271.269	6.12445	21.3006
608	WRN	AGGCCGGGCGCGGTGGCTCA	GGCCGGGCGCGGTGGCTCA	GGGCCGGGCGCGGTGGCTCA	atcttgtggaaaggacgaaacaccGGGCCGGGCGCGGTGGCTCAgtttaagagctatgctggaaacagc	69	e4d09a71cccb45f2b97a30cecd542714	WRN_targeting	6964	6078	10019	235	485	6004	8088	165	1562	10458	6934	4027	4734	8689	8354	553	2193	7046	863.5	8048.5	360	8521.5	1373	8696	4380.5	383.33	368.711	377.228	17.1615	26.5071	341.19	401.406	9.99768	64.8281	391.888	368.047	203.953	389.848	379.005	28.2483	96.9464
609	WRN	AGGCCTGACTCCAGAGGTTC	GGCCTGACTCCAGAGGTTC	GGGCCTGACTCCAGAGGTTC	atcttgtggaaaggacgaaacaccGGGCCTGACTCCAGAGGTTCgtttaagagctatgctggaaacagc	69	21b34c8b69d747af8b4b7a0b1f736058	WRN_targeting	5791	5802	10981	8869	8221	6573	7293	7986	10943	10399	7167	8103	8521	7183	8340	6833	8879	6933	9464.5	8391.5	8545	7761.5	7856	8783	8312	318.931	352.013	413.353	610.941	433.358	373.43	362.049	436.488	448.164	389.682	380.381	409.375	322.452	378.372	337.686	389.467
610	WRN	AGGCGAAAAATTTGGAATTG	GGCGAAAAATTTGGAATTG	GGGCGAAAAATTTGGAATTG	atcttgtggaaaggacgaaacaccGGGCGAAAAATTTGGAATTGgtttaagagctatgctggaaacagc	69	127f8245c1f4496a8625de946a88f33d	WRN_targeting	4135	3470	5768	6325	5264	3406	4561	5271	5271	5504	3903	6751	5479	4855	4916	5420	6457	3983.5	5271	4619	5794.5	4885.5	5938.5	4703.5	6115	228.015	210.93	217.597	435.985	277.844	193.986	226.798	288.435	216.389	206.722	207.603	341.237	218.27	223.441	268.063	283.502
611	WRN	AGGCGGAGATTGCAGTGAGC	GGCGGAGATTGCAGTGAGC	GGGCGGAGATTGCAGTGAGC	atcttgtggaaaggacgaaacaccGGGCGGAGATTGCAGTGAGCgtttaagagctatgctggaaacagc	69	40db47d3dcea4bc1927df91a9466f54f	WRN_targeting	5448	4745	7430	42	120	4606	6404	218	580	7487	5589	2706	3627	7678	6879	270	1452	5505	399	6087.5	81	7278.5	861	6538	3166.5	300.1	288.066	280.007	3.88844	7.31103	261.979	318.038	12.8878	24.7006	280.841	296.851	137.377	344.604	312.264	14.3039	64.5268
612	WRN	AGGCGGGAGGACTGCTTGAA	GGCGGGAGGACTGCTTGAA	GGGCGGGAGGACTGCTTGAA	atcttgtggaaaggacgaaacaccGGGCGGGAGGACTGCTTGAAgtttaagagctatgctggaaacagc	69	05070f2d46734d93b16d9d1954cb5465	WRN_targeting	7790	7053	11643	6613	8465	7399	9001	9420	12550	11812	8612	9470	9264	9665	10833	11567	11345	8200	10985	9348	7539	10249	11456	10212	9367	428.678	427.697	438.212	455.791	446.19	420.232	446.605	514.686	513.831	442.496	456.871	478.269	433.526	491.176	570.947	497.358
613	WRN	AGGCGTGAGCCACCGCGCCC	GGCGTGAGCCACCGCGCCC	GGGCGTGAGCCACCGCGCCC	atcttgtggaaaggacgaaacaccGGGCGTGAGCCACCGCGCCCgtttaagagctatgctggaaacagc	69	eb36bdbe9a3847668c7df27d9f67e874	WRN_targeting	4557	4075	6296	6101	5707	3874	4239	5487	6555	6503	4587	6432	5685	4838	4783	4689	6152	4056.5	6021	5185.5	5904	4810.5	5420.5	5545	6058.5	251.183	247.532	237.424	420.58	301.142	220.503	210.857	300.214	268.857	244.062	243.81	325.16	217.509	217.423	232.044	270.158
614	WRN	AGGCTAATTTTACTCATATC	GGCTAATTTTACTCATATC	GGGCTAATTTTACTCATATC	atcttgtggaaaggacgaaacaccGGGCTAATTTTACTCATATCgtttaagagctatgctggaaacagc	69	508072d887844d06a9c21b7242aa2044	WRN_targeting	3437	2719	4116	3839	3701	2745	2926	4050	3848	4916	2818	3839	3666	3621	3511	5998	4167	2835.5	3949	3417.5	3770	3566	5082.5	3867	3752.5	189.694	165.496	155.562	265.017	195.643	156.533	145.855	221.852	158.241	184.745	150.169	194.478	163.046	159.867	296.543	183.311
615	WRN	AGGCTCACTGTATTTCTGAG	GGCTCACTGTATTTCTGAG	GGGCTCACTGTATTTCTGAG	atcttgtggaaaggacgaaacaccGGGCTCACTGTATTTCTGAGgtttaagagctatgctggaaacagc	69	a607c03d43d44ac3bf79721b3c8d926b	WRN_targeting	6869	6519	9194	482	4200	7280	7093	2703	6525	9983	6801	4022	5228	8523	8254	4793	7604	7186.5	4614	7856.5	2341	8388.5	6198.5	8392	4625	378.114	395.391	346.248	34.1482	221.886	413.489	352.147	148.398	267.631	374.134	361.007	203.701	382.419	374.48	237.168	333.684
616	WRN	AGGCTCTGAGATTCTGTATT	GGCTCTGAGATTCTGTATT	GGGCTCTGAGATTCTGTATT	atcttgtggaaaggacgaaacaccGGGCTCTGAGATTCTGTATTgtttaagagctatgctggaaacagc	69	16277d584ad64e37be5cee746042b5d3	WRN_targeting	4235	3150	6577	5107	5505	3748	4380	3074	5469	6416	4258	4469	4570	4923	5242	2460	5003	4064	4271.5	4863.5	5306	5082.5	3731.5	5337	4519.5	233.505	191.571	247.976	352.22	290.518	213.364	217.837	168.63	224.48	240.81	226.395	226.229	221.313	238.192	122.213	219.887
617	WRN	AGGCTGGGGTGCAGTGGCGC	GGCTGGGGTGCAGTGGCGC	GGGCTGGGGTGCAGTGGCGC	atcttgtggaaaggacgaaacaccGGGCTGGGGTGCAGTGGCGCgtttaagagctatgctggaaacagc	69	055845ebf5de4fe9b5d3c1bd1db085f2	WRN_targeting	6741	4965	8474	437	641	5611	6786	745	4140	8348	6253	3955	3818	6647	6667	638	4373	6198.5	2442.5	6719.5	539	6657	2505.5	7300.5	3886.5	371.087	301.376	319.211	31.0535	34.7114	318.923	336.949	41.6259	170.173	313.022	331.999	200.324	298.465	302.671	32.4365	192.324
618	WRN	AGGCTGGTTTTATTATTTAC	GGCTGGTTTTATTATTTAC	GGGCTGGTTTTATTATTTAC	atcttgtggaaaggacgaaacaccGGGCTGGTTTTATTATTTACgtttaagagctatgctggaaacagc	69	3a0bafa023c64c26ae63d334726a4bee	WRN_targeting	3048	2724	4289	4251	4317	2612	3146	3508	3942	4569	3022	4182	3539	3096	3227	3743	3154	2879	3725	3506.5	4284	3161.5	3448.5	3795.5	3860.5	168.338	165.798	162.058	293.351	228.039	148.997	156.746	192.296	162.082	171.775	160.968	211.765	139.552	147.017	185.431	138.991
619	WRN	AGGGAATATCCTTCAGGATC	GGGAATATCCTTCAGGATC	GGGGAATATCCTTCAGGATC	atcttgtggaaaggacgaaacaccGGGGAATATCCTTCAGGATCgtttaagagctatgctggaaacagc	69	3d1a5b1ba3a24e51a51cd1438960ad90	WRN_targeting	4525	3759	6536	2697	5030	4454	4163	4652	6300	6575	4222	5502	4728	5281	5376	6454	5899	4308.5	5476	5147.5	3863.5	5328.5	6176.5	5398.5	5115	249.426	228.414	246.436	186.479	265.537	253.366	207.094	254.68	258.437	246.753	224.489	278.29	237.334	244.255	319.012	259.088
620	WRN	AGGGAGCCCAACTTCCTGAA	GGGAGCCCAACTTCCTGAA	GGGGAGCCCAACTTCCTGAA	atcttgtggaaaggacgaaacaccGGGGAGCCCAACTTCCTGAAgtttaagagctatgctggaaacagc	69	49abed92b04e480c921a8f076e69cd41	WRN_targeting	4876	4566	6638	235	1501	5468	5602	4602	7384	9138	5574	2289	3686	6571	6406	4565	6468	5535	5993	5602	868	6488.5	5516.5	7356	2987.5	268.697	277.237	250.267	17.1615	79.9404	310.82	278.334	251.953	302.733	342.55	296.057	116.361	295.064	290.861	225.934	283.983
621	WRN	AGGGAGGAAGGAAGGAAGGA	GGGAGGAAGGAAGGAAGGA	GGGGAGGAAGGAAGGAAGGA	atcttgtggaaaggacgaaacaccGGGGAGGAAGGAAGGAAGGAgtttaagagctatgctggaaacagc	69	e1c95c569ef344c7a5496719d8a73621	WRN_targeting	6435	5987	9873	78	186	6625	7929	53	315	8475	6115	2214	3329	7938	8462	380	1243	7277	184	7930	132	8200	811.5	7295	2771.5	354.287	363.205	371.746	6.36424	10.7821	376.376	393.535	3.89016	13.8719	317.769	324.694	112.581	356.24	383.892	19.724	55.3828
622	WRN	AGGGAGGGAGGAAGGAAGGA	GGGAGGGAGGAAGGAAGGA	GGGGAGGGAGGAAGGAAGGA	atcttgtggaaaggacgaaacaccGGGGAGGGAGGAAGGAAGGAgtttaagagctatgctggaaacagc	69	f3dc06f4a2eb41c397397fc4bf0a2871	WRN_targeting	4848	4148	6975	24	178	4124	5348	92	521	5765	3694	1674	2317	6065	5788	92	1332	4736	306.5	5561.5	101	5926.5	712	4729.5	1995.5	267.159	251.948	262.921	2.65053	10.3614	234.668	265.759	6.01689	22.2897	216.478	196.54	85.3663	272.42	262.898	5.53317	59.2766
623	WRN	AGGGAGGGAGGGAGGAAGGA	GGGAGGGAGGGAGGAAGGA	GGGGAGGGAGGGAGGAAGGA	atcttgtggaaaggacgaaacaccGGGGAGGGAGGGAGGAAGGAgtttaagagctatgctggaaacagc	69	b93a3067848b41cbac772cc5ab0c1312	WRN_targeting	9285	4520	5874	83	113	4551	5943	122	1245	5905	4361	2296	2657	5938	6305	259	2195	5247	683.5	5197	98	6121.5	1227	5133	2476.5	510.754	274.454	221.577	6.7081	6.94288	258.862	295.215	7.65283	51.8745	221.711	231.847	116.714	266.736	286.291	13.7619	97.0339
624	WRN	AGGGAGGGAGGGAGGGAGGA	GGGAGGGAGGGAGGGAGGA	GGGGAGGGAGGGAGGGAGGA	atcttgtggaaaggacgaaacaccGGGGAGGGAGGGAGGGAGGAgtttaagagctatgctggaaacagc	69	e2a3a043ef564465a347a4c56bceb773	WRN_targeting	1466	398	606	12	134	452	591	269	369	653	481	281	364	629	546	328	487	521.5	319	502	73	587.5	407.5	567	322.5	81.4846	25.0785	23.7562	1.82527	8.04731	26.6106	30.2582	15.6689	16.0785	25.4071	26.4615	15.1618	29.1489	25.7056	17.1617	22.3068
625	WRN	AGGGATTCATTCAGGAAGTT	GGGATTCATTCAGGAAGTT	GGGGATTCATTCAGGAAGTT	atcttgtggaaaggacgaaacaccGGGGATTCATTCAGGAAGTTgtttaagagctatgctggaaacagc	69	f117e2e7cc74464b965cfc38291d890b	WRN_targeting	3500	3042	5004	2275	3686	3128	3920	3319	4525	4612	3014	3085	3338	4072	4059	3514	4039	3524	3922	4023	2980.5	4065.5	3776.5	3813	3211.5	193.153	185.037	188.907	157.457	194.854	178.234	195.064	181.99	185.905	173.382	160.544	156.478	183.229	184.663	174.147	177.711
626	WRN	AGGGGAAGAAGATGATGATA	GGGGAAGAAGATGATGATA	GGGGGAAGAAGATGATGATA	atcttgtggaaaggacgaaacaccGGGGGAAGAAGATGATGATAgtttaagagctatgctggaaacagc	69	528dc03df6564b678bad8cfccc226cfa	WRN_targeting	5870	5141	8266	1640	3651	5527	6711	7270	8648	8937	5902	5440	4845	7938	7119	6282	8284	6119	7959	6703.5	2645.5	7528.5	7283	7419.5	5142.5	323.268	312.024	311.4	113.787	193.013	314.163	333.236	397.443	354.384	335.037	313.419	275.165	356.24	323.123	310.537	363.435
627	WRN	AGGGGAAGGGAAGGGAAGGA	GGGGAAGGGAAGGGAAGGA	GGGGGAAGGGAAGGGAAGGA	atcttgtggaaaggacgaaacaccGGGGGAAGGGAAGGGAAGGAgtttaagagctatgctggaaacagc	69	7850e37d787549c7b761571f0a6c68b6	WRN_targeting	4664	3992	6999	67	307	4400	4607	729	5039	6429	4283	2087	2740	4842	5068	967	3747	4503.5	2884	5495.5	187	4955	2357	5356	2413.5	257.058	242.511	263.823	5.60774	17.1457	250.307	229.075	40.7534	206.909	241.296	227.718	106.181	217.688	230.319	48.6475	164.936
628	WRN	AGGGGAGGTCTTTTTAGTTA	GGGGAGGTCTTTTTAGTTA	GGGGGAGGTCTTTTTAGTTA	atcttgtggaaaggacgaaacaccGGGGGAGGTCTTTTTAGTTAgtttaagagctatgctggaaacagc	69	5a61f891f9b8463f9cb30c0ef5d2d284	WRN_targeting	4337	3729	6389	5465	5740	3811	4802	5216	6804	6304	4341	6285	5405	5474	5175	4503	5569	4306.5	6010	5059	5602.5	5324.5	5036	5322.5	5845	239.105	226.599	240.916	376.84	302.877	216.933	238.729	285.436	279.032	236.624	230.788	317.752	245.971	235.16	222.879	244.651
629	WRN	AGGGGCCAACATGGCAGCTT	GGGGCCAACATGGCAGCTT	GGGGGCCAACATGGCAGCTT	atcttgtggaaaggacgaaacaccGGGGGCCAACATGGCAGCTTgtttaagagctatgctggaaacagc	69	8511caedf1014f5381f63d033f84fddd	WRN_targeting	4498	4491	6099	6240	5758	4696	5338	5454	5945	6483	5007	5162	6090	6261	5498	5642	5855	5017	5699.5	5295	5999	5879.5	5748.5	5745	5626	247.944	272.699	230.026	430.139	303.824	267.078	265.264	298.414	243.931	243.314	266.043	261.155	281.191	249.776	279.001	257.163
630	WRN	AGGGGGCAGCCAGCTTTCAC	GGGGGCAGCCAGCTTTCAC	GGGGGGCAGCCAGCTTTCAC	atcttgtggaaaggacgaaacaccGGGGGGCAGCCAGCTTTCACgtttaagagctatgctggaaacagc	69	d4b33e1bd2a84c79a52b187ac9240793	WRN_targeting	5387	4958	7316	3933	5641	5005	5992	6773	8318	7740	5838	6923	5867	6624	6743	9714	8183	5498.5	7545.5	6137	4787	6683.5	8948.5	6789	6395	296.751	300.952	275.726	271.481	297.671	284.586	297.641	370.341	340.899	290.297	310.031	349.905	297.436	306.11	479.643	359.016
631	WRN	AGGGTTTCTATCTTACTAAA	GGGTTTCTATCTTACTAAA	GGGGTTTCTATCTTACTAAA	atcttgtggaaaggacgaaacaccGGGGTTTCTATCTTACTAAAgtttaagagctatgctggaaacagc	69	02468ba4e3b546f18188a24c818713c3	WRN_targeting	2993	2555	4756	3887	3807	2769	3538	2178	4178	4364	2790	3757	3565	3178	3418	3364	3326	3153.5	3178	3655.5	3847	3298	3345	3577	3661	165.318	155.574	179.595	268.318	201.217	157.893	176.153	119.769	171.726	164.113	148.687	190.345	143.221	155.659	166.756	146.517
632	WRN	AGGTAAACGGTGTAGGAGTC	GGTAAACGGTGTAGGAGTC	GGGTAAACGGTGTAGGAGTC	atcttgtggaaaggacgaaacaccGGGTAAACGGTGTAGGAGTCgtttaagagctatgctggaaacagc	69	4412ba27bd96444baa98758e9d00d68f	WRN_targeting	4682	4032	6934	3856	5266	3952	4517	4990	7281	6628	4856	4698	5474	5818	5254	3656	6299	4234.5	6135.5	5483	4561	5536	4977.5	5742	5086	258.046	244.931	261.382	266.186	277.949	224.923	224.619	273.112	298.524	248.734	258.05	237.77	261.366	238.735	181.144	276.589
633	WRN	AGGTAAAGATTTCTTATTAT	GGTAAAGATTTCTTATTAT	GGGTAAAGATTTCTTATTAT	atcttgtggaaaggacgaaacaccGGGTAAAGATTTCTTATTATgtttaagagctatgctggaaacagc	69	dc8e5a4d5c554e6987f3f88cb529f650	WRN_targeting	1920	1416	2680	1827	2305	1577	1699	3287	3028	2190	1772	2141	2114	1968	2117	1538	2516	1638	3157.5	2048	2066	2042.5	2027	1981	2127.5	106.41	86.6661	101.638	126.647	122.224	90.3537	85.111	180.245	124.733	82.8554	94.7998	108.902	89.0715	96.7908	76.7828	111.078
634	WRN	AGGTAACATGGGCCTGCTCC	GGTAACATGGGCCTGCTCC	GGGTAACATGGGCCTGCTCC	atcttgtggaaaggacgaaacaccGGGTAACATGGGCCTGCTCCgtttaagagctatgctggaaacagc	69	ca22fe687b364321a75db3a76cad2424	WRN_targeting	4490	3425	5532	1980	3635	4060	3793	3556	5994	5494	3802	3808	4268	4988	4486	6135	5009	3926.5	4775	4478.5	2807.5	4737	5572	4648	4038	247.505	208.208	208.735	137.169	192.172	231.042	188.777	194.914	245.933	206.349	202.257	192.916	224.222	203.984	303.293	220.15
635	WRN	AGGTAAGGCTTTTGTAAAAA	GGTAAGGCTTTTGTAAAAA	GGGTAAGGCTTTTGTAAAAA	atcttgtggaaaggacgaaacaccGGGTAAGGCTTTTGTAAAAAgtttaagagctatgctggaaacagc	69	b4b4a7bbacf047c3be9d502834aa98fd	WRN_targeting	2905	2604	4597	3245	3988	2230	2921	3880	4073	4509	3030	3098	3956	3460	3164	6503	4379	2575.5	3976.5	3600.5	3616.5	3312	5441	3769.5	3527	160.487	158.538	173.624	224.166	210.736	127.353	145.608	212.582	167.435	169.532	161.391	157.133	155.841	144.166	321.426	192.587
636	WRN	AGGTAATATTTAACCTCCGT	GGTAATATTTAACCTCCGT	GGGTAATATTTAACCTCCGT	atcttgtggaaaggacgaaacaccGGGTAATATTTAACCTCCGTgtttaagagctatgctggaaacagc	69	8e43f731fc5a4863a2e4f9ff2f663fcb	WRN_targeting	1904	1263	2758	1377	2419	1878	2641	1964	3228	2389	1792	2037	1968	2157	2088	1701	2222	2259.5	2596	2010.5	1898	2122.5	1961.5	2090.5	2002.5	105.531	77.4098	104.567	95.6994	128.22	107.409	131.746	108.1	132.906	90.2934	95.8585	103.661	97.5296	95.4786	84.8143	98.2152
637	WRN	AGGTACGTGTCAATGTTTTC	GGTACGTGTCAATGTTTTC	GGGTACGTGTCAATGTTTTC	atcttgtggaaaggacgaaacaccGGGTACGTGTCAATGTTTTCgtttaagagctatgctggaaacagc	69	8446c1e0a42744f69a7258d7582e4fd0	WRN_targeting	3967	3277	4863	3570	5115	3281	3571	7643	5374	4646	4254	4052	4079	4427	4077	4263	5123	3426	6508.5	4070	4342.5	4252	4693	4450	4065.5	218.792	199.254	183.613	246.517	270.008	186.903	177.787	417.783	220.598	174.653	226.183	205.213	199.116	185.478	211.053	225.138
638	WRN	AGGTATCACGCTCATTGCTG	GGTATCACGCTCATTGCTG	GGGTATCACGCTCATTGCTG	atcttgtggaaaggacgaaacaccGGGTATCACGCTCATTGCTGgtttaagagctatgctggaaacagc	69	283d7212495a47ce861224e001c72425	WRN_targeting	5571	4506	7825	5024	6131	4922	5275	6031	7204	7011	5129	4614	5072	5566	6014	6585	6306	5098.5	6617.5	6165.5	5577.5	5790	6445.5	6070	4843	306.853	273.607	294.84	346.512	323.441	279.883	262.145	329.879	295.377	263.049	272.501	233.536	250.088	273.124	325.466	276.895
639	WRN	AGGTGATCTGAGGATTTCTC	GGTGATCTGAGGATTTCTC	GGGTGATCTGAGGATTTCTC	atcttgtggaaaggacgaaacaccGGGTGATCTGAGGATTTCTCgtttaagagctatgctggaaacagc	69	b3e53902c8ec4e31bbd4e55597e46989	WRN_targeting	4735	3842	5746	1248	4646	3324	4644	5351	5831	6013	4136	3268	3359	5534	4670	3890	5529	3984	5591	4794	2947	5102	4709.5	5074.5	3313.5	260.956	233.436	216.771	86.8278	245.342	189.34	230.907	292.797	239.272	225.747	219.937	165.701	248.656	212.31	192.674	242.901
640	WRN	AGGTGTGAGCCACCATGCAC	GGTGTGAGCCACCATGCAC	GGGTGTGAGCCACCATGCAC	atcttgtggaaaggacgaaacaccGGGTGTGAGCCACCATGCACgtttaagagctatgctggaaacagc	69	c126a331aa44441cabaa35073fdbcabf	WRN_targeting	6289	5672	8813	641	2445	5332	6534	5378	8385	8849	6394	5538	5420	7441	7320	5337	9012	5933	6881.5	7242.5	1543	7380.5	7174.5	7621.5	5479	346.271	344.148	331.941	45.083	129.587	303.114	324.473	294.27	343.637	331.748	339.463	280.104	333.998	332.218	263.973	395.286
641	WRN	AGGTTTGGTCGATCAAAACC	GGTTTGGTCGATCAAAACC	GGGTTTGGTCGATCAAAACC	atcttgtggaaaggacgaaacaccGGGTTTGGTCGATCAAAACCgtttaagagctatgctggaaacagc	69	af42fc9f95304573acc0c7d67e08d8b2	WRN_targeting	4505	3631	6780	1439	4434	3528	4327	1354	4315	5474	4271	3548	4481	4833	4486	2735	4798	3927.5	2834.5	5205.5	2936.5	4659.5	3766.5	4872.5	4014.5	248.328	220.671	255.599	99.9633	234.192	200.899	215.213	74.8355	177.324	205.601	227.083	179.812	217.285	203.984	135.763	210.918
642	WRN	AGGTTTTAAATTAAGTCACA	GGTTTTAAATTAAGTCACA	GGGTTTTAAATTAAGTCACA	atcttgtggaaaggacgaaacaccGGGTTTTAAATTAAGTCACAgtttaagagctatgctggaaacagc	69	fddcda28294040d0ad797434368fafdb	WRN_targeting	2810	2370	4233	2896	3392	2692	2663	4347	4218	3781	2491	2847	3643	3412	2881	3271	3560	2677.5	4282.5	3301.5	3144	3146.5	3415.5	3136	3245	155.271	144.382	159.955	200.164	179.392	153.53	132.835	238.048	173.36	142.322	132.86	144.483	153.693	131.361	162.174	156.754
643	WRN	AGGTTTTGTACTTGAAAAGA	GGTTTTGTACTTGAAAAGA	GGGTTTTGTACTTGAAAAGA	atcttgtggaaaggacgaaacaccGGGTTTTGTACTTGAAAAGAgtttaagagctatgctggaaacagc	69	28929267385540fb814958dae42d6c4b	WRN_targeting	4732	3529	7123	4880	6214	4260	5071	4666	7005	5424	4276	4658	5319	4784	4676	6868	5485	4665.5	5835.5	5326	5547	4730	6176.5	4850	4988.5	260.791	214.5	268.479	336.609	327.806	242.374	252.046	255.443	287.246	203.732	227.348	235.754	215.093	212.581	339.411	240.975
644	WRN	AGTAAATTTCCTCTCACTGA	GTAAATTTCCTCTCACTGA	GGTAAATTTCCTCTCACTGA	atcttgtggaaaggacgaaacaccGGTAAATTTCCTCTCACTGAgtttaagagctatgctggaaacagc	69	2262c2162fc149449cbaba513cdf1c38	WRN_targeting	4559	3821	6065	4373	6816	4398	5130	6788	7680	6709	4447	5523	5438	4919	5160	5381	5782	4764	7234	4943	5594.5	5039.5	5581.5	5578	5480.5	251.293	232.165	228.75	301.741	359.466	250.193	254.967	371.159	314.828	251.762	236.4	279.348	221.134	234.482	266.141	253.97
645	WRN	AGTACAAGCCGGCGCCTCCC	GTACAAGCCGGCGCCTCCC	GGTACAAGCCGGCGCCTCCC	atcttgtggaaaggacgaaacaccGGTACAAGCCGGCGCCTCCCgtttaagagctatgctggaaacagc	69	483919140deb4d23b524155fad38a73b	WRN_targeting	5483	5219	8976	2849	4151	6099	6631	4991	6916	8894	6051	5765	5305	7577	7180	6582	6589	6365	5953.5	7097.5	3500	7378.5	6585.5	7472.5	5535	302.021	316.742	338.062	196.932	219.309	346.573	329.276	273.166	283.609	333.43	321.306	291.545	340.084	325.883	325.319	289.277
646	WRN	AGTACCTCAGTAGATTTATA	GTACCTCAGTAGATTTATA	GGTACCTCAGTAGATTTATA	atcttgtggaaaggacgaaacaccGGTACCTCAGTAGATTTATAgtttaagagctatgctggaaacagc	69	4f530bc90cfc4bf596e4d9bc303c708d	WRN_targeting	3318	3091	5048	170	1751	2899	3813	1034	3222	4546	3379	2825	2432	3784	4104	1677	2993	3356	2128	4069.5	960.5	3944	2335	3962.5	2628.5	183.161	188.001	190.56	12.6913	93.0884	165.259	189.767	57.3855	132.661	170.915	179.866	143.374	170.341	186.699	83.6318	131.947
647	WRN	AGTAGCTGGGATTATAGGCA	GTAGCTGGGATTATAGGCA	GGTAGCTGGGATTATAGGCA	atcttgtggaaaggacgaaacaccGGTAGCTGGGATTATAGGCAgtttaagagctatgctggaaacagc	69	3d025197a8584e1695067fd0832ef56f	WRN_targeting	3663	3582	5513	0	72	3327	4319	1	119	5822	3592	2265	2578	4088	4057	256	270	3823	60	4547.5	36	4072.5	263	4707	2421.5	202.102	217.706	208.021	1	4.78662	189.51	214.817	1.05453	5.8627	218.608	191.141	115.152	183.945	184.573	13.614	12.8128
648	WRN	AGTAGGATTTCTTCCTCTAG	GTAGGATTTCTTCCTCTAG	GGTAGGATTTCTTCCTCTAG	atcttgtggaaaggacgaaacaccGGTAGGATTTCTTCCTCTAGgtttaagagctatgctggaaacagc	69	fded55c09ef64cc2ad84f238ff74acd4	WRN_targeting	4038	3313	6317	3473	4127	4106	4450	2140	4604	6711	4186	4461	4794	5050	5462	2392	5891	4278	3372	4815	3800	5256	4141.5	5448.5	4627.5	222.69	201.432	238.213	239.846	218.047	233.648	221.303	117.697	189.134	251.836	222.584	225.826	226.996	248.147	118.862	258.738
649	WRN	AGTAGTAGTAGTAGTGAAAG	GTAGTAGTAGTAGTGAAAG	GGTAGTAGTAGTAGTGAAAG	atcttgtggaaaggacgaaacaccGGTAGTAGTAGTAGTGAAAGgtttaagagctatgctggaaacagc	69	31fbfd09544548e2963864d519bfe264	WRN_targeting	4809	4662	7522	2022	3740	4714	5665	7580	7063	7413	5310	5375	5383	5626	5975	5675	6836	5189.5	7321.5	6092	2881	5800.5	6255.5	6361.5	5379	265.018	283.045	283.462	140.058	197.694	268.098	281.453	414.348	289.616	278.075	282.082	271.889	252.774	271.359	280.628	300.083
650	WRN	AGTAGTAGTAGTGAAAGCGA	GTAGTAGTAGTGAAAGCGA	GGTAGTAGTAGTGAAAGCGA	atcttgtggaaaggacgaaacaccGGTAGTAGTAGTGAAAGCGAgtttaagagctatgctggaaacagc	69	4126d29e743a4129a6a6c305855782f5	WRN_targeting	4288	3547	6818	3886	5526	3728	3850	3820	5085	6198	3826	5925	5488	4931	4888	5093	5494	3789	4452.5	5182.5	4706	4909.5	5293.5	5012	5706.5	236.415	215.589	257.026	268.249	291.623	212.231	191.599	209.31	208.789	232.662	203.527	299.608	221.671	222.174	251.95	241.369
651	WRN	AGTAGTGAAAGCGAAGAGAA	GTAGTGAAAGCGAAGAGAA	GGTAGTGAAAGCGAAGAGAA	atcttgtggaaaggacgaaacaccGGTAGTGAAAGCGAAGAGAAgtttaagagctatgctggaaacagc	69	7c3ee705a2e9494c9ad1108b71b8b375	WRN_targeting	5872	4815	8786	2186	3766	5634	6856	5688	8199	8912	6020	5822	6051	7455	7688	5735	7841	6245	6943.5	6800.5	2976	7571.5	6788	7466	5936.5	323.378	292.301	330.927	151.336	199.061	320.226	340.414	311.175	336.036	334.103	319.665	294.417	334.625	348.87	283.584	344.053
652	WRN	AGTATCATGGTACAGTCACC	GTATCATGGTACAGTCACC	GGTATCATGGTACAGTCACC	atcttgtggaaaggacgaaacaccGGTATCATGGTACAGTCACCgtttaagagctatgctggaaacagc	69	7b3a74eecc984b7e9d6f026dcfffee89	WRN_targeting	5396	3964	5631	2482	4073	4090	5405	3781	5428	5875	4505	4326	4604	5118	4638	4531	5254	4747.5	4604.5	4797.5	3277.5	4878	4892.5	5190	4465	297.245	240.817	212.452	171.693	215.207	232.742	268.581	207.183	222.805	220.589	239.47	219.022	230.04	210.862	224.259	230.869
653	WRN	AGTATCCACCTGTTTATGTA	GTATCCACCTGTTTATGTA	GGTATCCACCTGTTTATGTA	atcttgtggaaaggacgaaacaccGGTATCCACCTGTTTATGTAgtttaagagctatgctggaaacagc	69	ea4fbcf1032d41288d5a383f14577a75	WRN_targeting	4336	3312	6495	2544	4247	3780	4375	3208	5123	6162	4331	3521	4316	5067	4974	5876	5499	4077.5	4165.5	4903.5	3395.5	5020.5	5687.5	5246.5	3918.5	239.05	201.372	244.897	175.957	224.358	215.177	217.59	175.937	210.341	231.316	230.259	178.451	227.757	226.066	290.532	241.588
654	WRN	AGTATGTATTATTTATTTTA	GTATGTATTATTTATTTTA	GGTATGTATTATTTATTTTA	atcttgtggaaaggacgaaacaccGGTATGTATTATTTATTTTAgtttaagagctatgctggaaacagc	69	ccc1b96854414b118127f0d52aa1c93f	WRN_targeting	2019	1431	2856	2395	2598	1985	2246	1525	3159	2674	1770	2687	2363	1849	2089	3730	2791	2115.5	2342	2143.5	2496.5	1969	3260.5	2222	2525	111.845	87.5736	108.247	165.71	137.634	113.471	112.191	84.1604	130.086	100.946	94.694	136.419	83.746	95.5239	184.79	123.11
655	WRN	AGTATGTGATGGCCATAGAC	GTATGTGATGGCCATAGAC	GGTATGTGATGGCCATAGAC	atcttgtggaaaggacgaaacaccGGTATGTGATGGCCATAGACgtttaagagctatgctggaaacagc	69	23b172e0004d48dbb6365e80c71ccb97	WRN_targeting	6760	5309	9160	680	4214	5912	6845	4224	9600	9197	6238	5870	5973	7849	7720	9079	8867	6378.5	6912	7234.5	2447	7784.5	8973	7717.5	5921.5	372.13	322.187	344.971	47.7651	222.622	335.977	339.87	231.341	393.285	344.755	331.205	296.836	352.257	350.318	448.355	388.942
656	WRN	AGTATTTTAATAGCCTGTTC	GTATTTTAATAGCCTGTTC	GGTATTTTAATAGCCTGTTC	atcttgtggaaaggacgaaacaccGGTATTTTAATAGCCTGTTCgtttaagagctatgctggaaacagc	69	56fcd3639a4944c3b03b4453f12572df	WRN_targeting	2009	1477	2693	1946	2503	2020	1897	2124	2113	2530	1775	2076	2284	1941	2022	2240	2473	1958.5	2118.5	2085	2224.5	1981.5	2356.5	2152.5	2180	111.296	90.3565	102.126	134.831	132.637	115.454	94.9132	116.825	87.3436	95.5636	94.9586	105.626	87.8632	92.4923	111.373	109.197
657	WRN	AGTCAACTGTTTGTTCATGT	GTCAACTGTTTGTTCATGT	GGTCAACTGTTTGTTCATGT	atcttgtggaaaggacgaaacaccGGTCAACTGTTTGTTCATGTgtttaagagctatgctggaaacagc	69	67632d9f18b8481e90bedc53c3145544	WRN_targeting	4457	3720	6027	411	3105	3634	5340	2421	5845	6459	4448	2915	3560	4607	5293	4215	5191	4487	4133	4873.5	1758	4950	4703	5453.5	3237.5	245.693	226.055	227.323	29.2654	164.298	206.905	265.363	133.021	239.845	242.417	236.452	147.91	207.171	240.5	208.688	228.113
658	WRN	AGTCACATGTGCTACATAAG	GTCACATGTGCTACATAAG	GGTCACATGTGCTACATAAG	atcttgtggaaaggacgaaacaccGGTCACATGTGCTACATAAGgtttaagagctatgctggaaacagc	69	dab9e478eb104b28abbaf46146e53ec3	WRN_targeting	6778	5952	9865	1747	3470	6506	7733	3746	5984	10722	6814	5465	5603	8898	7431	5661	7478	7119.5	4865	7908.5	2608.5	8164.5	6569.5	8768	5534	373.118	361.088	371.445	121.145	183.494	369.634	383.831	205.275	245.525	401.755	361.695	276.425	399.201	337.241	279.938	328.172
659	WRN	AGTCACCAGAAAAAGCTTAC	GTCACCAGAAAAAGCTTAC	GGTCACCAGAAAAAGCTTAC	atcttgtggaaaggacgaaacaccGGTCACCAGAAAAAGCTTACgtttaagagctatgctggaaacagc	69	ec4209e39df44515b1878490238b2d46	WRN_targeting	4925	4271	6383	4646	5931	4750	5534	2247	6231	7205	4709	5337	5915	6449	5403	2662	5659	5142	4239	5327	5288.5	5926	4160.5	5957	5626	271.387	259.39	240.691	320.516	312.922	270.138	274.967	123.532	255.618	270.301	250.268	269.974	289.604	245.477	132.166	248.588
660	WRN	AGTCACGTAGAAGTTTCCAC	GTCACGTAGAAGTTTCCAC	GGTCACGTAGAAGTTTCCAC	atcttgtggaaaggacgaaacaccGGTCACGTAGAAGTTTCCACgtttaagagctatgctggaaacagc	69	c09be0cea6424b01bed2bb66608d90b4	WRN_targeting	5908	5722	9523	524	2928	6718	6470	3551	7402	9229	6822	3979	5595	8232	8041	3891	7172	6594	5476.5	7622.5	1726	8136.5	5531.5	8025.5	4787	325.354	347.173	358.603	37.0367	154.989	381.646	321.305	194.641	303.468	345.951	362.119	201.534	369.397	364.842	192.723	314.784
661	WRN	AGTCATCCATGGAATAGCAA	GTCATCCATGGAATAGCAA	GGTCATCCATGGAATAGCAA	atcttgtggaaaggacgaaacaccGGTCATCCATGGAATAGCAAgtttaagagctatgctggaaacagc	69	1822e6812402430bb93617d7277b2ea6	WRN_targeting	3399	2680	4759	2137	3587	3239	3669	1329	3373	4769	3460	3387	3444	3950	4097	2648	3727	3454	2351	3719.5	2862	4023.5	3187.5	4114.5	3415.5	187.608	163.136	179.707	147.966	189.647	184.524	182.638	73.4722	138.831	179.25	184.153	171.698	177.77	186.383	131.476	164.061
662	WRN	AGTCTATCAGATGGGGATGT	GTCTATCAGATGGGGATGT	GGTCTATCAGATGGGGATGT	atcttgtggaaaggacgaaacaccGGTCTATCAGATGGGGATGTgtttaagagctatgctggaaacagc	69	26570d4db00c46cf811ac36969f826ee	WRN_targeting	6029	4910	8732	3036	5640	4931	5884	2585	5947	8529	5778	5533	5625	6328	7078	2816	5993	5407.5	4266	6821	4338	6703	4404.5	7153.5	5579	331.997	298.048	328.899	209.793	297.618	280.393	292.294	141.964	244.013	319.788	306.855	279.852	284.189	321.268	139.754	263.201
663	WRN	AGTCTATCCGCTGTAGCAAT	GTCTATCCGCTGTAGCAAT	GGTCTATCCGCTGTAGCAAT	atcttgtggaaaggacgaaacaccGGTCTATCCGCTGTAGCAATgtttaagagctatgctggaaacagc	69	da821bce87e7478cab6b6f67550f51a3	WRN_targeting	6549	5307	9336	7736	8224	5787	6869	5134	10269	9183	6436	7732	9476	7585	7894	8512	9343	6328	7701.5	7321.5	7980	7739.5	8927.5	7809.5	8604	360.546	322.066	351.58	533.022	433.516	328.895	341.058	280.964	420.623	344.232	341.686	390.677	340.442	358.191	420.417	409.768
664	WRN	AGTCTCAGGAAGAATATCTT	GTCTCAGGAAGAATATCTT	GGTCTCAGGAAGAATATCTT	atcttgtggaaaggacgaaacaccGGTCTCAGGAAGAATATCTTgtttaagagctatgctggaaacagc	69	538405f18e6f4625b156594adb4653cf	WRN_targeting	3732	3259	5156	3007	3855	4139	4072	836	3334	5787	3729	4122	3917	4781	4441	610	3027	4105.5	2085	4207.5	3431	4611	1818.5	4758	4019.5	205.89	198.165	194.615	207.798	203.742	235.518	202.589	46.5882	137.237	217.3	198.393	208.741	214.958	201.948	31.0569	133.435
665	WRN	AGTCTGGAAATAAAATAAAA	GTCTGGAAATAAAATAAAA	GGTCTGGAAATAAAATAAAA	atcttgtggaaaggacgaaacaccGGTCTGGAAATAAAATAAAAgtttaagagctatgctggaaacagc	69	dc69e930144d4237aa526cd0c5d6d982	WRN_targeting	1726	1373	2206	2386	2472	1616	2107	1675	1935	2283	1691	2160	1863	1844	1887	1006	1844	1861.5	1805	1789.5	2429	1865.5	1425	1987	2011.5	95.7589	84.0646	83.8385	165.091	131.007	92.5635	105.31	92.3401	80.07	86.3315	90.5122	109.86	83.5223	86.3837	50.5692	81.6773
666	WRN	AGTCTGGTGGGATACACAAA	GTCTGGTGGGATACACAAA	GGTCTGGTGGGATACACAAA	atcttgtggaaaggacgaaacaccGGTCTGGTGGGATACACAAAgtttaagagctatgctggaaacagc	69	f67df1a2a3384cc7890494d59bb131e7	WRN_targeting	5921	4736	8649	4819	7691	5941	5960	5198	6553	8424	5721	6821	7598	6442	6619	5872	7446	5950.5	5875.5	6692.5	6255	6530.5	6659	7072.5	7209.5	326.068	287.522	325.783	332.414	405.484	337.62	296.057	284.454	268.776	315.863	303.838	344.765	289.291	300.499	290.334	326.772
667	WRN	AGTCTGGTTAAACACCTCTT	GTCTGGTTAAACACCTCTT	GGTCTGGTTAAACACCTCTT	atcttgtggaaaggacgaaacaccGGTCTGGTTAAACACCTCTTgtttaagagctatgctggaaacagc	69	709fe6f077ba4897856beb6de1a5ad09	WRN_targeting	3648	3040	5046	2495	4155	3923	4419	1573	3338	5094	4186	3898	4030	4543	4323	3422	4536	4171	2455.5	4043	3325	4433	3979	4640	3964	201.278	184.916	190.485	172.587	219.519	223.279	219.768	86.7779	137.401	191.398	222.584	197.451	204.307	196.609	169.614	199.456
668	WRN	AGTCTTTAGAAAACCTCAAT	GTCTTTAGAAAACCTCAAT	GGTCTTTAGAAAACCTCAAT	atcttgtggaaaggacgaaacaccGGTCTTTAGAAAACCTCAATgtttaagagctatgctggaaacagc	69	5f6ec123f53447bb835c2e89dd78f4b7	WRN_targeting	3780	2991	5347	4436	4736	3069	4087	5118	5018	4876	3797	3968	4253	3851	4226	5116	5162	3578	5068	4169	4586	4038.5	5139	4336.5	4110.5	208.525	181.951	201.788	306.074	250.075	174.891	203.332	280.092	206.051	183.25	201.992	200.979	173.339	192.22	253.084	226.844
669	WRN	AGTGAACTTTGTAATTAGAA	GTGAACTTTGTAATTAGAA	GGTGAACTTTGTAATTAGAA	atcttgtggaaaggacgaaacaccGGTGAACTTTGTAATTAGAAgtttaagagctatgctggaaacagc	69	caf6a76a6c344d63a035f63c9d155997	WRN_targeting	3635	3164	5098	3622	4248	2862	3987	3104	6362	5168	3434	3384	3937	4157	4037	4780	4711	3424.5	4733	4131	3935	4097	4745.5	4301	3660.5	200.565	192.418	192.437	250.093	224.41	163.163	198.381	170.265	260.971	194.164	182.777	171.547	187.033	183.668	236.528	207.112
670	WRN	AGTGAATTCTAAGAAGGGGA	GTGAATTCTAAGAAGGGGA	GGTGAATTCTAAGAAGGGGA	atcttgtggaaaggacgaaacaccGGTGAATTCTAAGAAGGGGAgtttaagagctatgctggaaacagc	69	7edff3fd283b493d810e23aeb6d15c7a	WRN_targeting	3007	2499	4441	0	398	3247	2979	3104	4382	4300	2889	1522	2140	3468	3583	4012	4331	3113	3743	3470	199	3525.5	4171.5	3594.5	1831	166.087	152.186	167.766	1	21.9316	184.977	148.479	170.265	180.062	161.721	153.928	77.7058	156.199	163.125	198.686	190.487
671	WRN	AGTGATGAAGATTTAGAAAT	GTGATGAAGATTTAGAAAT	GGTGATGAAGATTTAGAAAT	atcttgtggaaaggacgaaacaccGGTGATGAAGATTTAGAAATgtttaagagctatgctggaaacagc	69	f8f82d58bef34513944a9a99c6f3f58e	WRN_targeting	3426	2768	4632	2831	4568	2750	3702	3472	5087	4690	3085	3239	3747	3396	3643	3168	4048	3226	4279.5	3700	3699.5	3519.5	3608	3887.5	3493	189.09	168.46	174.938	195.694	241.24	156.817	184.272	190.333	208.87	176.298	164.303	164.239	152.977	165.84	157.099	178.105
672	WRN	AGTGATTGCTCTTTCCTGTC	GTGATTGCTCTTTCCTGTC	GGTGATTGCTCTTTCCTGTC	atcttgtggaaaggacgaaacaccGGTGATTGCTCTTTCCTGTCgtttaagagctatgctggaaacagc	69	0dfb340571ae427da6852380f3308690	WRN_targeting	6735	5896	9420	5650	7395	5968	6764	7455	8986	8528	6504	6254	7281	7666	7038	8563	8777	6366	8220.5	7658	6522.5	7352	8670	7516	6767.5	370.757	357.7	354.735	389.563	389.917	339.15	335.86	407.532	368.195	319.75	345.286	316.189	344.067	319.458	422.93	385.005
673	WRN	AGTGCATGCCAATTGTCATG	GTGCATGCCAATTGTCATG	GGTGCATGCCAATTGTCATG	atcttgtggaaaggacgaaacaccGGTGCATGCCAATTGTCATGgtttaagagctatgctggaaacagc	69	e95f6697b9134e25a5da90b4906568c2	WRN_targeting	6003	5040	8295	6442	8553	5661	6616	5863	9420	9781	6117	6928	7614	7698	7779	8371	8600	6138.5	7641.5	6667.5	7497.5	7738.5	8485.5	7949	7271	330.57	305.913	312.489	444.031	450.818	321.756	328.533	320.718	385.93	366.583	324.8	350.157	345.499	352.987	413.469	377.261
674	WRN	AGTGCCAAATAAACTGTGCC	GTGCCAAATAAACTGTGCC	GGTGCCAAATAAACTGTGCC	atcttgtggaaaggacgaaacaccGGTGCCAAATAAACTGTGCCgtttaagagctatgctggaaacagc	69	337a79180ae14c1db516e81fdae8df61	WRN_targeting	4294	3864	5956	5520	5103	4693	5105	6746	8222	6005	4699	5153	5251	5585	5449	5501	6827	4899	7484	4910	5311.5	5517	6164	5352	5202	236.744	234.767	224.656	380.623	269.376	266.908	253.729	368.869	336.976	225.448	249.739	260.701	250.939	247.558	272.054	299.69
675	WRN	AGTGGCCACCATTATACAAT	GTGGCCACCATTATACAAT	GGTGGCCACCATTATACAAT	atcttgtggaaaggacgaaacaccGGTGGCCACCATTATACAATgtttaagagctatgctggaaacagc	69	2f229396d370400682e6a400b6b4bac0	WRN_targeting	4629	4130	6761	8243	7606	5387	6080	5222	7571	7764	5103	8825	6462	6212	6259	6739	7034	5733.5	6396.5	5445.5	7924.5	6235.5	6886.5	6433.5	7643.5	255.136	250.859	254.885	567.89	401.014	306.231	301.998	285.763	310.374	291.194	271.125	445.762	278.998	284.21	333.055	308.746
676	WRN	AGTGGCGCCTATTAAATATG	GTGGCGCCTATTAAATATG	GGTGGCGCCTATTAAATATG	atcttgtggaaaggacgaaacaccGGTGGCGCCTATTAAATATGgtttaagagctatgctggaaacagc	69	84111487af2b4ffba45e4ab2a54ac760	WRN_targeting	4487	4387	7602	8721	7599	5832	5662	7979	6723	8080	4787	7038	6579	5994	5875	7094	7252	5747	7351	5994.5	8160	5934.5	7173	6433.5	6808.5	247.34	266.408	286.466	600.763	400.646	331.444	281.304	436.106	275.722	303.005	254.397	355.701	269.242	266.834	350.547	318.284
677	WRN	AGTGGCTGCATACAGTTTCT	GTGGCTGCATACAGTTTCT	GGTGGCTGCATACAGTTTCT	atcttgtggaaaggacgaaacaccGGTGGCTGCATACAGTTTCTgtttaagagctatgctggaaacagc	69	fb7e58622ba34b63bee11f074b60767b	WRN_targeting	4763	4741	8318	2249	5236	4366	6084	119	2622	7830	5115	3978	4729	5902	5978	499	3882	5225	1370.5	6529.5	3742.5	5940	2190.5	6472.5	4353.5	262.493	287.824	313.353	155.669	276.371	248.38	302.196	7.48924	108.143	293.661	271.76	201.483	265.125	271.495	25.5875	170.842
678	WRN	AGTGTATTTGGAAAATGTTA	GTGTATTTGGAAAATGTTA	GGTGTATTTGGAAAATGTTA	atcttgtggaaaggacgaaacaccGGTGTATTTGGAAAATGTTAgtttaagagctatgctggaaacagc	69	a49d1eefaeda487487507905889aa354	WRN_targeting	3077	2373	3802	1979	3609	2779	2891	3714	4260	3866	2792	2691	3051	3617	3428	4608	3570	2835	3987	3087.5	2794	3522.5	4089	3329	2871	169.93	144.563	143.771	137.1	190.804	158.46	144.122	203.53	175.077	145.499	148.793	136.621	162.867	156.111	228.053	157.192
679	WRN	AGTGTGCATATTTTATTTTT	GTGTGCATATTTTATTTTT	GGTGTGCATATTTTATTTTT	atcttgtggaaaggacgaaacaccGGTGTGCATATTTTATTTTTgtttaagagctatgctggaaacagc	69	0c2fc08867b34945ae37c89e4952331d	WRN_targeting	2830	2748	4484	3795	4545	3233	3672	4199	5166	4536	3000	3809	3741	3791	3728	4132	4101	3452.5	4682.5	3616	4170	3759.5	4116.5	3768	3775	156.369	167.25	169.381	261.991	240.03	184.184	182.787	229.977	212.099	170.542	159.803	192.966	170.654	169.686	204.598	180.424
680	WRN	AGTGTTCAGGTAAAATACTG	GTGTTCAGGTAAAATACTG	GGTGTTCAGGTAAAATACTG	atcttgtggaaaggacgaaacaccGGTGTTCAGGTAAAATACTGgtttaagagctatgctggaaacagc	69	341641a54dea4381a8a5478fed214fe4	WRN_targeting	3518	3034	5278	1580	3837	3540	4280	1447	3677	5576	3969	3347	3070	4148	4238	1508	4248	3910	2562	4156	2708.5	4193	2878	4772.5	3208.5	194.141	184.553	199.197	109.66	202.795	201.578	212.887	79.9069	151.253	209.414	211.097	169.682	186.63	192.763	75.3045	186.855
681	WRN	AGTTATATTCTTATAAACCA	GTTATATTCTTATAAACCA	GGTTATATTCTTATAAACCA	atcttgtggaaaggacgaaacaccGGTTATATTCTTATAAACCAgtttaagagctatgctggaaacagc	69	3044f4c1199f4ae38275ee864d2c655b	WRN_targeting	1613	1042	2307	1831	1614	1149	1222	1705	2652	2028	1650	1672	1879	1368	1577	1916	2039	1185.5	2178.5	1674.5	1722.5	1472.5	1977.5	1839	1775.5	89.5551	64.0396	87.6312	126.922	85.8833	66.103	61.4966	93.976	109.369	76.8004	88.3418	85.2655	62.2204	72.3567	95.4082	90.2088
682	WRN	AGTTCACCTGTAACTTGTTG	GTTCACCTGTAACTTGTTG	GGTTCACCTGTAACTTGTTG	atcttgtggaaaggacgaaacaccGGTTCACCTGTAACTTGTTGgtttaagagctatgctggaaacagc	69	bd54492d49b4465ea3950b3062f9ee28	WRN_targeting	6908	5548	8357	5444	7425	6646	6865	5616	8157	9442	6391	5690	7836	7464	7227	6564	7486	6755.5	6886.5	6952.5	6434.5	7345.5	7025	7916.5	6763	380.255	336.646	314.818	375.396	391.495	377.566	340.86	307.248	334.32	353.913	339.304	287.765	335.027	328.01	324.432	328.522
683	WRN	AGTTCAGTCTCAATGTTAGT	GTTCAGTCTCAATGTTAGT	GGTTCAGTCTCAATGTTAGT	atcttgtggaaaggacgaaacaccGGTTCAGTCTCAATGTTAGTgtttaagagctatgctggaaacagc	69	537c32e07c524836a1b866245ddc8370	WRN_targeting	5256	4623	8345	5112	6437	4759	5863	7098	8012	7974	5854	5809	6632	6847	6471	6638	6005	5311	7555	6484	5774.5	6659	6321.5	6914	6220.5	289.559	280.685	314.367	352.564	339.534	270.648	291.255	388.064	328.395	299.043	310.878	293.762	307.415	293.802	328.078	263.726
684	WRN	AGTTCCCACTGGGAATTTGA	GTTCCCACTGGGAATTTGA	GGTTCCCACTGGGAATTTGA	atcttgtggaaaggacgaaacaccGGTTCCCACTGGGAATTTGAgtttaagagctatgctggaaacagc	69	884f259b4cde454888c01e4dd22c9d59	WRN_targeting	3607	2849	4829	4195	5280	2978	3556	3679	4975	4798	3113	4027	4540	4133	3714	4898	4075	3267	4327	3839	4737.5	3923.5	4486.5	3955.5	4283.5	199.027	173.361	182.336	289.5	278.685	169.735	177.044	201.621	204.294	180.334	165.785	203.953	185.959	169.053	242.342	179.286
685	WRN	AGTTCCCATAATTCCCAAGG	GTTCCCATAATTCCCAAGG	GGTTCCCATAATTCCCAAGG	atcttgtggaaaggacgaaacaccGGTTCCCATAATTCCCAAGGgtttaagagctatgctggaaacagc	69	a949c19fd7e34861bbeb884cec812e8e	WRN_targeting	6075	5678	8622	6738	7482	5225	5944	4616	9259	8864	6484	7274	7691	7311	6517	4963	7099	5584.5	6937.5	7150	7110	6914	6031	7674	7482.5	334.523	344.511	324.769	464.388	394.493	297.052	295.265	252.717	379.351	332.309	344.227	367.595	328.18	295.884	245.545	311.59
686	WRN	AGTTCCTGAAAACATTGACA	GTTCCTGAAAACATTGACA	GGTTCCTGAAAACATTGACA	atcttgtggaaaggacgaaacaccGGTTCCTGAAAACATTGACAgtttaagagctatgctggaaacagc	69	ab2eb6eea2384c79abdd56bf015533cd	WRN_targeting	6235	6074	9416	8003	9294	5704	6567	2361	8011	10486	6508	8729	7816	7379	7147	3005	7510	6135.5	5186	7745	8648.5	7263	5257.5	8497	8272.5	343.307	368.469	354.585	551.384	489.789	324.192	326.107	129.749	328.354	392.934	345.497	440.924	331.223	324.39	149.067	329.572
687	WRN	AGTTCGAAAACTGTATCTTC	GTTCGAAAACTGTATCTTC	GGTTCGAAAACTGTATCTTC	atcttgtggaaaggacgaaacaccGGTTCGAAAACTGTATCTTCgtttaagagctatgctggaaacagc	69	b5e13ddbba6345458bab20dd29a32be2	WRN_targeting	4289	3050	4267	3471	4429	3326	3232	2504	4676	4928	3363	4224	3913	4152	4299	3738	4027	3279	3590	3658.5	3950	4225.5	3882.5	4145.5	4068.5	236.47	185.521	161.232	239.709	233.929	189.453	161.004	137.547	192.076	185.193	179.019	213.881	186.809	195.523	185.185	177.186
688	WRN	AGTTCTAAGAGAAGCAAGGA	GTTCTAAGAGAAGCAAGGA	GGTTCTAAGAGAAGCAAGGA	atcttgtggaaaggacgaaacaccGGTTCTAAGAGAAGCAAGGAgtttaagagctatgctggaaacagc	69	94fb9655400e4457baadb244003c8be7	WRN_targeting	4072	3497	6771	2564	4417	4113	4494	3094	5148	5475	4101	4157	4361	5132	4386	3968	4674	4303.5	4121	5134	3490.5	4759	4321	4788	4259	224.556	212.564	255.261	177.332	233.298	234.045	223.481	169.72	211.363	205.639	218.084	210.505	230.666	199.459	196.518	205.493
689	WRN	AGTTCTTGTCACGTCCTCTG	GTTCTTGTCACGTCCTCTG	GGTTCTTGTCACGTCCTCTG	atcttgtggaaaggacgaaacaccGGTTCTTGTCACGTCCTCTGgtttaagagctatgctggaaacagc	69	f2ad960e33a544b4b262f86a944d1b66	WRN_targeting	6721	6000	10298	9666	9567	5752	6529	8248	8406	8346	6969	7394	9285	7483	7600	7772	8838	6140.5	8327	8149	9616.5	7541.5	8305	7657.5	8339.5	369.989	363.992	387.705	665.753	504.147	326.912	324.226	450.775	344.495	312.948	369.9	373.643	335.878	344.888	383.954	387.673
690	WRN	AGTTGAATTAAGTACAGAGA	GTTGAATTAAGTACAGAGA	GGTTGAATTAAGTACAGAGA	atcttgtggaaaggacgaaacaccGGTTGAATTAAGTACAGAGAgtttaagagctatgctggaaacagc	69	8a09121898bc4061b9adf5d1251b8247	WRN_targeting	4189	3472	4836	4163	4555	3697	4932	4564	6638	5837	4162	4874	4767	4778	4440	4201	5490	4314.5	5601	4154	4359	4609	4845.5	4999.5	4820.5	230.98	211.051	182.599	287.299	240.556	210.474	245.165	249.881	272.249	219.169	221.313	246.64	214.824	201.903	207.998	241.194
691	WRN	AGTTGTGTTCCTCCACTGGA	GTTGTGTTCCTCCACTGGA	GGTTGTGTTCCTCCACTGGA	atcttgtggaaaggacgaaacaccGGTTGTGTTCCTCCACTGGAgtttaagagctatgctggaaacagc	69	8464b5fa86b44c6a90196d91ed3cf31b	WRN_targeting	7590	7433	11099	12292	11054	7291	8240	9745	12032	12112	8885	10186	11294	10171	9762	11048	10922	7765.5	10888.5	9266	11673	9966.5	10985	10498.5	10740	417.697	450.686	417.784	846.349	582.351	414.112	408.931	532.408	492.664	453.709	471.323	514.354	456.17	442.715	545.374	478.851
692	WRN	AGTTTATTTGGCACTGGCAA	GTTTATTTGGCACTGGCAA	GGTTTATTTGGCACTGGCAA	atcttgtggaaaggacgaaacaccGGTTTATTTGGCACTGGCAAgtttaagagctatgctggaaacagc	69	153e608a3e264e0bbe501f27b0f02690	WRN_targeting	3207	2638	4121	3562	4352	2537	3188	4030	4548	3690	2749	3872	3339	3643	3680	3548	3615	2862.5	4289	3379.5	3957	3661.5	3581.5	3219.5	3605.5	177.067	160.595	155.75	245.967	229.88	144.748	158.826	220.762	186.845	138.921	146.517	196.141	164.031	167.514	175.823	159.161
693	WRN	AGTTTCCCTCTATTGTATAA	GTTTCCCTCTATTGTATAA	GGTTTCCCTCTATTGTATAA	atcttgtggaaaggacgaaacaccGGTTTCCCTCTATTGTATAAgtttaagagctatgctggaaacagc	69	0d87dffcecca4ff0b2204a5c3670c363	WRN_targeting	2913	2443	3999	2978	3398	2517	2291	2245	3626	3716	2552	3287	2755	3111	2813	2169	3112	2404	2935.5	3221	3188	2962	2640.5	3134	3021	160.926	148.798	151.168	205.804	179.707	143.615	114.419	123.423	149.169	139.893	136.089	166.658	140.223	128.284	107.874	137.154
694	WRN	AGTTTCTGGTCCTCAGTGAG	GTTTCTGGTCCTCAGTGAG	GGTTTCTGGTCCTCAGTGAG	atcttgtggaaaggacgaaacaccGGTTTCTGGTCCTCAGTGAGgtttaagagctatgctggaaacagc	69	4d743b785b534b1fbf9f2c9486923d0f	WRN_targeting	5887	5523	8531	1212	6325	5597	6138	2046	5108	8666	6536	5161	6701	7187	6745	2689	6048	5867.5	3577	7027	3768.5	6966	4368.5	7601	5931	324.201	335.134	321.351	84.352	333.644	318.129	304.869	112.571	209.728	324.908	346.98	261.104	322.631	306.2	133.497	265.607
695	WRN	AGTTTGCTGATTTGGTGTCT	GTTTGCTGATTTGGTGTCT	GGTTTGCTGATTTGGTGTCT	atcttgtggaaaggacgaaacaccGGTTTGCTGATTTGGTGTCTgtttaagagctatgctggaaacagc	69	f645953e90b64f52b0bdd5bd8e4914f4	WRN_targeting	3875	3409	5627	4706	4940	3538	3463	5399	6104	5023	3630	4112	4646	4512	4372	4892	5245	3500.5	5751.5	4518	4823	4442	5068.5	4326.5	4379	213.741	207.24	212.302	324.642	260.804	201.465	172.44	295.415	250.428	188.744	193.152	208.237	202.92	198.826	242.046	230.475
696	WRN	ATAAAAAAAGAAATCATGAC	TAAAAAAAGAAATCATGAC	GTAAAAAAAGAAATCATGAC	atcttgtggaaaggacgaaacaccGTAAAAAAAGAAATCATGACgtttaagagctatgctggaaacagc	69	1e0b11f96d264b1d99ed582e02945508	WRN_targeting	3705	3106	4698	3865	4283	3174	3526	5995	5097	4125	3481	4253	4503	3770	3985	4147	4374	3350	5546	3902	4074	3877.5	4260.5	3803	4378	204.408	188.909	177.417	266.805	226.251	180.841	175.559	327.916	209.279	155.18	185.265	215.343	169.714	181.315	205.338	192.368
697	WRN	ATAAAATAAATAATACATAC	TAAAATAAATAATACATAC	GTAAAATAAATAATACATAC	atcttgtggaaaggacgaaacaccGTAAAATAAATAATACATACgtttaagagctatgctggaaacagc	69	ac8f7a6f74694dc780bd5563f84fe543	WRN_targeting	1884	1343	2513	1141	1869	1077	1755	2066	2289	1994	1403	1205	1677	1720	1585	1503	2145	1416	2177.5	1928	1505	1652.5	1824	1698.5	1441	104.433	82.2497	95.3668	79.4692	99.2942	62.0234	87.8834	113.662	94.5355	75.5295	75.267	61.7296	77.9731	72.7187	75.0582	94.8464
698	WRN	ATAAACAGGTGGATACTGGA	TAAACAGGTGGATACTGGA	GTAAACAGGTGGATACTGGA	atcttgtggaaaggacgaaacaccGTAAACAGGTGGATACTGGAgtttaagagctatgctggaaacagc	69	2f11a61f5abe479db84dd1489a34db81	WRN_targeting	4757	4557	7674	1	628	4820	5576	3831	6014	7634	4929	3195	3625	6347	6251	4643	6245	5198	4922.5	6115.5	314.5	6299	5444	6281.5	3410	262.163	276.692	289.17	1.06877	34.0277	274.104	277.047	209.91	246.75	286.335	261.914	162.022	285.04	283.848	229.777	274.226
699	WRN	ATAAACTGTGCCTGCGATAT	TAAACTGTGCCTGCGATAT	GTAAACTGTGCCTGCGATAT	atcttgtggaaaggacgaaacaccGTAAACTGTGCCTGCGATATgtttaagagctatgctggaaacagc	69	906393a92be444edbe645ca0a9e1095a	WRN_targeting	5495	4859	6597	1173	4560	5456	5650	4710	6890	7660	5781	4443	4246	6254	6578	5535	6679	5553	5800	5728	2866.5	6416	6107	6720.5	4344.5	302.68	294.963	248.727	81.6699	240.819	310.14	280.71	257.843	282.546	287.307	307.014	224.918	280.878	298.644	273.729	293.214
700	WRN	ATAAAGCAGTTAAAAAGGCA	TAAAGCAGTTAAAAAGGCA	GTAAAGCAGTTAAAAAGGCA	atcttgtggaaaggacgaaacaccGTAAAGCAGTTAAAAAGGCAgtttaagagctatgctggaaacagc	69	762d5e547ef44c22834f5b57f5816d19	WRN_targeting	4973	5252	7599	2012	5925	5037	6446	6618	7931	7754	6137	4929	4959	7449	6655	7492	6714	5741.5	7274.5	6425.5	3968.5	7052	7103	6945.5	4944	274.022	318.739	286.354	139.37	312.607	286.399	320.117	361.889	325.085	290.821	325.859	249.412	334.356	302.128	370.158	294.746
701	WRN	ATAACAAATTTATGAAGATT	TAACAAATTTATGAAGATT	GTAACAAATTTATGAAGATT	atcttgtggaaaggacgaaacaccGTAACAAATTTATGAAGATTgtttaagagctatgctggaaacagc	69	b987fc70b1944208839558627eb79f40	WRN_targeting	2100	1583	2819	1679	2850	1992	1957	2456	3369	2759	2000	1468	2187	2566	2563	4668	2558	1974.5	2912.5	2201	2264.5	2564.5	3613	2379.5	1827.5	116.292	96.7694	106.858	116.469	150.887	113.868	97.8836	134.929	138.668	104.123	106.869	74.9843	115.833	116.972	231.009	112.916
702	WRN	ATAACAGATTAGTAGTTACA	TAACAGATTAGTAGTTACA	GTAACAGATTAGTAGTTACA	atcttgtggaaaggacgaaacaccGTAACAGATTAGTAGTTACAgtttaagagctatgctggaaacagc	69	f9765225f4a34d7ead60536b6938f626	WRN_targeting	2755	2707	3880	1631	2813	2459	2822	3189	3855	3862	2882	3644	3330	3120	3387	3370	3497	2640.5	3522	3293.5	2222	3253.5	3433.5	3372	3487	152.252	164.77	146.7	113.168	148.941	140.328	140.706	174.901	158.527	145.35	153.557	184.65	140.626	154.256	167.052	153.998
703	WRN	ATAACATGACTTACTTAAGC	TAACATGACTTACTTAAGC	GTAACATGACTTACTTAAGC	atcttgtggaaaggacgaaacaccGTAACATGACTTACTTAAGCgtttaagagctatgctggaaacagc	69	325e7a27e9434ffe81796491dabdec53	WRN_targeting	3655	2801	4677	2987	3809	2647	3497	3464	4355	3828	3245	3208	3866	4296	4092	4809	3725	3072	3909.5	3739	3398	4194	4267	3536.5	3537	201.663	170.457	176.628	206.423	201.323	150.981	174.123	189.897	178.959	144.079	172.772	162.677	193.254	186.156	237.957	163.973
704	WRN	ATAACATTTTCCAAATACAC	TAACATTTTCCAAATACAC	GTAACATTTTCCAAATACAC	atcttgtggaaaggacgaaacaccGTAACATTTTCCAAATACACgtttaagagctatgctggaaacagc	69	f23055a23c1e41c68a22f2bf71a59e9e	WRN_targeting	3493	3034	4348	3889	4061	3229	3884	5558	4560	4414	3112	4132	4510	3960	4396	3187	4346	3556.5	5059	3691	3975	4178	3766.5	3763	4321	192.769	184.553	164.274	268.455	214.576	183.957	193.282	304.085	187.336	165.982	165.732	209.245	178.217	199.912	158.035	191.143
705	WRN	ATAACTTCTCCAAGTTAGAC	TAACTTCTCCAAGTTAGAC	GTAACTTCTCCAAGTTAGAC	atcttgtggaaaggacgaaacaccGTAACTTCTCCAAGTTAGACgtttaagagctatgctggaaacagc	69	f2dfaebc4dd3473a8dc0ea0e9be541d7	WRN_targeting	5973	5193	8600	6416	6715	5427	5684	3492	7026	7822	5349	6063	6825	6793	6311	4373	7090	5555.5	5259	6896.5	6565.5	6552	5731.5	6585.5	6444	328.923	315.169	323.943	442.243	354.155	308.497	282.393	191.424	288.104	293.362	284.146	306.563	304.999	286.563	216.473	311.196
706	WRN	ATAAGAATATAACTTCTCCA	TAAGAATATAACTTCTCCA	GTAAGAATATAACTTCTCCA	atcttgtggaaaggacgaaacaccGTAAGAATATAACTTCTCCAgtttaagagctatgctggaaacagc	69	db8113f9859244ef903be3fca863295c	WRN_targeting	2762	2198	4057	689	1311	2315	3307	2530	4368	3672	2871	1626	2571	2970	3200	3986	3774	2811	3449	3127.5	1000	3085	3880	3271.5	2098.5	152.636	133.976	153.346	48.3841	69.948	132.169	164.717	138.964	179.49	138.248	152.975	82.9472	133.913	145.795	197.404	166.117
707	WRN	ATAAGTTTAAATTATTGCTG	TAAGTTTAAATTATTGCTG	GTAAGTTTAAATTATTGCTG	atcttgtggaaaggacgaaacaccGTAAGTTTAAATTATTGCTGgtttaagagctatgctggaaacagc	69	8778e8ea66eb44759d2f1782e8be8a21	WRN_targeting	1771	1571	2396	1820	2309	1735	1968	2529	2721	2758	1810	1959	1992	2392	1642	2271	2463	1851.5	2625	1983.5	2064.5	2017	2367	2284	1975.5	98.2294	96.0434	90.9733	126.166	122.435	99.3061	98.4282	138.91	112.188	104.085	96.8114	99.7297	108.046	75.2979	112.9	108.759
708	WRN	ATAATAAGAAATCTTTACCT	TAATAAGAAATCTTTACCT	GTAATAAGAAATCTTTACCT	atcttgtggaaaggacgaaacaccGTAATAAGAAATCTTTACCTgtttaagagctatgctggaaacagc	69	f9ee62cf01754025b68ca0e004060ca2	WRN_targeting	1771	1505	2154	765	1705	1518	1693	2023	2270	2316	1749	1305	1561	1964	2055	3382	2293	1605.5	2146.5	1829.5	1235	2009.5	2837.5	2032.5	1433	98.2294	92.0505	81.8858	53.6108	90.6692	87.0108	84.814	111.317	93.7591	87.5649	93.5824	66.7694	88.8925	93.9854	167.643	101.322
709	WRN	ATAATCCCAGCTACTCGGGA	TAATCCCAGCTACTCGGGA	GTAATCCCAGCTACTCGGGA	atcttgtggaaaggacgaaacaccGTAATCCCAGCTACTCGGGAgtttaagagctatgctggaaacagc	69	3643ee77b1114e878bcc76ddd2572eef	WRN_targeting	5230	4699	8579	93	292	6021	6554	90	304	6023	4850	1662	3076	6621	5911	77	472	6287.5	197	6639	192.5	6266	274.5	5436.5	2369	288.131	285.283	323.154	7.39582	16.3568	342.153	325.464	5.90783	13.4224	226.121	257.732	84.7615	297.302	268.463	4.79407	21.6506
710	WRN	ATAATCGAAACTTCTCATTA	TAATCGAAACTTCTCATTA	GTAATCGAAACTTCTCATTA	atcttgtggaaaggacgaaacaccGTAATCGAAACTTCTCATTAgtttaagagctatgctggaaacagc	69	c6cf926bbfe64734b715a271b9c7dd64	WRN_targeting	3332	3008	4563	357	2534	3304	3842	1279	3347	4314	3251	2616	2676	3318	3371	2143	3212	3573	2313	3785.5	1445.5	3344.5	2677.5	3782.5	2646	183.93	182.98	172.347	25.5517	134.268	188.207	191.203	70.7457	137.769	162.244	173.09	132.841	149.486	153.532	106.593	141.529
711	WRN	ATAATCTTCTGAACCTCTGG	TAATCTTCTGAACCTCTGG	GTAATCTTCTGAACCTCTGG	atcttgtggaaaggacgaaacaccGTAATCTTCTGAACCTCTGGgtttaagagctatgctggaaacagc	69	34849394015e48cc93131a830f1e94eb	WRN_targeting	4289	3363	5281	3416	4403	4303	4372	2644	4693	4896	3886	3875	4612	4371	4355	3615	4292	4337.5	3668.5	4322	3909.5	4363	3953.5	4391	4243.5	236.47	204.457	199.309	235.926	232.562	244.81	217.441	145.181	192.77	183.997	206.703	196.292	196.61	198.057	179.124	188.78
712	WRN	ATAATTGCAGGTCCAGGTAA	TAATTGCAGGTCCAGGTAA	GTAATTGCAGGTCCAGGTAA	atcttgtggaaaggacgaaacaccGTAATTGCAGGTCCAGGTAAgtttaagagctatgctggaaacagc	69	3989309f5e464c7690af705e95d8a0d0	WRN_targeting	5639	6237	10066	3116	7011	6630	8015	6940	11536	11135	7049	7339	7077	8793	8622	9036	9097	7322.5	9238	8151.5	5063.5	8707.5	9066.5	9092	7208	310.586	378.33	378.993	215.294	369.722	376.66	397.792	379.448	472.396	417.192	374.135	370.871	394.502	391.132	446.236	399.005
713	WRN	ATAATTGGGTCTACTAACAT	TAATTGGGTCTACTAACAT	GTAATTGGGTCTACTAACAT	atcttgtggaaaggacgaaacaccGTAATTGGGTCTACTAACATgtttaagagctatgctggaaacagc	69	54232e6d82694835ad093c864e61dada	WRN_targeting	5239	4324	7354	1666	3328	4559	5838	3389	6666	6722	5076	3906	4984	5764	6215	5428	6754	5198.5	5027.5	5839	2497	5989.5	6091	5899	4445	288.626	262.596	277.153	115.575	176.026	259.316	290.017	185.807	273.393	252.248	269.695	197.855	258.949	282.219	268.457	296.496
714	WRN	ATAATTGTAAACATACCTTA	TAATTGTAAACATACCTTA	GTAATTGTAAACATACCTTA	atcttgtggaaaggacgaaacaccGTAATTGTAAACATACCTTAgtttaagagctatgctggaaacagc	69	80cea09da61745c1895262d5ecdeebaf	WRN_targeting	3798	3216	5556	3321	4522	3659	3984	5345	5186	5154	3681	3393	4147	4326	4245	6432	5058	3821.5	5265.5	4386	3921.5	4285.5	5745	4417.5	3770	209.513	195.564	209.636	229.393	238.821	208.321	198.233	292.47	212.916	193.641	195.852	172	194.596	193.079	317.928	222.294
715	WRN	ATACAAAAATTAGCTGGGTG	TACAAAAATTAGCTGGGTG	GTACAAAAATTAGCTGGGTG	atcttgtggaaaggacgaaacaccGTACAAAAATTAGCTGGGTGgtttaagagctatgctggaaacagc	69	6970ce2d8b8c4f29b05cc5089e247e27	WRN_targeting	2492	1878	3317	248	837	2749	2559	1764	3171	3455	2381	1115	1738	2951	2533	1418	2784	2654	2467.5	2597.5	542.5	2742	2101	2918	1426.5	137.813	114.616	125.558	18.0555	45.0194	156.76	127.686	97.1934	130.577	130.137	127.037	57.1938	133.062	115.614	70.8699	122.803
716	WRN	ATACACTTGCCTAGTGCAAT	TACACTTGCCTAGTGCAAT	GTACACTTGCCTAGTGCAAT	atcttgtggaaaggacgaaacaccGTACACTTGCCTAGTGCAATgtttaagagctatgctggaaacagc	69	7255b66f1f9b412f8e5f5c5e0bbbce4a	WRN_targeting	7064	6477	9345	8165	9052	6512	8264	7361	11384	9726	6978	7819	9637	8904	8456	8835	9813	7388	9372.5	7911	8608.5	8680	9324	8352	8728	388.82	392.85	351.918	562.526	477.062	369.974	410.119	402.406	466.185	364.528	370.377	395.062	399.47	383.62	436.332	430.331
717	WRN	ATACAGTGAGCCTCATCCAC	TACAGTGAGCCTCATCCAC	GTACAGTGAGCCTCATCCAC	atcttgtggaaaggacgaaacaccGTACAGTGAGCCTCATCCACgtttaagagctatgctggaaacagc	69	271213b6103945b18a055d16174459a2	WRN_targeting	7912	8424	12171	698	1526	9379	10331	6084	9946	13407	9327	6196	6794	10583	11700	6944	11871	9855	8015	10297.5	1112	11141.5	9407.5	11367	6495	435.376	510.641	458.039	49.003	81.2552	532.42	512.448	332.769	407.424	502.112	494.72	313.266	474.608	530.406	343.156	520.371
718	WRN	ATACAGTTTCTGGTCCTCAG	TACAGTTTCTGGTCCTCAG	GTACAGTTTCTGGTCCTCAG	atcttgtggaaaggacgaaacaccGTACAGTTTCTGGTCCTCAGgtttaagagctatgctggaaacagc	69	9640d2e761964166b28eba555887e2f1	WRN_targeting	6940	7581	10422	223	346	7022	8330	1093	5445	10890	8114	3206	4301	11377	10166	4201	7523	7676	3269	9001.5	284.5	10771.5	5862	9502	3753.5	382.012	459.64	392.361	16.3362	19.1968	398.871	413.387	60.6028	223.499	408.034	430.51	162.576	510.141	460.995	207.998	330.14
719	WRN	ATACCAGTTGTTTTCCGTGA	TACCAGTTGTTTTCCGTGA	GTACCAGTTGTTTTCCGTGA	atcttgtggaaaggacgaaacaccGTACCAGTTGTTTTCCGTGAgtttaagagctatgctggaaacagc	69	224102bd6f3245c081f4a4fb4aa03906	WRN_targeting	5340	4270	7429	6498	6288	5177	5512	5701	7467	7149	4619	7578	6059	6127	5835	5514	6859	5344.5	6584	5849.5	6393	5981	6186.5	5884	6818.5	294.171	259.329	279.97	447.882	331.698	294.332	273.878	311.883	306.124	268.207	245.504	382.916	275.194	265.024	272.694	301.09
720	WRN	ATACCGAGAAACTTCTACCA	TACCGAGAAACTTCTACCA	GTACCGAGAAACTTCTACCA	atcttgtggaaaggacgaaacaccGTACCGAGAAACTTCTACCAgtttaagagctatgctggaaacagc	69	e82d471125f4493e9ee66c3884b04d2c	WRN_targeting	3776	2973	4696	1055	3202	3362	3894	960	3270	5183	3469	3133	2965	4635	4462	1965	3600	3628	2115	3834.5	2128.5	4548.5	2782.5	4326	3049	208.306	180.862	177.342	73.5547	169.399	191.493	193.777	53.3501	134.622	194.724	184.63	158.897	208.424	202.898	97.8226	158.504
721	WRN	ATACGTCCTATGTAATTGAG	TACGTCCTATGTAATTGAG	GTACGTCCTATGTAATTGAG	atcttgtggaaaggacgaaacaccGTACGTCCTATGTAATTGAGgtttaagagctatgctggaaacagc	69	a6af55e2efbe4dc98197d239aba179f7	WRN_targeting	5866	6192	10315	5842	7219	5733	8261	2827	7002	10747	7071	8570	7562	8514	8296	2524	7070	6997	4914.5	8253.5	6530.5	8405	4797	8909	8066	323.048	375.608	388.343	402.768	380.661	325.835	409.971	155.16	287.123	402.69	375.299	432.911	382.017	376.381	125.366	310.321
722	WRN	ATACGTTGTTAAATGGTATT	TACGTTGTTAAATGGTATT	GTACGTTGTTAAATGGTATT	atcttgtggaaaggacgaaacaccGTACGTTGTTAAATGGTATTgtttaagagctatgctggaaacagc	69	7d9750abc4014fd8a05f1d3d16ce4589	WRN_targeting	4906	3450	5710	4512	4659	3857	4853	5177	6309	6427	4096	4370	5328	5168	4848	5100	5293	4355	5743	4580	4585.5	5008	5196.5	5261.5	4849	270.344	209.72	215.419	311.3	246.026	219.54	241.254	283.309	258.805	241.221	217.82	221.239	232.277	220.364	252.295	232.575
723	WRN	ATACTCTTTATTCCAAGAAA	TACTCTTTATTCCAAGAAA	GTACTCTTTATTCCAAGAAA	atcttgtggaaaggacgaaacaccGTACTCTTTATTCCAAGAAAgtttaagagctatgctggaaacagc	69	93520e2bb5164799abc36ddcb7088694	WRN_targeting	3648	3153	4906	3620	5157	3342	3712	2866	4689	5214	3803	3608	4629	4243	4340	6989	4568	3527	3777.5	4029.5	4388.5	4291.5	5778.5	4508.5	4118.5	201.278	191.752	185.227	249.956	272.216	190.36	184.767	157.287	192.607	195.883	202.31	182.836	190.882	197.378	345.373	200.856
724	WRN	ATAGAAGAACTAGAAAATCC	TAGAAGAACTAGAAAATCC	GTAGAAGAACTAGAAAATCC	atcttgtggaaaggacgaaacaccGTAGAAGAACTAGAAAATCCgtttaagagctatgctggaaacagc	69	7f185a34293c4c95889134153a43fa87	WRN_targeting	3916	3062	4962	3185	4828	3190	3325	4876	4890	5383	3917	4170	4130	3917	4221	4755	4940	3257.5	4883	4012	4006.5	4069	4847.5	4650	4150	215.992	186.247	187.33	220.04	254.914	181.747	165.608	266.895	200.82	202.2	208.344	211.16	176.293	191.993	235.296	217.131
725	WRN	ATAGCCTGTTCAGATAATGG	TAGCCTGTTCAGATAATGG	GTAGCCTGTTCAGATAATGG	atcttgtggaaaggacgaaacaccGTAGCCTGTTCAGATAATGGgtttaagagctatgctggaaacagc	69	837cec088d5f461eab505e94b009036d	WRN_targeting	5300	4696	7991	2883	4474	4990	5711	3762	5631	8180	5538	5549	5560	6450	6738	4947	5757	5350.5	4696.5	6343.5	3678.5	6594	5352	6859	5554.5	291.975	285.102	301.074	199.27	236.296	283.736	283.73	206.147	231.1	306.743	294.151	280.659	289.649	305.884	244.756	252.876
726	WRN	ATAGTGGGATTACAGGTGTG	TAGTGGGATTACAGGTGTG	GTAGTGGGATTACAGGTGTG	atcttgtggaaaggacgaaacaccGTAGTGGGATTACAGGTGTGgtttaagagctatgctggaaacagc	69	05a62c491fab48c8a0e2dc818bcd59a8	WRN_targeting	5307	4563	7601	570	2664	5319	4812	3390	6327	7557	5078	5121	4486	6054	6194	2405	5766	5065.5	4858.5	6082	1617	6124	4085.5	6317.5	4803.5	292.359	277.055	286.429	40.2002	141.105	302.378	239.224	185.861	259.541	283.457	269.801	259.088	271.927	281.269	119.503	253.27
727	WRN	ATAGTGTTCAGGTAAAATAC	TAGTGTTCAGGTAAAATAC	GTAGTGTTCAGGTAAAATAC	atcttgtggaaaggacgaaacaccGTAGTGTTCAGGTAAAATACgtttaagagctatgctggaaacagc	69	71e703bd26be42b69b2ac14b8fb0f1e8	WRN_targeting	4810	3480	5450	1871	3912	3932	4579	2845	5346	5895	3977	4552	3959	4498	4715	3448	4714	4255.5	4095.5	4465	2891.5	4606.5	4081	4936	4255.5	265.073	211.535	205.655	129.673	206.739	223.789	227.689	156.142	219.454	221.337	211.52	230.412	202.293	214.346	170.895	207.243
728	WRN	ATAGTTACGATGCTAGTGAT	TAGTTACGATGCTAGTGAT	GTAGTTACGATGCTAGTGAT	atcttgtggaaaggacgaaacaccGTAGTTACGATGCTAGTGATgtttaagagctatgctggaaacagc	69	da174d95c0894ec7bee5046868779e27	WRN_targeting	4553	3853	5827	671	2510	3980	4387	6444	5912	5430	4501	3052	3916	5140	6004	4503	5496	4183.5	6178	4840	1590.5	5572	4999.5	4965.5	3484	250.964	234.101	219.812	47.1462	133.006	226.509	218.184	352.4	242.582	203.957	239.258	154.815	231.024	272.671	222.879	241.457
729	WRN	ATAGTTTCTTAAAGATTAGT	TAGTTTCTTAAAGATTAGT	GTAGTTTCTTAAAGATTAGT	atcttgtggaaaggacgaaacaccGTAGTTTCTTAAAGATTAGTgtttaagagctatgctggaaacagc	69	364749b77f264bafae94809598f3d9c4	WRN_targeting	3727	3370	5270	4331	4285	3244	3987	4013	6028	5521	3764	4915	4407	3990	4215	5763	4433	3615.5	5020.5	4320	4308	4102.5	5098	4642.5	4661	205.615	204.88	198.896	298.853	226.356	184.807	198.381	219.834	247.323	207.358	200.245	248.706	179.56	191.722	284.964	194.949
730	WRN	ATATAACCCATATTAATAAA	TATAACCCATATTAATAAA	GTATAACCCATATTAATAAA	atcttgtggaaaggacgaaacaccGTATAACCCATATTAATAAAgtttaagagctatgctggaaacagc	69	f530964c3f7949a497857093fb399a11	WRN_targeting	2038	1431	2065	1001	1754	1645	1828	1499	2053	2294	1722	1291	1920	1925	2247	1128	2157	1736.5	1776	1748	1377.5	2086	1642.5	2008	1605.5	112.888	87.5736	78.5438	69.841	93.2462	94.2067	91.4973	82.7426	84.8919	86.7426	92.1531	66.0638	87.1472	102.673	56.5806	95.3714
731	WRN	ATATACTTACAGATCCTCGG	TATACTTACAGATCCTCGG	GTATACTTACAGATCCTCGG	atcttgtggaaaggacgaaacaccGTATACTTACAGATCCTCGGgtttaagagctatgctggaaacagc	69	20baaf55a9914cc382e8496b6a66de63	WRN_targeting	5811	3968	6835	424	2076	4680	5524	2367	4605	6566	4843	2981	3393	5640	5518	2816	5991	5102	3486	5401.5	1250	5579	4403.5	5704.5	3187	320.029	241.059	257.664	30.1594	110.181	266.172	274.472	130.076	189.174	246.417	257.362	151.236	253.4	250.681	139.754	263.114
732	WRN	ATATATACTTACAGATCCTC	TATATACTTACAGATCCTC	GTATATACTTACAGATCCTC	atcttgtggaaaggacgaaacaccGTATATACTTACAGATCCTCgtttaagagctatgctggaaacagc	69	1f742058922c4e18bcdad5a9f3593c9f	WRN_targeting	3818	2511	4488	11	107	3001	3203	233	1834	4261	3038	1760	1586	3737	3481	395	1923	3102	1033.5	3499.5	59	3609	1159	3649.5	1673	210.611	152.912	169.531	1.75649	6.62733	171.038	159.568	13.7058	75.9428	160.263	161.815	89.7005	168.237	158.51	20.4631	85.1336
733	WRN	ATATCCACCAGTATCTTGTT	TATCCACCAGTATCTTGTT	GTATCCACCAGTATCTTGTT	atcttgtggaaaggacgaaacaccGTATCCACCAGTATCTTGTTgtttaagagctatgctggaaacagc	69	27fcbb559270460185f43fbd3e05413c	WRN_targeting	5344	4932	7073	515	3015	5997	6526	1978	4248	7161	5621	2721	4193	6465	6739	2379	4509	6261.5	3113	6002.5	1765	6602	3444	6391	3457	294.39	299.379	266.601	36.4177	159.565	340.793	324.077	108.863	174.586	268.656	298.545	138.133	290.32	305.929	118.222	198.274
734	WRN	ATATCTAACGACATCAAACA	TATCTAACGACATCAAACA	GTATCTAACGACATCAAACA	atcttgtggaaaggacgaaacaccGTATCTAACGACATCAAACAgtttaagagctatgctggaaacagc	69	37dba22bdedd423dbb8d824be9e1e677	WRN_targeting	4598	3458	4783	4113	4696	3667	4560	2902	5360	5150	3959	5465	4735	4617	4547	6935	4374	4113.5	4131	4120.5	4404.5	4582	5654.5	4554.5	5100	253.434	210.204	180.609	283.86	247.972	208.774	226.748	159.25	220.026	193.491	210.567	276.425	207.619	206.744	342.712	192.368
735	WRN	ATATCTATCACTACCACTTT	TATCTATCACTACCACTTT	GTATCTATCACTACCACTTT	atcttgtggaaaggacgaaacaccGTATCTATCACTACCACTTTgtttaagagctatgctggaaacagc	69	4df91f988dec4ce8beb83a7d7dfbdac6	WRN_targeting	3877	3434	5336	2907	3691	3880	4336	3203	3750	4935	3431	3302	4013	4698	4601	3796	4707	4108	3476.5	4385	3299	4649.5	4251.5	4183	3657.5	213.851	208.752	201.375	200.921	195.117	220.843	215.659	175.664	154.236	185.455	182.618	167.414	211.244	209.188	188.042	206.937
736	WRN	ATATCTGAAAGAAAACTGAG	TATCTGAAAGAAAACTGAG	GTATCTGAAAGAAAACTGAG	atcttgtggaaaggacgaaacaccGTATCTGAAAGAAAACTGAGgtttaagagctatgctggaaacagc	69	d80889c6875645139426d95b789ff8d9	WRN_targeting	3322	2418	4141	3379	4253	3885	3481	1821	3653	4100	3170	4233	4129	3626	4022	2519	3563	3683	2737	3279.5	3816	3824	3041	3635	4181	183.381	147.286	156.501	233.382	224.673	221.126	173.331	100.302	150.273	154.245	168.802	214.335	163.27	182.989	125.12	156.886
737	WRN	ATATCTGTCATAGAAGAACT	TATCTGTCATAGAAGAACT	GTATCTGTCATAGAAGAACT	atcttgtggaaaggacgaaacaccGTATCTGTCATAGAAGAACTgtttaagagctatgctggaaacagc	69	35838fe34ee046dbb9709c807b785954	WRN_targeting	3057	2275	3721	3161	3227	2955	3101	1125	2350	3837	2579	3440	3832	3176	3318	1981	3058	3028	1737.5	2998	3194	3247	2519.5	3208	3636	168.832	138.634	140.729	218.389	170.714	168.432	154.519	62.3478	97.0282	144.415	137.518	174.369	143.132	151.134	98.6109	134.791
738	WRN	ATATCTGTTAGAACATTTTC	TATCTGTTAGAACATTTTC	GTATCTGTTAGAACATTTTC	atcttgtggaaaggacgaaacaccGTATCTGTTAGAACATTTTCgtttaagagctatgctggaaacagc	69	a1fa4757ce3c45a6b5e7782fb74c5454	WRN_targeting	2250	1883	3099	2479	2548	1832	1830	2550	3822	2596	1992	2601	2480	1978	2557	3769	2285	1831	3186	2491	2513.5	2267.5	3027	2294	2540.5	124.527	114.919	117.372	171.486	135.004	104.802	91.5963	140.055	157.179	98.0304	106.445	132.085	89.519	116.7	186.712	100.972
739	WRN	ATATGAAAAAAATCTGACTT	TATGAAAAAAATCTGACTT	GTATGAAAAAAATCTGACTT	atcttgtggaaaggacgaaacaccGTATGAAAAAAATCTGACTTgtttaagagctatgctggaaacagc	69	d72064ebfb2541559c29b168771a3637	WRN_targeting	2878	2072	3073	3740	3814	2081	2848	4248	3788	3708	2629	3127	3616	3088	2978	4580	3793	2464.5	4018	2572.5	3777	3033	4186.5	3168.5	3371.5	159.005	126.353	116.396	258.208	201.585	118.911	141.994	232.649	155.789	139.594	140.165	158.595	139.193	135.75	226.673	166.948
740	WRN	ATATGTTGTTGTCCAGCCAT	TATGTTGTTGTCCAGCCAT	GTATGTTGTTGTCCAGCCAT	atcttgtggaaaggacgaaacaccGTATGTTGTTGTCCAGCCATgtttaagagctatgctggaaacagc	69	0a37bb683e6b41aeab4ffe1e217eccda	WRN_targeting	5053	5331	7571	5010	6545	4710	5457	4912	7432	6945	5895	7901	6753	6687	6281	7252	6937	5083.5	6172	6451	5777.5	6484	7094.5	6420	7327	278.414	323.518	285.302	345.549	345.214	267.871	271.155	268.858	304.694	260.583	313.049	399.195	300.255	285.205	358.332	304.502
741	WRN	ATATTAATAAAAGCTCTTTG	TATTAATAAAAGCTCTTTG	GTATTAATAAAAGCTCTTTG	atcttgtggaaaggacgaaacaccGTATTAATAAAAGCTCTTTGgtttaagagctatgctggaaacagc	69	02067f7f55aa457dafbc53d7a8a55a82	WRN_targeting	1419	1179	1875	1654	1756	1086	1316	3008	1857	1480	944	1643	1371	1787	1425	1844	1546	1201	2432.5	1527	1705	1606	1695	1212	1507	78.9043	72.3279	71.409	114.749	93.3514	62.5334	66.1502	165.03	76.8827	56.3178	50.9701	83.8039	80.9714	65.479	91.8605	68.6394
742	WRN	ATATTATATATATATTTTTT	TATTATATATATATTTTTT	GTATTATATATATATTTTTT	atcttgtggaaaggacgaaacaccGTATTATATATATATTTTTTgtttaagagctatgctggaaacagc	69	505bc930cb36450ba7936eb92e54eedf	WRN_targeting	588	231	676	298	393	679	339	759	502	390	222	425	244	212	240	367	492	509	630.5	453.5	345.5	226	429.5	306	334.5	33.2817	14.9752	26.3848	21.4941	21.6686	39.4725	17.7826	42.3893	21.5133	15.577	12.7514	22.4192	10.4874	11.8596	19.0834	22.5256
743	WRN	ATATTATCAAAATTCTGTTT	TATTATCAAAATTCTGTTT	GTATTATCAAAATTCTGTTT	atcttgtggaaaggacgaaacaccGTATTATCAAAATTCTGTTTgtttaagagctatgctggaaacagc	69	2593ff4969f04a049651f9af9412b7f2	WRN_targeting	2475	1827	2646	2473	2853	2104	2343	2848	3101	3425	2055	2848	2411	2320	2737	3459	2986	2223.5	2974.5	2236.5	2663	2528.5	3222.5	2740	2629.5	136.88	111.531	100.361	171.074	151.045	120.214	116.993	156.305	127.716	129.016	109.78	144.534	104.824	124.845	171.437	131.641
744	WRN	ATATTCAGTATGAAAAACAT	TATTCAGTATGAAAAACAT	GTATTCAGTATGAAAAACAT	atcttgtggaaaggacgaaacaccGTATTCAGTATGAAAAACATgtttaagagctatgctggaaacagc	69	37966f2c9205486fa1a1ff89fc04c507	WRN_targeting	2149	1742	3209	1892	2789	2288	2323	2500	2674	2995	2117	1690	2953	2214	2509	2609	2742	2305.5	2587	2475.5	2340.5	2361.5	2675.5	2556	2321.5	118.982	106.389	121.503	131.117	147.679	130.639	116.003	137.328	110.268	112.944	113.062	86.1726	100.08	114.528	129.555	120.966
745	WRN	ATATTCCCATTTTTCTGCAT	TATTCCCATTTTTCTGCAT	GTATTCCCATTTTTCTGCAT	atcttgtggaaaggacgaaacaccGTATTCCCATTTTTCTGCATgtttaagagctatgctggaaacagc	69	3ef7b790fdd540f49c1615f46a46a3a7	WRN_targeting	3253	2701	3531	3917	4337	3449	3314	4609	4763	4115	3144	4213	4587	3828	3688	2322	4349	3381.5	4686	3116	4127	3758	3335.5	3629.5	4400	179.592	164.407	133.594	270.381	229.091	196.422	165.064	252.335	195.631	154.806	167.426	213.327	172.31	167.876	115.413	191.274
746	WRN	ATATTGTTGGACATTAAAGT	TATTGTTGGACATTAAAGT	GTATTGTTGGACATTAAAGT	atcttgtggaaaggacgaaacaccGTATTGTTGGACATTAAAGTgtttaagagctatgctggaaacagc	69	ff5b553e4f84430580c907d1b62e8f2d	WRN_targeting	4369	3234	5079	4284	5074	3254	3936	3314	4727	4670	3414	3648	4256	4393	4054	5679	4656	3595	4020.5	4156.5	4679	4223.5	5167.5	4042	3952	240.862	196.653	191.724	295.62	267.851	185.374	195.856	181.717	194.16	175.55	181.718	184.852	197.595	184.437	280.825	204.706
747	WRN	ATATTTTAACTAAAAACAAA	TATTTTAACTAAAAACAAA	GTATTTTAACTAAAAACAAA	atcttgtggaaaggacgaaacaccGTATTTTAACTAAAAACAAAgtttaagagctatgctggaaacagc	69	9b299c18b3784374be4e0df0beb3a7a8	WRN_targeting	1844	1598	2556	2559	2556	1351	1784	2448	2874	1949	1791	1769	1996	1768	1594	2027	2232	1567.5	2661	2077	2557.5	1681	2129.5	1870	1882.5	102.237	97.6768	96.9815	176.988	135.425	77.5484	89.319	134.493	118.44	73.8476	95.8056	90.1541	80.1211	73.1259	100.878	98.6527
748	WRN	ATATTTTAGTATCATGGTAC	TATTTTAGTATCATGGTAC	GTATTTTAGTATCATGGTAC	atcttgtggaaaggacgaaacaccGTATTTTAGTATCATGGTACgtttaagagctatgctggaaacagc	69	c6ce844d82a44b5f8d43a9d2a5f6a0c8	WRN_targeting	4275	2794	4557	928	3044	2926	3411	3984	4525	3926	2844	2715	2745	3667	3577	3943	3776	3168.5	4254.5	3675.5	1986	3622	3859.5	3385	2730	235.701	170.033	172.122	64.8207	161.09	166.789	169.866	218.253	185.905	147.742	151.546	137.831	165.105	162.854	195.286	166.205
749	WRN	ATATTTTATTTTTTGCTACC	TATTTTATTTTTTGCTACC	GTATTTTATTTTTTGCTACC	atcttgtggaaaggacgaaacaccGTATTTTATTTTTTGCTACCgtttaagagctatgctggaaacagc	69	1d601da6dc7041d9af322fb6621eeb33	WRN_targeting	2937	1919	3623	3028	3101	2296	2486	2595	3212	2394	2258	2712	3409	2526	2446	2511	2593	2391	2903.5	2771	3064.5	2486	2552	2326	3060.5	162.244	117.097	137.049	209.242	164.087	131.093	124.072	142.509	132.252	90.4803	120.526	137.679	114.043	111.678	124.726	114.447
750	WRN	ATCAAACAAGTGCTTCTCCT	TCAAACAAGTGCTTCTCCT	GTCAAACAAGTGCTTCTCCT	atcttgtggaaaggacgaaacaccGTCAAACAAGTGCTTCTCCTgtttaagagctatgctggaaacagc	69	4abb23660aec45d286159c575919246a	WRN_targeting	6892	7517	11734	2047	3802	7589	8568	6125	7428	12002	7598	6234	6961	9818	9270	5634	9584	8078.5	6776.5	9625.5	2924.5	9544	7609	9800	6597.5	379.377	455.768	441.629	141.777	200.954	430.997	425.169	335.005	304.531	449.598	403.196	315.181	440.373	420.453	278.607	420.312
751	WRN	ATCAAAGGCTTTGAAATGGA	TCAAAGGCTTTGAAATGGA	GTCAAAGGCTTTGAAATGGA	atcttgtggaaaggacgaaacaccGTCAAAGGCTTTGAAATGGAgtttaagagctatgctggaaacagc	69	b75b9cc7a2544a998a896af4f331ca50	WRN_targeting	3945	3419	6050	3228	4278	3611	4768	4308	6215	6262	4392	4586	4356	5176	5311	5337	5343	4189.5	5261.5	4734.5	3753	5243.5	5340	5327	4471	217.584	207.845	228.186	222.997	225.988	205.601	237.046	235.921	254.964	235.054	233.488	232.125	232.635	241.314	263.973	234.763
752	WRN	ATCAAATTGAAGAATTTTGT	TCAAATTGAAGAATTTTGT	GTCAAATTGAAGAATTTTGT	atcttgtggaaaggacgaaacaccGTCAAATTGAAGAATTTTGTgtttaagagctatgctggaaacagc	69	6532a8aafc7d4303a2628ab93c5020aa	WRN_targeting	2197	1942	3485	2781	3040	1869	2267	2948	3700	3564	2444	2910	3166	2931	2852	5951	3134	2068	3324	2713.5	2910.5	2891.5	4542.5	3004	3038	121.617	118.488	131.867	192.256	160.879	106.899	113.231	161.759	152.193	134.211	130.372	147.658	132.167	130.048	294.227	138.116
753	WRN	ATCAAGTACCAGTTGAATTA	TCAAGTACCAGTTGAATTA	GTCAAGTACCAGTTGAATTA	atcttgtggaaaggacgaaacaccGTCAAGTACCAGTTGAATTAgtttaagagctatgctggaaacagc	69	14f971fe861d49d8ab1cc38f4c6fa74e	WRN_targeting	5292	4676	8224	4958	6883	6012	6675	5218	9459	8233	5929	7941	6068	6693	7111	7300	7079	6343.5	7338.5	6450	5920.5	6902	7189.5	7081	7004.5	291.535	283.892	309.823	341.973	362.99	341.643	331.454	285.545	387.524	308.724	314.848	401.211	300.524	322.761	360.697	310.715
754	WRN	ATCACACAGGATATTCACAG	TCACACAGGATATTCACAG	GTCACACAGGATATTCACAG	atcttgtggaaaggacgaaacaccGTCACACAGGATATTCACAGgtttaagagctatgctggaaacagc	69	33da1628cb52495c92792161cc26bf8f	WRN_targeting	7506	8339	13209	976	3224	8616	10183	2646	5732	13143	9563	8658	7354	10911	11217	4586	8242	9399.5	4189	10774	2100	11064	6414	11353	8006	413.086	505.498	497.017	68.1217	170.556	489.188	505.122	145.29	235.227	492.245	507.212	437.346	489.287	508.551	226.969	361.598
755	WRN	ATCACAGTCAACCTCTTTTG	TCACAGTCAACCTCTTTTG	GTCACAGTCAACCTCTTTTG	atcttgtggaaaggacgaaacaccGTCACAGTCAACCTCTTTTGgtttaagagctatgctggaaacagc	69	641dbd2695814b9daa761b8e354f41cd	WRN_targeting	6514	6673	11293	10649	11445	6484	8212	7465	11475	11335	7599	9269	9408	9383	9297	11792	10052	7348	9470	8983	11047	9340	10922	9467	9338.5	358.624	404.707	425.069	733.356	602.914	368.387	407.545	408.077	469.904	424.667	403.249	468.139	420.906	421.674	582.034	440.787
756	WRN	ATCACATACTCTTTATTCCA	TCACATACTCTTTATTCCA	GTCACATACTCTTTATTCCA	atcttgtggaaaggacgaaacaccGTCACATACTCTTTATTCCAgtttaagagctatgctggaaacagc	69	662d0a263e3d499290d5e9674395bd5d	WRN_targeting	4801	4390	8265	2823	5226	4124	5656	3799	6205	8136	5122	5014	4872	6348	6019	5256	5710	4890	5002	6327.5	4024.5	6183.5	5483	6629	4943	264.579	266.589	311.363	195.144	275.845	234.668	281.007	208.165	254.555	305.098	272.13	253.696	285.084	273.35	259.982	250.82
757	WRN	ATCACATGAAGGTTGAAGTC	TCACATGAAGGTTGAAGTC	GTCACATGAAGGTTGAAGTC	atcttgtggaaaggacgaaacaccGTCACATGAAGGTTGAAGTCgtttaagagctatgctggaaacagc	69	f96a9336d7c24645bdc33bc6bab00262	WRN_targeting	4448	4101	5936	3977	4604	4314	4533	5985	7019	7375	4419	4869	5244	5423	5306	4829	5923	4423.5	6502	5018.5	4290.5	5364.5	5376	5897	5056.5	245.199	249.105	223.905	274.507	243.133	245.434	225.412	327.37	287.818	276.655	234.917	246.388	243.689	241.088	238.942	260.139
758	WRN	ATCACGAGATCAGGAGATCG	TCACGAGATCAGGAGATCG	GTCACGAGATCAGGAGATCG	atcttgtggaaaggacgaaacaccGTCACGAGATCAGGAGATCGgtttaagagctatgctggaaacagc	69	30371252d1f54c5188f147d755344c63	WRN_targeting	7023	8264	11427	401	951	7123	9662	1764	6185	12626	10066	6095	6368	11096	9659	1537	5294	8392.5	3974.5	9845.5	676	10377.5	3415.5	11346	6231.5	386.569	500.961	430.1	28.5777	51.0149	404.593	479.329	97.1934	253.738	472.921	533.838	308.176	497.566	438.054	76.7335	232.619
759	WRN	ATCACGCTCATTGCTGTGGA	TCACGCTCATTGCTGTGGA	GTCACGCTCATTGCTGTGGA	atcttgtggaaaggacgaaacaccGTCACGCTCATTGCTGTGGAgtttaagagctatgctggaaacagc	69	ec059ad1df7140f5b1cdaf183abac27a	WRN_targeting	5284	5536	7577	5928	7511	5333	7288	4846	6319	9294	6052	6847	6616	6756	6584	4748	7460	6310.5	5582.5	6556.5	6719.5	6670	6104	7673	6731.5	291.096	335.92	285.527	408.682	396.018	303.171	361.801	265.259	259.214	348.381	321.359	346.075	303.343	298.915	234.951	327.384
760	WRN	ATCACTGAGGGATTCTTGGT	TCACTGAGGGATTCTTGGT	GTCACTGAGGGATTCTTGGT	atcttgtggaaaggacgaaacaccGTCACTGAGGGATTCTTGGTgtttaagagctatgctggaaacagc	69	3574b5212ecc4733ae78edbb895dad9d	WRN_targeting	4413	3803	6415	2120	3787	3673	4710	3055	6116	6603	4546	4809	4558	5460	5991	4143	5320	4191.5	4585.5	5109	2953.5	5725.5	4731.5	5574.5	4683.5	243.277	231.076	241.893	146.797	200.165	209.114	234.174	167.593	250.918	247.8	241.64	243.364	245.345	272.083	205.14	233.757
761	WRN	ATCACTTACCTAATATCTTC	TCACTTACCTAATATCTTC	GTCACTTACCTAATATCTTC	atcttgtggaaaggacgaaacaccGTCACTTACCTAATATCTTCgtttaagagctatgctggaaacagc	69	c239485b1d4640eea67fc494149e9170	WRN_targeting	4797	4054	6285	4597	6082	5450	5191	5791	6350	6023	4364	4387	5279	5439	5292	4709	6068	5320.5	6070.5	5169.5	5339.5	5365.5	5388.5	5193.5	4833	264.359	246.262	237.011	317.146	320.864	309.8	257.987	316.791	260.48	226.121	232.006	222.096	244.405	240.454	233.029	266.482
762	WRN	ATCACTTCCTCAGAGATTGA	TCACTTCCTCAGAGATTGA	GTCACTTCCTCAGAGATTGA	atcttgtggaaaggacgaaacaccGTCACTTCCTCAGAGATTGAgtttaagagctatgctggaaacagc	69	636334c19b00499aa9d653dc656cd12a	WRN_targeting	8045	9175	12821	9534	11222	8536	9780	1242	6929	14269	10105	10875	11502	11133	11950	1429	9527	9158	4085.5	10998	10378	11541.5	5478	12187	11188.5	442.677	556.075	482.447	656.675	591.186	484.655	485.171	68.728	284.14	534.331	535.903	549.078	499.222	541.718	71.4119	417.818
763	WRN	ATCACTTTCCACTGAACTCT	TCACTTTCCACTGAACTCT	GTCACTTTCCACTGAACTCT	atcttgtggaaaggacgaaacaccGTCACTTTCCACTGAACTCTgtttaagagctatgctggaaacagc	69	cadda571bc704c16960c6ced20013050	WRN_targeting	1504	1335	2484	1128	2136	1699	1890	1560	2134	3079	1815	1849	1589	2119	1899	1625	2544	1794.5	1847	1909.5	1632	2009	2084.5	2447	1719	83.5709	81.7657	94.2778	78.5751	113.336	97.2663	94.5667	86.069	88.2018	116.083	97.076	94.1859	95.829	86.9267	81.0696	112.303
764	WRN	ATCAGCAAACTTTATTCCCG	TCAGCAAACTTTATTCCCG	GTCAGCAAACTTTATTCCCG	atcttgtggaaaggacgaaacaccGTCAGCAAACTTTATTCCCGgtttaagagctatgctggaaacagc	69	3d783a768d7343e286a3a49e90f11a6b	WRN_targeting	4265	4252	6534	4718	5640	3916	5039	4563	7397	7523	4386	6019	5514	5543	5743	6388	6776	4477.5	5980	5393	5179	5643	6582	5954.5	5766.5	235.152	258.24	246.361	325.468	297.618	222.883	250.462	249.827	303.264	282.186	233.17	304.346	249.059	260.862	315.76	297.458
765	WRN	ATCAGGAGATTGGTAGAGCT	TCAGGAGATTGGTAGAGCT	GTCAGGAGATTGGTAGAGCT	atcttgtggaaaggacgaaacaccGTCAGGAGATTGGTAGAGCTgtttaagagctatgctggaaacagc	69	acde5d9309784b76b7d6e9c3455bcbdc	WRN_targeting	3707	3480	6384	1415	3995	4012	5053	5110	5552	6443	4192	4346	3167	4724	5026	4525	4975	4532.5	5331	4932	2705	4875	4750	5317.5	3756.5	204.517	211.535	240.728	98.3128	211.105	228.322	251.155	279.655	227.872	241.819	222.901	220.03	212.407	228.418	223.963	218.662
766	WRN	ATCATCTTGTCTCATTTTGA	TCATCTTGTCTCATTTTGA	GTCATCTTGTCTCATTTTGA	atcttgtggaaaggacgaaacaccGTCATCTTGTCTCATTTTGAgtttaagagctatgctggaaacagc	69	5f2892d0e94a464ab1f2a3d7a0212f40	WRN_targeting	4215	3504	5717	6593	6469	4514	4882	4916	6133	5477	4192	6110	5862	5092	4855	4773	5516	4698	5524.5	4610.5	6531	4973.5	5144.5	4834.5	5986	232.407	212.987	215.682	454.416	341.217	256.766	242.689	269.076	251.613	205.713	222.901	308.932	228.876	220.681	236.183	242.332
767	WRN	ATCATGACTGAGGCCGGGCG	TCATGACTGAGGCCGGGCG	GTCATGACTGAGGCCGGGCG	atcttgtggaaaggacgaaacaccGTCATGACTGAGGCCGGGCGgtttaagagctatgctggaaacagc	69	d6b4f76cf926437a9aefc9eca7e5d1fa	WRN_targeting	5333	4689	7578	6530	6517	5159	5620	8818	8404	7999	5283	6261	7032	7061	6281	9104	7485	5389.5	8611	6133.5	6523.5	6671	8294.5	6641	6646.5	293.786	284.678	285.565	450.083	343.741	293.312	279.225	481.858	344.413	299.978	280.653	316.542	316.992	285.205	449.587	328.478
768	WRN	ATCATTCAGGTTCCAATCGT	TCATTCAGGTTCCAATCGT	GTCATTCAGGTTCCAATCGT	atcttgtggaaaggacgaaacaccGTCATTCAGGTTCCAATCGTgtttaagagctatgctggaaacagc	69	5b7f6e94d0ca43e09369b27d642e8eef	WRN_targeting	7181	5588	9338	3881	6762	6423	7864	6140	8265	9600	7095	7592	7527	8655	8839	7645	7410	7143.5	7202.5	7463	5321.5	8747	7527.5	8347.5	7559.5	395.243	339.066	351.655	267.905	356.626	364.931	390.317	335.823	338.733	359.818	376.57	383.622	388.327	400.951	377.696	325.197
769	WRN	ATCATTTAGCTAAACATGAT	TCATTTAGCTAAACATGAT	GTCATTTAGCTAAACATGAT	atcttgtggaaaggacgaaacaccGTCATTTAGCTAAACATGATgtttaagagctatgctggaaacagc	69	1adfa2cb268849be8c750f7cddc1e04e	WRN_targeting	6115	5664	9729	4418	7225	6263	6573	6518	8231	8178	6150	6352	6280	7352	6930	7774	7883	6418	7374.5	7696.5	5821.5	7141	7828.5	7164	6316	336.719	343.664	366.338	304.836	380.976	355.865	326.404	356.436	337.344	306.668	326.547	321.128	330.015	314.571	384.053	345.891
770	WRN	ATCCAAAATCTCTAAATTTC	TCCAAAATCTCTAAATTTC	GTCCAAAATCTCTAAATTTC	atcttgtggaaaggacgaaacaccGTCCAAAATCTCTAAATTTCgtttaagagctatgctggaaacagc	69	79bb65b09c6a4e1d8b61114cc696e39c	WRN_targeting	2494	2276	3560	3281	3865	2687	2506	3685	4566	4393	2508	3520	3817	3436	3297	2641	4001	2596.5	4125.5	2918	3573	3366.5	3321	3450.5	3668.5	137.923	138.695	134.683	226.642	204.268	153.247	125.063	201.948	187.581	165.197	133.76	178.401	154.767	150.184	131.132	176.049
771	WRN	ATCCAGGGAAGTGAGAAAAA	TCCAGGGAAGTGAGAAAAA	GTCCAGGGAAGTGAGAAAAA	atcttgtggaaaggacgaaacaccGTCCAGGGAAGTGAGAAAAAgtttaagagctatgctggaaacagc	69	3a6047d978cb452993026befa3939b98	WRN_targeting	5742	6084	8867	1657	4132	5917	6970	8941	9222	10241	6226	5918	5485	8067	7268	9641	8473	6443.5	9081.5	7475.5	2894.5	7667.5	9057	8233.5	5701.5	316.241	369.074	333.969	114.956	218.31	336.261	346.058	488.565	377.839	383.777	330.57	299.255	362.013	329.865	476.047	371.704
772	WRN	ATCCAGTGAATTCTAAGAAG	TCCAGTGAATTCTAAGAAG	GTCCAGTGAATTCTAAGAAG	atcttgtggaaaggacgaaacaccGTCCAGTGAATTCTAAGAAGgtttaagagctatgctggaaacagc	69	77b076b641214a9088d6c4b17d68aed0	WRN_targeting	4339	4339	7484	1208	3625	4531	5393	219	2117	7473	4768	4074	4238	6104	5966	1405	4277	4962	1168	5911.5	2416.5	6035	2841	6120.5	4156	239.215	263.504	282.035	84.0769	191.646	257.729	267.987	12.9424	87.5071	280.318	253.391	206.322	274.165	270.952	70.2294	188.124
773	WRN	ATCCCACTATTTTGGGGGAC	TCCCACTATTTTGGGGGAC	GTCCCACTATTTTGGGGGAC	atcttgtggaaaggacgaaacaccGTCCCACTATTTTGGGGGACgtttaagagctatgctggaaacagc	69	b1fc7b3d202b45b99c473a993233ce4e	WRN_targeting	3494	2862	5186	4656	4894	3846	3995	4658	5038	4686	3436	4706	5172	3701	3967	4425	4814	3920.5	4848	4024	4775	3834	4619.5	4061	4939	192.824	174.147	195.742	321.204	258.385	218.917	198.777	255.007	206.868	176.148	182.883	238.173	166.626	180.5	219.036	211.618
774	WRN	ATCCCAGCACTTTGGGAGGC	TCCCAGCACTTTGGGAGGC	GTCCCAGCACTTTGGGAGGC	atcttgtggaaaggacgaaacaccGTCCCAGCACTTTGGGAGGCgtttaagagctatgctggaaacagc	69	ffd5339b311544ae85594744ad245951	WRN_targeting	4226	4099	6226	20	67	4155	5060	321	172	5939	3920	2309	2712	4160	4135	55	242	4607.5	246.5	5162.5	43.5	4147.5	148.5	4929.5	2510.5	233.011	248.984	234.795	2.37545	4.52366	236.425	251.501	18.5046	8.02845	222.981	208.503	117.369	187.167	188.102	3.71005	11.5878
775	WRN	ATCCCAGCTACTCGGGAGGC	TCCCAGCTACTCGGGAGGC	GTCCCAGCTACTCGGGAGGC	atcttgtggaaaggacgaaacaccGTCCCAGCTACTCGGGAGGCgtttaagagctatgctggaaacagc	69	741352dd59a7436cb510a7addc28204c	WRN_targeting	4256	4491	6477	266	146	3561	4469	18	112	4986	3875	1803	2650	4148	3971	44	156	4015	65	5484	206	4059.5	100	4430.5	2226.5	234.658	272.699	244.221	19.2934	8.67842	202.768	222.243	1.98157	5.57666	187.361	206.121	91.8676	186.63	180.681	3.16804	7.82519
776	WRN	ATCCCCATCTGATAGACTCA	TCCCCATCTGATAGACTCA	GTCCCCATCTGATAGACTCA	atcttgtggaaaggacgaaacaccGTCCCCATCTGATAGACTCAgtttaagagctatgctggaaacagc	69	f8df6306a2d441a3989d87ca9c94d784	WRN_targeting	5587	5934	7766	3729	6297	6456	6776	4586	7403	9713	6580	6576	6150	7965	7753	4466	7186	6616	5994.5	6850	5013	7859	5826	8146.5	6363	307.731	359.999	292.625	257.452	332.171	366.801	336.454	251.081	303.509	364.042	349.309	332.417	357.448	351.811	221.056	315.396
777	WRN	ATCCCTCAGTGATCAGCTGA	TCCCTCAGTGATCAGCTGA	GTCCCTCAGTGATCAGCTGA	atcttgtggaaaggacgaaacaccGTCCCTCAGTGATCAGCTGAgtttaagagctatgctggaaacagc	69	93e4c8bd8cad463a8bd4c8f915808d1f	WRN_targeting	5397	5401	8183	6626	7614	6303	7131	1232	6197	9501	6581	8023	8307	7480	7103	2720	6453	6717	3714.5	6792	7120	7291.5	4586.5	8041	8165	297.3	327.753	308.284	456.685	401.435	358.132	354.029	68.1827	254.228	356.118	349.362	405.343	335.743	322.399	135.024	283.327
778	WRN	ATCCTCAGATCACCTGTACT	TCCTCAGATCACCTGTACT	GTCCTCAGATCACCTGTACT	atcttgtggaaaggacgaaacaccGTCCTCAGATCACCTGTACTgtttaagagctatgctggaaacagc	69	ad411bdfb0734ce6aace531d46da3b42	WRN_targeting	5242	5084	6776	1917	4909	5265	5975	1110	4162	8729	5907	5061	5546	7596	6636	2688	4638	5620	2636	5930	3413	7116	3663	7318	5303.5	288.79	308.575	255.449	132.836	259.174	299.318	296.8	61.5298	171.072	327.263	313.684	256.064	340.935	301.268	133.447	203.918
779	WRN	ATCCTCGGAGAAATAAAATT	TCCTCGGAGAAATAAAATT	GTCCTCGGAGAAATAAAATT	atcttgtggaaaggacgaaacaccGTCCTCGGAGAAATAAAATTgtttaagagctatgctggaaacagc	69	939a78f95e6f4b988a9fca4acd768115	WRN_targeting	3234	2557	4876	2145	4500	3079	3426	1724	3875	4956	3335	2983	3567	3990	3699	1167	3709	3252.5	2799.5	3716.5	3322.5	3844.5	2438	4145.5	3275	178.549	155.695	184.101	148.517	237.663	175.458	170.608	95.0121	159.344	186.24	177.536	151.337	179.56	168.374	58.5023	163.273
780	WRN	ATCCTGTGGAACATACCATG	TCCTGTGGAACATACCATG	GTCCTGTGGAACATACCATG	atcttgtggaaaggacgaaacaccGTCCTGTGGAACATACCATGgtttaagagctatgctggaaacagc	69	bc74459065b74c72a9986871c26a57d9	WRN_targeting	8076	7500	12477	8055	10573	8471	9511	2706	7821	13216	9091	11401	9810	11350	9769	3374	8835	8991	5263.5	9988.5	9314	10559.5	6104.5	11153.5	10605.5	444.379	454.74	469.53	554.961	557.054	480.972	471.853	148.562	320.59	494.973	482.227	575.588	508.933	443.032	167.249	387.542
781	WRN	ATCCTTACCTTGTTTTGACA	TCCTTACCTTGTTTTGACA	GTCCTTACCTTGTTTTGACA	atcttgtggaaaggacgaaacaccGTCCTTACCTTGTTTTGACAgtttaagagctatgctggaaacagc	69	5272191dd4fb449e9202487dcdfc8629	WRN_targeting	4964	4543	7629	6924	6882	5046	5756	8263	8778	8132	5615	7154	7211	6206	6516	6492	7470	5401	8520.5	6086	6903	6361	6981	6873.5	7182.5	273.528	275.845	287.48	477.179	362.937	286.909	285.958	451.593	359.696	304.949	298.227	361.547	278.73	295.839	320.884	327.822
782	WRN	ATCCTTTTTACGTTTTCAAC	TCCTTTTTACGTTTTCAAC	GTCCTTTTTACGTTTTCAAC	atcttgtggaaaggacgaaacaccGTCCTTTTTACGTTTTCAACgtttaagagctatgctggaaacagc	69	3a270b37a2594120802d44f706cde61b	WRN_targeting	4184	3641	5270	5276	5351	4004	4117	4309	6001	6663	4500	5558	5220	5025	4922	4699	5746	4060.5	5155	4455.5	5313.5	4973.5	5222.5	5581.5	5389	230.705	221.276	198.896	363.843	282.419	227.869	204.817	235.976	246.219	250.042	239.205	281.112	225.878	223.713	232.537	252.395
783	WRN	ATCCTTTTTGCTTTTAATAG	TCCTTTTTGCTTTTAATAG	GTCCTTTTTGCTTTTAATAG	atcttgtggaaaggacgaaacaccGTCCTTTTTGCTTTTAATAGgtttaagagctatgctggaaacagc	69	a22989bdee7048b2ab293be7ef0af531	WRN_targeting	3036	2844	4608	4168	4111	2884	3608	3918	4311	4286	2869	4370	3313	3492	3265	2956	3971	3246	4114.5	3726	4139.5	3378.5	3463.5	3577.5	3841.5	167.679	173.058	174.037	287.643	217.205	164.409	179.618	214.654	177.161	161.197	152.869	221.239	157.273	148.736	146.653	174.736
784	WRN	ATCGACAGGCACCTTCTTAC	TCGACAGGCACCTTCTTAC	GTCGACAGGCACCTTCTTAC	atcttgtggaaaggacgaaacaccGTCGACAGGCACCTTCTTACgtttaagagctatgctggaaacagc	69	cfb7c4c34d694f6f8e36d1a0e9c7ef27	WRN_targeting	7685	6914	10194	313	1686	6788	8902	4450	8237	10468	6772	4259	4530	8798	7820	5592	7271	7845	6343.5	8554	999.5	8309	6431.5	8620	4394.5	422.913	419.288	383.8	22.5257	89.6699	385.612	441.704	243.665	337.589	392.261	359.472	215.645	394.726	354.842	276.538	319.115
785	WRN	ATCGCAGGCACAGTTTATTT	TCGCAGGCACAGTTTATTT	GTCGCAGGCACAGTTTATTT	atcttgtggaaaggacgaaacaccGTCGCAGGCACAGTTTATTTgtttaagagctatgctggaaacagc	69	a04ed332a231474b9329d6360cedf06a	WRN_targeting	5449	4980	8013	7325	8791	5145	6275	9712	8250	8886	5701	7584	7572	7030	6632	9385	6728	5710	8981	6496.5	8058	6831	8056.5	7293.5	7578	300.155	302.283	301.9	504.757	463.335	292.519	311.651	530.609	338.12	333.131	302.779	383.219	315.605	301.087	463.432	295.358
786	WRN	ATCGCTTGAACTCAGGAGGC	TCGCTTGAACTCAGGAGGC	GTCGCTTGAACTCAGGAGGC	atcttgtggaaaggacgaaacaccGTCGCTTGAACTCAGGAGGCgtttaagagctatgctggaaacagc	69	394ad900aab541c68df704d1f4bea582	WRN_targeting	5958	4490	6745	303	284	4501	6177	303	417	6780	5319	2529	3163	6484	6503	155	684	5339	360	5617.5	293.5	6493.5	419.5	6049.5	2846	328.099	272.639	254.285	21.838	15.9361	256.029	306.8	17.523	18.0399	254.415	282.558	128.457	291.171	295.25	8.6374	30.9258
787	WRN	ATCGTTGCACTTACTGCTAC	TCGTTGCACTTACTGCTAC	GTCGTTGCACTTACTGCTAC	atcttgtggaaaggacgaaacaccGTCGTTGCACTTACTGCTACgtttaagagctatgctggaaacagc	69	6fd9d1f6067346e684ae59727fe205c1	WRN_targeting	4488	3607	5408	4941	5175	3664	4027	4156	5900	5599	3905	4912	5367	4487	4202	5155	5182	3845.5	5028	4507.5	5058	4344.5	5168.5	4752	5139.5	247.395	219.219	204.078	340.804	273.163	208.604	200.361	227.632	242.092	210.273	207.709	248.555	201.801	191.134	255.005	227.719
788	WRN	ATCTCCGCCTCCTGAGTTCA	TCTCCGCCTCCTGAGTTCA	GTCTCCGCCTCCTGAGTTCA	atcttgtggaaaggacgaaacaccGTCTCCGCCTCCTGAGTTCAgtttaagagctatgctggaaacagc	69	2771b581d1384053abb48caad26debe4	WRN_targeting	7055	6434	10407	1106	5144	6805	8184	99	1307	10100	7397	6062	6987	8897	9028	103	1171	7494.5	703	8420.5	3125	8962.5	637	8748.5	6524.5	388.326	390.248	391.798	77.0621	271.533	386.575	406.159	6.39861	54.408	378.507	392.556	306.513	399.157	409.502	6.07518	52.2327
789	WRN	ATCTCGTGATCCGCCCGCCT	TCTCGTGATCCGCCCGCCT	GTCTCGTGATCCGCCCGCCT	atcttgtggaaaggacgaaacaccGTCTCGTGATCCGCCCGCCTgtttaagagctatgctggaaacagc	69	12b8c8730cf74e9fa37576dfdf001809	WRN_targeting	4596	4635	6549	1335	5230	5292	5341	1336	4059	7090	5254	5128	4991	5721	6305	1362	3925	5316.5	2697.5	5592	3282.5	6013	2643.5	6172	5059.5	253.324	281.411	246.924	92.811	276.056	300.848	265.413	73.8539	166.863	266.002	279.118	259.441	257.025	286.291	68.1106	172.724
790	WRN	ATCTGATAGACTCATGCTAA	TCTGATAGACTCATGCTAA	GTCTGATAGACTCATGCTAA	atcttgtggaaaggacgaaacaccGTCTGATAGACTCATGCTAAgtttaagagctatgctggaaacagc	69	6d3d14fff1ee43f1ba918c39a2fc22af	WRN_targeting	5755	5104	7538	490	4661	5633	6557	6784	8524	8126	5541	4194	4216	6793	6597	6674	7817	6095	7654	6321	2575.5	6695	7245.5	6833.5	4205	316.954	309.785	284.063	34.6984	246.131	320.169	325.612	370.941	349.317	304.725	294.31	212.369	304.999	299.504	329.852	343.003
791	WRN	ATCTGTTCAGAGTACAAGAT	TCTGTTCAGAGTACAAGAT	GTCTGTTCAGAGTACAAGAT	atcttgtggaaaggacgaaacaccGTCTGTTCAGAGTACAAGATgtttaagagctatgctggaaacagc	69	17eb61506d3749158f0a90608b3815c0	WRN_targeting	6707	6309	9279	8027	8782	7145	8538	4683	7484	9430	7526	9846	9114	8097	8237	6709	7602	7841.5	6083.5	7794	8404.5	8167	7155.5	8478	9480	369.22	382.686	349.44	553.035	462.862	405.84	423.684	256.371	306.819	353.464	399.385	497.219	363.355	373.711	331.576	333.597
792	WRN	ATCTTACTAAAGGATATTTC	TCTTACTAAAGGATATTTC	GTCTTACTAAAGGATATTTC	atcttgtggaaaggacgaaacaccGTCTTACTAAAGGATATTTCgtttaagagctatgctggaaacagc	69	9641f11aa44a403f9f4a2d57a3287909	WRN_targeting	3128	2412	3754	2828	3514	2205	2639	3098	3968	3538	2457	3615	3128	3310	3075	3677	3634	2422	3533	3083	3171	3192.5	3655.5	2997.5	3371.5	172.73	146.923	141.968	195.488	185.808	125.937	131.647	169.938	163.145	133.239	131.06	183.189	149.128	140.139	182.179	159.992
793	WRN	ATCTTATCACATGGTTTATA	TCTTATCACATGGTTTATA	GTCTTATCACATGGTTTATA	atcttgtggaaaggacgaaacaccGTCTTATCACATGGTTTATAgtttaagagctatgctggaaacagc	69	2db464c0152041b1a76b9633f4abd398	WRN_targeting	5907	4998	9417	3767	6966	5783	7370	6018	9157	8780	6181	6246	7096	6722	7331	6436	7645	6576.5	7587.5	7207.5	5366.5	7026.5	7040.5	7480.5	6671	325.299	303.372	354.622	260.065	367.355	328.668	365.861	329.17	375.183	329.169	328.188	315.786	301.821	332.716	318.125	335.478
794	WRN	ATCTTCATTCTAGCAGATGT	TCTTCATTCTAGCAGATGT	GTCTTCATTCTAGCAGATGT	atcttgtggaaaggacgaaacaccGTCTTCATTCTAGCAGATGTgtttaagagctatgctggaaacagc	69	ccbf7b8e939f4c428987f9e2032c1a40	WRN_targeting	3567	2990	5481	3271	4955	3734	4060	2199	4024	4671	3669	5462	4518	4390	4479	2406	3877	3897	3111.5	4235.5	4113	4434.5	3141.5	4170	4990	196.831	181.891	206.82	225.954	261.593	212.571	201.995	120.915	165.433	175.588	195.216	276.274	197.46	203.668	119.552	170.624
795	WRN	ATCTTCTTTTCTTGGAATAA	TCTTCTTTTCTTGGAATAA	GTCTTCTTTTCTTGGAATAA	atcttgtggaaaggacgaaacaccGTCTTCTTTTCTTGGAATAAgtttaagagctatgctggaaacagc	69	2155dddcc4b74f6eaa4be81f06039dc1	WRN_targeting	3755	2876	5529	3740	5114	3731	3642	3732	6675	5159	3423	4222	4525	3858	4168	5736	5136	3686.5	5203.5	4202.5	4427	4013	5436	4291	4373.5	207.153	174.994	208.622	258.208	269.955	212.401	181.302	204.511	273.761	193.827	182.195	213.78	173.652	189.595	283.633	225.706
796	WRN	ATCTTGCCTACATAAACAGG	TCTTGCCTACATAAACAGG	GTCTTGCCTACATAAACAGG	atcttgtggaaaggacgaaacaccGTCTTGCCTACATAAACAGGgtttaagagctatgctggaaacagc	69	c651d7ff92054bcbbf76a72bbce7a635	WRN_targeting	6000	5245	9373	6093	8377	6152	6686	4604	7911	8811	6218	8319	8175	7840	7782	4466	7413	6419	6257.5	7309	7235	7811	5939.5	7514.5	8247	330.405	318.315	352.97	420.029	441.562	349.576	331.998	252.063	324.268	330.328	330.146	420.261	351.854	353.123	221.056	325.328
797	WRN	ATCTTGTTTGTTGCCAGAAT	TCTTGTTTGTTGCCAGAAT	GTCTTGTTTGTTGCCAGAAT	atcttgtggaaaggacgaaacaccGTCTTGTTTGTTGCCAGAATgtttaagagctatgctggaaacagc	69	4899a56259d5419995805b5380e365cb	WRN_targeting	4616	3941	6319	6190	6055	4448	4439	5761	7466	6174	4279	5824	5968	5103	5272	6765	5767	4443.5	6613.5	5130	6122.5	5187.5	6266	5226.5	5896	254.422	239.425	238.288	426.7	319.444	253.026	220.758	315.155	306.084	231.765	227.507	294.518	229.368	239.55	334.336	253.313
798	WRN	ATCTTTAAGAAACTATTACT	TCTTTAAGAAACTATTACT	GTCTTTAAGAAACTATTACT	atcttgtggaaaggacgaaacaccGTCTTTAAGAAACTATTACTgtttaagagctatgctggaaacagc	69	12d50072d4f94cf0a0f990b3e3c07e1d	WRN_targeting	1854	1730	3082	874	1790	1752	2220	1837	2683	2721	1870	2039	1839	2164	2337	2684	2771	1986	2260	2406	1332	2250.5	2727.5	2295.5	1939	102.786	105.663	116.734	61.107	95.1395	100.269	110.904	101.174	110.636	102.703	99.9874	103.762	97.8428	106.745	133.25	122.235
799	WRN	ATCTTTCTCTAGAAGAGCAT	TCTTTCTCTAGAAGAGCAT	GTCTTTCTCTAGAAGAGCAT	atcttgtggaaaggacgaaacaccGTCTTTCTCTAGAAGAGCATgtttaagagctatgctggaaacagc	69	aefaf454ff204a0e9bfb59ebfc9c0e84	WRN_targeting	3470	3168	5768	5218	5313	3346	4140	2178	3043	4396	3833	3956	5027	4056	4268	3663	4380	3743	2610.5	4468	5265.5	4162	4021.5	4114.5	4491.5	191.506	192.66	217.597	359.854	280.421	190.586	205.956	119.769	125.346	165.309	203.898	200.375	182.513	194.12	181.489	192.63
800	WRN	ATGAAAAAGTTTATTGATAT	TGAAAAAGTTTATTGATAT	GTGAAAAAGTTTATTGATAT	atcttgtggaaaggacgaaacaccGTGAAAAAGTTTATTGATATgtttaagagctatgctggaaacagc	69	1424fede2259482e8acfc4d8d4d9e5d4	WRN_targeting	3027	2375	3964	3545	4031	2618	3228	2326	4419	4016	3180	3326	4024	3248	3314	3329	3992	2923	3372.5	3169.5	3788	3281	3660.5	3598	3675	167.185	144.684	149.854	244.798	212.998	149.337	160.806	127.84	181.574	151.106	169.332	168.624	146.354	150.953	165.032	175.655
801	WRN	ATGAAAATGAAGCTAATGAA	TGAAAATGAAGCTAATGAA	GTGAAAATGAAGCTAATGAA	atcttgtggaaaggacgaaacaccGTGAAAATGAAGCTAATGAAgtttaagagctatgctggaaacagc	69	e48094d8f46d4668b53c65635a0d3843	WRN_targeting	4102	4301	6468	1364	3352	4136	5065	5138	5910	5923	4702	3781	3976	5215	5353	5904	6119	4600.5	5524	5384.5	2358	5284	6011.5	5312.5	3878.5	226.203	261.205	243.883	94.8054	177.288	235.348	251.749	281.182	242.501	222.383	249.898	191.555	234.381	243.215	291.911	268.714
802	WRN	ATGAAAGTCACACTTACCAA	TGAAAGTCACACTTACCAA	GTGAAAGTCACACTTACCAA	atcttgtggaaaggacgaaacaccGTGAAAGTCACACTTACCAAgtttaagagctatgctggaaacagc	69	428f8e4206ba44e5b52839a298cc0a38	WRN_targeting	6018	5823	8675	3214	5937	6790	6495	7844	8801	9283	7093	5515	6429	7885	7679	6818	8422	6642.5	8322.5	7249	4575.5	7782	7620	8188	5972	331.393	353.284	326.759	222.034	313.238	385.725	322.543	428.744	360.636	347.97	376.464	278.945	353.868	348.462	336.947	369.473
803	WRN	ATGAATATAAAAAAGTCTGG	TGAATATAAAAAAGTCTGG	GTGAATATAAAAAAGTCTGG	atcttgtggaaaggacgaaacaccGTGAATATAAAAAAGTCTGGgtttaagagctatgctggaaacagc	69	e1ff078e563a47ddb68d8d81ba40fc03	WRN_targeting	2776	1894	3861	3186	3300	2513	2827	3946	4310	3558	2359	2409	2806	2903	3107	4227	2998	2670	4128	2877.5	3243	3005	3612.5	2958.5	2607.5	153.405	115.584	145.986	220.108	174.553	143.388	140.954	216.181	177.12	133.987	125.872	122.409	130.914	141.587	209.279	132.166
804	WRN	ATGACACAACAAGTTACAGG	TGACACAACAAGTTACAGG	GTGACACAACAAGTTACAGG	atcttgtggaaaggacgaaacaccGTGACACAACAAGTTACAGGgtttaagagctatgctggaaacagc	69	ac2c2e861ffc4d66945d7d6005f09ea3	WRN_targeting	7078	7215	11941	7530	10105	7795	8447	7711	10231	12014	8368	8027	9454	9664	9384	9987	10915	8121	8971	9578	8817.5	9524	10451	10191	8740.5	389.588	437.498	449.402	518.855	532.441	442.669	419.179	421.492	419.07	450.046	443.955	405.545	433.481	425.611	493.095	478.545
805	WRN	ATGACTAATATGTGATGTTA	TGACTAATATGTGATGTTA	GTGACTAATATGTGATGTTA	atcttgtggaaaggacgaaacaccGTGACTAATATGTGATGTTAgtttaagagctatgctggaaacagc	69	c15da59bd49e4722917bc6166cfb29f4	WRN_targeting	3896	3141	4858	2934	4234	2888	3384	5358	5219	4471	3737	4300	4059	4128	3949	4799	4218	3136	5288.5	3999.5	3584	4038.5	4508.5	4104	4179.5	214.894	191.026	183.425	202.778	223.674	164.636	168.529	293.179	214.264	168.112	198.816	217.711	185.735	179.686	237.464	185.543
806	WRN	ATGACTCAGAGGATACATCC	TGACTCAGAGGATACATCC	GTGACTCAGAGGATACATCC	atcttgtggaaaggacgaaacaccGTGACTCAGAGGATACATCCgtttaagagctatgctggaaacagc	69	e5dea513c1334e989972cb658f41bed3	WRN_targeting	5389	4548	8442	2322	4773	3973	5657	2837	5713	7249	5260	4472	5680	6535	6462	3775	5748	4815	4275	6495	3547.5	6498.5	4761.5	6254.5	5076	296.861	276.148	318.009	160.689	252.021	226.112	281.057	155.706	234.451	271.945	279.435	226.38	293.453	293.395	187.008	252.482
807	WRN	ATGACTGAGGCCGGGCGCGG	TGACTGAGGCCGGGCGCGG	GTGACTGAGGCCGGGCGCGG	atcttgtggaaaggacgaaacaccGTGACTGAGGCCGGGCGCGGgtttaagagctatgctggaaacagc	69	388d62a9df144305b7d6b6a6e0b542d5	WRN_targeting	6477	6109	9521	5540	7777	5274	7182	5678	7869	9356	6591	8669	8265	9182	8352	6946	8492	6228	6773.5	7815	6658.5	8767	7719	7973.5	8467	356.593	370.586	358.527	381.998	410.007	299.828	356.553	310.629	322.551	350.698	349.891	437.9	411.911	378.915	343.254	372.535
808	WRN	ATGAGTCTATCAGATGGGGA	TGAGTCTATCAGATGGGGA	GTGAGTCTATCAGATGGGGA	atcttgtggaaaggacgaaacaccGTGAGTCTATCAGATGGGGAgtttaagagctatgctggaaacagc	69	cfbd7682f2fe4fa9ac7d5564977ba135	WRN_targeting	7948	8058	11247	3105	7530	7780	8864	3685	8627	11685	8778	8613	7965	9519	9728	4868	9611	8322	6156	9652.5	5317.5	9623.5	7239.5	10231.5	8289	437.352	488.498	423.341	214.538	397.017	441.819	439.823	201.948	353.526	437.749	465.659	435.078	426.992	441.176	240.864	421.493
809	WRN	ATGAGTTTTAGCACAAGGAA	TGAGTTTTAGCACAAGGAA	GTGAGTTTTAGCACAAGGAA	atcttgtggaaaggacgaaacaccGTGAGTTTTAGCACAAGGAAgtttaagagctatgctggaaacagc	69	13105aba207f46abba5c98758b52ece1	WRN_targeting	6399	6100	9708	6871	7851	6639	7065	7187	10855	10201	7399	7342	7988	7760	8253	7371	8685	6852	9021	7904	7361	8006.5	8028	8800	7665	352.311	370.042	365.55	473.534	413.899	377.17	350.761	392.917	444.568	382.282	392.662	371.022	348.274	374.435	364.195	380.979
810	WRN	ATGATAACATGACTTACTTA	TGATAACATGACTTACTTA	GTGATAACATGACTTACTTA	atcttgtggaaaggacgaaacaccGTGATAACATGACTTACTTAgtttaagagctatgctggaaacagc	69	3ca9a71830f9459abbd9fa0716630c22	WRN_targeting	4620	3519	6231	1494	3519	3981	4759	5491	6246	5874	4265	3655	3968	4669	4680	5774	5560	4370	5868.5	4875	2506.5	4674.5	5667	5069.5	3811.5	254.642	213.895	234.983	103.746	186.071	226.566	236.6	300.432	256.231	220.552	226.765	185.205	209.946	212.762	285.506	244.257
811	WRN	ATGATAAGGGTAAGCACTGA	TGATAAGGGTAAGCACTGA	GTGATAAGGGTAAGCACTGA	atcttgtggaaaggacgaaacaccGTGATAAGGGTAAGCACTGAgtttaagagctatgctggaaacagc	69	ff63685a0aa5438aad73f35beb6f85c9	WRN_targeting	5157	5947	11265	2129	5601	6074	8010	8969	10566	8746	6662	6348	6427	8469	8129	9432	9497	7042	9767.5	8606	3865	8299	9464.5	7704	6387.5	284.124	360.785	424.017	147.416	295.567	345.156	397.545	490.092	432.759	327.898	353.649	320.927	380.003	368.824	465.748	416.505
812	WRN	ATGATACTAAAATATTTAAA	TGATACTAAAATATTTAAA	GTGATACTAAAATATTTAAA	atcttgtggaaaggacgaaacaccGTGATACTAAAATATTTAAAgtttaagagctatgctggaaacagc	69	b023b8f3950e4f79814d28c24e5b94c4	WRN_targeting	1660	1238	2644	1696	2299	1718	1258	2966	2350	2455	1636	1981	2121	1693	1825	1082	1769	1488	2658	1941	1997.5	1759	1425.5	2045.5	2051	92.1354	75.8973	100.286	117.638	121.909	98.3429	63.2788	162.74	97.0282	92.7603	87.6008	100.838	76.7648	83.5783	54.314	78.3959
813	WRN	ATGATGAATGTCTTTCCTTG	TGATGAATGTCTTTCCTTG	GTGATGAATGTCTTTCCTTG	atcttgtggaaaggacgaaacaccGTGATGAATGTCTTTCCTTGgtttaagagctatgctggaaacagc	69	2f144d4d3d4a4f8d99c36ccfc0fe3fa1	WRN_targeting	6243	5910	10693	7421	8253	5562	8006	9323	10297	9161	7058	9203	10430	8022	8474	5934	8972	6784	9810	8301.5	7837	8248	7453	8109.5	9816.5	343.746	358.547	402.538	511.359	435.041	316.146	397.347	509.396	421.767	343.41	374.611	464.813	359.999	384.435	293.389	393.536
814	WRN	ATGATGATAAGGGTAAGCAC	TGATGATAAGGGTAAGCAC	GTGATGATAAGGGTAAGCAC	atcttgtggaaaggacgaaacaccGTGATGATAAGGGTAAGCACgtttaagagctatgctggaaacagc	69	4d0f4cab092e4e308253886ce5be757f	WRN_targeting	5069	6300	10770	4176	7603	6277	8998	10302	10686	10493	6930	7773	8122	8230	8630	10013	9611	7637.5	10494	8535	5889.5	8430	9812	8711.5	7947.5	279.292	382.141	405.429	288.193	400.856	356.658	446.457	562.782	437.663	393.196	367.836	392.744	369.307	391.494	494.376	421.493
815	WRN	ATGATGGAGAAGATGTACTT	TGATGGAGAAGATGTACTT	GTGATGGAGAAGATGTACTT	atcttgtggaaaggacgaaacaccGTGATGGAGAAGATGTACTTgtttaagagctatgctggaaacagc	69	3a069e3585ac4ec59acebf0132aa8005	WRN_targeting	5379	4963	9121	2243	4706	5710	6370	6382	8699	8571	6295	4889	6178	7344	7117	8655	8197	6040	7540.5	7042	3474.5	7230.5	8426	7433	5533.5	296.312	301.255	343.507	155.256	248.497	324.532	316.354	349.019	356.468	321.357	334.222	247.396	329.657	323.033	427.463	359.629
816	WRN	ATGATTATTTAACTTTAAGC	TGATTATTTAACTTTAAGC	GTGATTATTTAACTTTAAGC	atcttgtggaaaggacgaaacaccGTGATTATTTAACTTTAAGCgtttaagagctatgctggaaacagc	69	f9b54128e91846c0b4a2b1af31e2fa50	WRN_targeting	2524	1706	2637	2322	2466	1424	1518	2356	2685	2294	1937	2056	2070	1994	1924	2326	2460	1471	2520.5	2171.5	2394	1959	2393	2115.5	2063	139.57	104.211	100.023	160.689	130.692	81.6847	76.1504	129.476	110.717	86.7426	103.534	104.618	90.235	88.0579	115.61	108.628
817	WRN	ATGATTTCTTTTTTTATTTT	TGATTTCTTTTTTTATTTT	GTGATTTCTTTTTTTATTTT	atcttgtggaaaggacgaaacaccGTGATTTCTTTTTTTATTTTgtttaagagctatgctggaaacagc	69	9bcc5c368d1a44f18b4714d2e3047a2b	WRN_targeting	1963	1621	2358	1948	2673	2034	1828	3255	2471	2888	2075	2227	2340	2340	2467	1962	2713	1931	2863	1989.5	2310.5	2403.5	2337.5	2481.5	2283.5	108.77	99.0683	89.5463	134.968	141.578	116.248	91.4973	178.5	101.973	108.944	110.839	113.236	105.719	112.628	97.6747	119.697
818	WRN	ATGATTTTAGGGATTCATTC	TGATTTTAGGGATTCATTC	GTGATTTTAGGGATTCATTC	atcttgtggaaaggacgaaacaccGTGATTTTAGGGATTCATTCgtttaagagctatgctggaaacagc	69	4a8b7a9f5168431f884f23e18c5f9b20	WRN_targeting	3501	2422	3905	3070	4243	2260	2996	3988	4866	4122	2617	3104	3419	3357	3504	4405	3467	2628	4427	3163.5	3656.5	3430.5	3936	3369.5	3261.5	193.208	147.528	147.638	212.131	224.147	129.053	149.321	218.471	199.84	155.068	139.529	157.435	151.232	159.55	218.05	152.686
819	WRN	ATGCACACTTTCACAGTCTA	TGCACACTTTCACAGTCTA	GTGCACACTTTCACAGTCTA	atcttgtggaaaggacgaaacaccGTGCACACTTTCACAGTCTAgtttaagagctatgctggaaacagc	69	d60d27788d534b75baec35ba91ebe500	WRN_targeting	7454	7087	12665	4318	7433	7899	9591	6084	10040	13229	8214	6891	8658	11766	9601	7411	10875	8745	8062	9876	5875.5	10683.5	9143	10721.5	7774.5	410.231	429.754	476.589	297.959	391.916	448.562	475.814	332.769	411.265	495.459	435.804	348.293	527.549	435.43	366.166	476.795
820	WRN	ATGCAGCAGACGTGTCTGTG	TGCAGCAGACGTGTCTGTG	GTGCAGCAGACGTGTCTGTG	atcttgtggaaaggacgaaacaccGTGCAGCAGACGTGTCTGTGgtttaagagctatgctggaaacagc	69	e14dd56d3b864149a7fe63e36f741b6b	WRN_targeting	8351	7564	11991	3891	6268	7109	9298	8455	11214	12416	9132	9672	8543	10617	10321	11382	11797	8203.5	9834.5	9777.5	5079.5	10469	11589.5	10774	9107.5	459.477	458.612	451.28	268.593	330.646	403.8	461.309	462.063	459.238	465.072	484.397	488.45	476.13	468.009	561.832	517.133
821	WRN	ATGCCAGTTCTTCAATAAAC	TGCCAGTTCTTCAATAAAC	GTGCCAGTTCTTCAATAAAC	atcttgtggaaaggacgaaacaccGTGCCAGTTCTTCAATAAACgtttaagagctatgctggaaacagc	69	086510f7cc3d4af08e3610e885053098	WRN_targeting	4586	4184	6408	5697	5792	5155	4608	4883	7081	6394	5059	5610	5739	5577	5284	4526	6179	4881.5	5982	5296	5744.5	5430.5	5352.5	5726.5	5674.5	252.775	254.126	241.63	392.796	305.612	293.085	229.125	267.277	290.351	239.988	268.795	283.733	250.581	240.093	224.012	271.339
822	WRN	ATGCCCATTCCAAAAGCTAT	TGCCCATTCCAAAAGCTAT	GTGCCCATTCCAAAAGCTAT	atcttgtggaaaggacgaaacaccGTGCCCATTCCAAAAGCTATgtttaagagctatgctggaaacagc	69	e525d123c46a4b5db1a1cadfad3d0d55	WRN_targeting	4600	5170	8508	1273	6708	5515	5519	4512	7342	8754	6327	5483	6322	7541	7140	3006	8009	5517	5927	6839	3990.5	7340.5	5507.5	7540.5	5902.5	253.544	313.778	320.488	88.5471	353.786	313.483	274.225	247.046	301.017	328.197	335.916	277.332	338.473	324.074	149.116	351.404
823	WRN	ATGCCCCCACTCAGAAATAC	TGCCCCCACTCAGAAATAC	GTGCCCCCACTCAGAAATAC	atcttgtggaaaggacgaaacaccGTGCCCCCACTCAGAAATACgtttaagagctatgctggaaacagc	69	edbc8b7208d64208b2a617749676ee8e	WRN_targeting	5975	6299	9805	2431	8288	6991	8107	470	4000	11449	6794	6570	6610	9401	8984	1171	5167	7549	2235	8052	5359.5	9192.5	3169	9121.5	6590	329.033	382.081	369.192	168.185	436.882	397.114	402.347	26.6298	164.452	428.928	360.637	332.115	421.711	407.512	58.6994	227.063
824	WRN	ATGCCTCTCACCTGAGTTGA	TGCCTCTCACCTGAGTTGA	GTGCCTCTCACCTGAGTTGA	atcttgtggaaaggacgaaacaccGTGCCTCTCACCTGAGTTGAgtttaagagctatgctggaaacagc	69	29e135b04fe3442d951edd1315958578	WRN_targeting	5457	5548	8353	1957	6664	5978	7086	6338	9311	8832	6223	5516	5908	7396	7155	7984	8343	6532	7824.5	6950.5	4310.5	7275.5	8163.5	7527.5	5712	300.594	336.646	314.667	135.587	351.472	339.717	351.801	346.62	381.476	331.113	330.411	278.995	331.984	324.752	394.4	366.017
825	WRN	ATGCTTATGTACGTGCTTAA	TGCTTATGTACGTGCTTAA	GTGCTTATGTACGTGCTTAA	atcttgtggaaaggacgaaacaccGTGCTTATGTACGTGCTTAAgtttaagagctatgctggaaacagc	69	02397846938f4574879a55f723e1ae06	WRN_targeting	5140	4005	7160	3303	5265	4709	5024	6606	7526	6946	4636	4490	5147	5509	5494	4248	6184	4866.5	7066	5582.5	4284	5501.5	5216	5791	4818.5	283.19	243.297	269.868	228.155	277.896	267.815	249.719	361.234	308.535	260.62	246.404	227.287	247.538	249.595	210.314	271.558
826	WRN	ATGCTTTAAAAAAAGTATTA	TGCTTTAAAAAAAGTATTA	GTGCTTTAAAAAAAGTATTA	atcttgtggaaaggacgaaacaccGTGCTTTAAAAAAAGTATTAgtttaagagctatgctggaaacagc	69	9665ef8b8639457380eec2f93648a5e8	WRN_targeting	2140	1557	3057	2295	2658	1707	2388	2004	3195	2769	2088	2518	2709	2332	2179	3763	2993	2047.5	2599.5	2307	2476.5	2255.5	3378	2428.5	2613.5	118.488	95.1964	115.795	158.832	140.789	97.7196	119.221	110.281	131.557	104.497	111.527	127.902	105.361	99.5963	186.416	131.947
827	WRN	ATGGACAAAACGAAAAGGGG	TGGACAAAACGAAAAGGGG	GTGGACAAAACGAAAAGGGG	atcttgtggaaaggacgaaacaccGTGGACAAAACGAAAAGGGGgtttaagagctatgctggaaacagc	69	41b7e920acfd47fea45865c128bde245	WRN_targeting	5529	4155	7390	268	1099	4502	5976	3550	4351	6492	4809	3662	3551	5943	5643	5066	5464	5239	3950.5	5772.5	683.5	5793	5265	5650.5	3606.5	304.547	252.372	278.505	19.431	58.7985	256.086	296.849	194.586	178.795	243.651	255.562	185.558	266.96	256.337	250.62	240.057
828	WRN	ATGGAGTGGCAAGTACGCAC	TGGAGTGGCAAGTACGCAC	GTGGAGTGGCAAGTACGCAC	atcttgtggaaaggacgaaacaccGTGGAGTGGCAAGTACGCACgtttaagagctatgctggaaacagc	69	fb197b26f4174efc824a66dc403aa59c	WRN_targeting	8831	7815	12910	1555	4409	8413	10487	9672	13513	11969	9391	5599	7767	11593	10876	10740	13130	9450	11592.5	10362.5	2982	11234.5	11935	10680	6683	485.829	473.797	485.789	107.941	232.878	477.685	520.171	528.428	553.182	448.364	498.107	283.178	519.807	493.122	530.198	575.454
829	WRN	ATGGATGGTGAACTGCTTAA	TGGATGGTGAACTGCTTAA	GTGGATGGTGAACTGCTTAA	atcttgtggaaaggacgaaacaccGTGGATGGTGAACTGCTTAAgtttaagagctatgctggaaacagc	69	aba194ea1b0d47cdbf93547e0f6d55c3	WRN_targeting	6914	6115	9738	4077	6625	6349	7190	11420	11183	10074	6917	6711	6954	8445	8091	8555	9287	6769.5	11301.5	7926.5	5351	8268	8921	8495.5	6832.5	380.584	370.949	366.676	281.385	349.421	360.738	356.95	623.749	457.972	377.535	367.148	339.221	378.929	367.105	422.535	407.318
830	WRN	ATGGCAAATTGGTAGAAGCT	TGGCAAATTGGTAGAAGCT	GTGGCAAATTGGTAGAAGCT	atcttgtggaaaggacgaaacaccGTGGCAAATTGGTAGAAGCTgtttaagagctatgctggaaacagc	69	695d2aef83d6447ebd1da158d8ec85a1	WRN_targeting	3423	3012	5203	2591	3551	3473	4051	4631	5383	4818	3346	3591	4162	4485	4764	6051	4495	3762	5007	4107.5	3071	4624.5	5273	4082	3876.5	188.926	183.222	196.38	179.189	187.754	197.782	201.55	253.535	220.966	181.082	178.119	181.979	201.712	216.563	299.154	197.662
831	WRN	ATGGCCAAAGTACATCTTGA	TGGCCAAAGTACATCTTGA	GTGGCCAAAGTACATCTTGA	atcttgtggaaaggacgaaacaccGTGGCCAAAGTACATCTTGAgtttaagagctatgctggaaacagc	69	518203e8c9344125bfcf46b6f266afc1	WRN_targeting	7414	7404	12012	6544	9926	7409	9213	9725	11280	11274	8190	9719	9064	10533	9791	10689	10991	8311	10502.5	9708	8235	10162	10840	9732	9391.5	408.035	448.932	452.068	451.046	523.027	420.798	457.101	531.318	461.935	422.387	434.533	490.818	472.37	444.027	527.685	481.87
832	WRN	ATGGCCATAGACTGTGAAAG	TGGCCATAGACTGTGAAAG	GTGGCCATAGACTGTGAAAG	atcttgtggaaaggacgaaacaccGTGGCCATAGACTGTGAAAGgtttaagagctatgctggaaacagc	69	0a3938467bdd456c8c5a33fdd5c48fa9	WRN_targeting	6112	5555	9401	4011	6584	5460	6429	5714	7856	9439	6356	6320	6769	7553	8197	6602	7771	5944.5	6785	7478	5297.5	7875	7186.5	7897.5	6544.5	336.554	337.07	354.021	276.846	347.265	310.367	319.275	312.592	322.02	353.801	337.451	319.515	339.01	371.901	326.304	340.991
833	WRN	ATGGGAACTGAAAAATGCTG	TGGGAACTGAAAAATGCTG	GTGGGAACTGAAAAATGCTG	atcttgtggaaaggacgaaacaccGTGGGAACTGAAAAATGCTGgtttaagagctatgctggaaacagc	69	3d7c44742a4d4b51ab174f7c7ad2dc04	WRN_targeting	4873	4579	6250	5455	6288	5397	5049	5366	7237	6884	5007	5543	5936	5741	5464	5763	6144	5223	6301.5	5414.5	5871.5	5602.5	5953.5	5945.5	5739.5	268.532	278.023	235.697	376.153	331.698	306.797	250.957	293.615	296.726	258.303	266.043	280.356	257.92	248.237	284.964	269.808
834	WRN	ATGGGCCTGCTCCAGCAACT	TGGGCCTGCTCCAGCAACT	GTGGGCCTGCTCCAGCAACT	atcttgtggaaaggacgaaacaccGTGGGCCTGCTCCAGCAACTgtttaagagctatgctggaaacagc	69	5e2bf0c0af5347b6afcf8b34d8ffdc09	WRN_targeting	6463	6694	11189	7273	9378	7741	8466	7862	10240	12362	8600	9393	8864	10048	10219	7877	9871	8103.5	9051	8941.5	8325.5	10133.5	8874	10481	9128.5	355.824	405.978	421.163	501.181	494.207	439.61	420.119	429.726	419.438	463.053	456.236	474.389	450.666	463.393	389.128	432.868
835	WRN	ATGGTAAGCTTTGCCAAGTC	TGGTAAGCTTTGCCAAGTC	GTGGTAAGCTTTGCCAAGTC	atcttgtggaaaggacgaaacaccGTGGTAAGCTTTGCCAAGTCgtttaagagctatgctggaaacagc	69	509ccf1d8d414b779d24134a177502ff	WRN_targeting	8222	9259	17237	11666	13071	9462	10531	11395	17797	15014	10837	13550	12703	12929	12832	15793	14174	9996.5	14596	13248	12368.5	12880.5	14983.5	12925.5	13126.5	452.395	561.157	648.274	803.297	688.429	537.122	522.35	622.385	728.24	562.177	574.651	683.893	579.596	581.627	779.178	621.13
836	WRN	ATGGTACAGTCACCAGAAAA	TGGTACAGTCACCAGAAAA	GTGGTACAGTCACCAGAAAA	atcttgtggaaaggacgaaacaccGTGGTACAGTCACCAGAAAAgtttaagagctatgctggaaacagc	69	7740a5a04f9b4744af665eee67914e5b	WRN_targeting	5719	5406	7741	1576	3716	5591	6773	3694	8367	8099	5831	5884	5337	7739	6906	4121	8449	6182	6030.5	6573.5	2646	7322.5	6285	6965	5610.5	314.978	328.056	291.686	109.385	196.431	317.789	336.305	202.439	342.901	303.716	309.661	297.542	347.334	313.485	204.056	370.654
837	WRN	ATGGTAGCTATGACACACTG	TGGTAGCTATGACACACTG	GTGGTAGCTATGACACACTG	atcttgtggaaaggacgaaacaccGTGGTAGCTATGACACACTGgtttaagagctatgctggaaacagc	69	01d2f3b4c356409dad52d47f1f23e68b	WRN_targeting	7918	6947	12083	1388	3916	7262	8145	10740	12693	11129	8362	6893	6998	9740	9694	8239	10603	7703.5	11716.5	9515	2652	9717	9421	9745.5	6945.5	435.705	421.284	454.734	96.4559	206.95	412.469	404.228	586.667	519.675	416.968	443.638	348.394	436.882	439.638	406.965	464.894
838	WRN	ATGTAAAAAATGTAAAATGG	TGTAAAAAATGTAAAATGG	GTGTAAAAAATGTAAAATGG	atcttgtggaaaggacgaaacaccGTGTAAAAAATGTAAAATGGgtttaagagctatgctggaaacagc	69	53ffd70280854ea69c19b8990934dec5	WRN_targeting	3402	2488	4927	4029	3811	2995	3317	4454	3307	4680	3166	3241	3248	3759	3614	3641	4116	3156	3880.5	3707.5	3920	3686.5	3878.5	3923	3244.5	187.773	151.521	186.016	278.083	201.428	170.698	165.212	243.883	136.134	175.924	168.59	164.34	169.222	164.528	180.405	181.08
839	WRN	ATGTAATGTTTTATTATAAA	TGTAATGTTTTATTATAAA	GTGTAATGTTTTATTATAAA	atcttgtggaaaggacgaaacaccGTGTAATGTTTTATTATAAAgtttaagagctatgctggaaacagc	69	5af1389365ed49d187959cc4bf60ff51	WRN_targeting	2225	1836	2775	2030	2443	1450	1983	2181	3584	2971	1841	2408	2333	1988	2127	2135	2372	1716.5	2882.5	2305.5	2236.5	2057.5	2253.5	2406	2370.5	123.154	112.076	105.205	140.608	129.482	83.1578	99.1708	119.933	147.453	112.047	98.4523	122.358	89.9665	97.2433	106.199	104.778
840	WRN	ATGTACTCACGTAGGCTCCC	TGTACTCACGTAGGCTCCC	GTGTACTCACGTAGGCTCCC	atcttgtggaaaggacgaaacaccGTGTACTCACGTAGGCTCCCgtttaagagctatgctggaaacagc	69	0a390b8aa1f84de5afa615f78a152cc6	WRN_targeting	6268	4943	8060	2006	4358	5723	5991	5911	6022	7510	5424	6297	5282	6981	6104	5471	5933	5857	5966.5	6501.5	3182	6542.5	5702	6467	5789.5	345.119	300.045	303.665	138.957	230.195	325.268	297.592	323.335	247.077	281.701	288.116	318.356	313.412	277.196	270.576	260.576
841	WRN	ATGTAGTTTCTGGGTCTTCT	TGTAGTTTCTGGGTCTTCT	GTGTAGTTTCTGGGTCTTCT	atcttgtggaaaggacgaaacaccGTGTAGTTTCTGGGTCTTCTgtttaagagctatgctggaaacagc	69	3d059252a48342af9cce19b6afdff81f	WRN_targeting	4725	4368	6725	3941	5240	4444	5453	6038	5869	6912	4500	5278	5066	5944	5890	5996	5945	4948.5	5953.5	5546.5	4590.5	5917	5970.5	5706	5172	260.407	265.258	253.534	272.032	276.581	252.8	270.957	330.261	240.825	259.349	239.205	267.001	267.005	267.513	296.444	261.101
842	WRN	ATGTATAATTTTGGAAAAGT	TGTATAATTTTGGAAAAGT	GTGTATAATTTTGGAAAAGT	atcttgtggaaaggacgaaacaccGTGTATAATTTTGGAAAAGTgtttaagagctatgctggaaacagc	69	721b37f690e74fbfa7db5c115719b23e	WRN_targeting	3763	3002	5270	4575	4333	3245	3335	5157	5777	4827	3190	4401	4192	3730	3798	5334	4482	3290	5467	4136	4454	3764	4908	4008.5	4296.5	207.592	182.617	198.896	315.633	228.881	184.864	166.103	282.218	237.066	181.418	169.861	222.802	167.924	172.853	263.825	197.093
843	WRN	ATGTCCAACAATATGAAGTA	TGTCCAACAATATGAAGTA	GTGTCCAACAATATGAAGTA	atcttgtggaaaggacgaaacaccGTGTCCAACAATATGAAGTAgtttaagagctatgctggaaacagc	69	6cdd944c9bf24e48817ec72ec21a4fd4	WRN_targeting	6718	6779	10671	3887	6372	6941	7630	7067	7075	10833	7452	7175	7556	9479	9452	5297	8598	7285.5	7071	8725	5129.5	9465.5	6947.5	9142.5	7365.5	369.824	411.12	401.712	268.318	336.116	394.281	378.732	386.373	290.106	405.904	395.468	362.606	425.202	428.688	262.002	377.173
844	WRN	ATGTCCACCATTATCTGAAC	TGTCCACCATTATCTGAAC	GTGTCCACCATTATCTGAAC	atcttgtggaaaggacgaaacaccGTGTCCACCATTATCTGAACgtttaagagctatgctggaaacagc	69	ebe5fe8569b248fead98d9bfa77388f1	WRN_targeting	6764	6050	8845	6080	8463	6943	7435	5154	8559	9934	7377	7147	8301	8065	8228	8941	8371	7189	6856.5	7447.5	7271.5	8146.5	8656	8655.5	7724	372.349	367.017	333.143	419.135	446.085	394.394	369.079	282.055	350.747	372.302	391.497	361.195	361.923	373.304	441.555	367.242
845	WRN	ATGTCCTGAATGGATGAATG	TGTCCTGAATGGATGAATG	GTGTCCTGAATGGATGAATG	atcttgtggaaaggacgaaacaccGTGTCCTGAATGGATGAATGgtttaagagctatgctggaaacagc	69	f413183b352c42d9916e2b2de4cf3f1f	WRN_targeting	7408	6599	10708	8844	11607	7032	8444	5336	7575	12200	7805	9659	9914	8587	9338	6413	9674	7738	6455.5	8653.5	10225.5	8962.5	8043.5	10002.5	9786.5	407.706	400.231	403.101	609.222	611.434	399.437	419.03	291.98	310.538	456.998	414.153	487.794	385.284	423.53	316.991	424.249
846	WRN	ATGTCTGTTTTAATTTCTAA	TGTCTGTTTTAATTTCTAA	GTGTCTGTTTTAATTTCTAA	atcttgtggaaaggacgaaacaccGTGTCTGTTTTAATTTCTAAgtttaagagctatgctggaaacagc	69	0e775434c79f4e2bb7344d19c4be8f1a	WRN_targeting	2778	2562	4533	3309	3813	2311	2682	3956	4682	3516	2706	3068	3602	3104	2877	3439	3211	2496.5	4319	3547.5	3561	2990.5	3325	3111	3335	153.515	155.998	171.221	228.567	201.533	131.943	133.776	216.726	192.321	132.417	144.241	155.621	139.91	131.18	170.452	141.485
847	WRN	ATGTGATAAGATTTCTTCTG	TGTGATAAGATTTCTTCTG	GTGTGATAAGATTTCTTCTG	atcttgtggaaaggacgaaacaccGTGTGATAAGATTTCTTCTGgtttaagagctatgctggaaacagc	69	860717aa6015480db4ecf63fa126b344	WRN_targeting	4642	3353	6958	2256	4645	3915	3967	7970	5936	5824	4006	3976	4183	4542	4649	5142	5238	3941	6953	5155.5	3450.5	4595.5	5190	4915	4079.5	255.85	203.852	262.283	156.15	245.289	222.826	197.391	435.615	243.563	218.683	213.055	201.383	204.263	211.36	254.365	230.169
848	WRN	ATGTGCTGTAGAAGAAAGAA	TGTGCTGTAGAAGAAAGAA	GTGTGCTGTAGAAGAAAGAA	atcttgtggaaaggacgaaacaccGTGTGCTGTAGAAGAAAGAAgtttaagagctatgctggaaacagc	69	7900754aedc147f09bb03a9cb013662f	WRN_targeting	5713	4740	8207	5538	7111	6004	6051	7061	7134	8057	5155	5836	6123	6978	6307	6457	6676	6027.5	7097.5	6473.5	6324.5	6642.5	6566.5	6606	5979.5	314.649	287.764	309.185	381.861	374.981	341.19	300.562	386.046	292.517	302.146	273.877	295.123	313.278	286.382	319.159	293.083
849	WRN	ATGTGTACTGTGTGCGCCGG	TGTGTACTGTGTGCGCCGG	GTGTGTACTGTGTGCGCCGG	atcttgtggaaaggacgaaacaccGTGTGTACTGTGTGCGCCGGgtttaagagctatgctggaaacagc	69	53ea35fe587d4e2f92107d389aad1775	WRN_targeting	4128	3258	5224	1392	3766	3750	4581	5016	5116	5042	3925	2782	3556	4202	4566	6675	4864	4165.5	5066	4241	2579	4384	5769.5	4483.5	3169	227.631	198.105	197.169	96.731	199.061	213.477	227.788	274.529	210.055	189.454	208.768	141.207	189.047	207.604	329.901	213.806
850	WRN	ATGTGTACTTGGTTTACTAC	TGTGTACTTGGTTTACTAC	GTGTGTACTTGGTTTACTAC	atcttgtggaaaggacgaaacaccGTGTGTACTTGGTTTACTACgtttaagagctatgctggaaacagc	69	11ab6cadff3e44d9b145a19added102d	WRN_targeting	6966	4844	8282	3089	5906	4773	5843	5571	8498	7632	5842	6289	6034	6600	6580	7889	7467	5308	7034.5	6563	4497.5	6590	7678	6737	6161.5	383.439	294.055	312.001	213.438	311.608	271.441	290.265	304.794	348.254	286.261	310.243	317.953	296.362	298.734	389.719	327.69
851	WRN	ATGTTAAGAAATCATGACTG	TGTTAAGAAATCATGACTG	GTGTTAAGAAATCATGACTG	atcttgtggaaaggacgaaacaccGTGTTAAGAAATCATGACTGgtttaagagctatgctggaaacagc	69	59a3e945e8f94caba374afe2dced2841	WRN_targeting	5237	4387	7277	5542	6909	3930	5317	4912	8618	6516	5056	5809	6484	5718	5722	8319	5912	4623.5	6765	5832	6225.5	5720	7115.5	5786	6146.5	288.516	266.408	274.262	382.136	364.357	223.676	264.224	268.858	353.158	244.548	268.637	293.762	256.891	259.911	410.907	259.657
852	WRN	ATGTTACAGTTTTTCCCCAG	TGTTACAGTTTTTCCCCAG	GTGTTACAGTTTTTCCCCAG	atcttgtggaaaggacgaaacaccGTGTTACAGTTTTTCCCCAGgtttaagagctatgctggaaacagc	69	c8d207552cef4606b2b4333b0189097c	WRN_targeting	5477	4767	8431	5524	7334	5088	5889	5928	8632	7482	5735	7197	6530	6954	6902	7720	7295	5488.5	7280	6599	6429	6928	7507.5	6608.5	6863.5	301.692	289.397	317.596	380.898	386.709	289.289	292.542	324.262	353.73	280.654	304.579	363.715	312.204	313.304	381.392	320.165
853	WRN	ATGTTACCTGAACAGTATTC	TGTTACCTGAACAGTATTC	GTGTTACCTGAACAGTATTC	atcttgtggaaaggacgaaacaccGTGTTACCTGAACAGTATTCgtttaagagctatgctggaaacagc	69	55b293836a544cc0ad699904c60542fd	WRN_targeting	5611	3851	7163	2438	4974	4537	4886	3267	5722	6714	5016	4313	5019	5472	5980	4040	4977	4711.5	4494.5	5507	3706	5726	4508.5	5865	4666	309.049	233.98	269.981	168.667	262.592	258.069	242.887	179.154	234.818	251.949	266.519	218.367	245.882	271.585	200.065	218.75
854	WRN	ATGTTAGTTCCTGAAAACAT	TGTTAGTTCCTGAAAACAT	GTGTTAGTTCCTGAAAACAT	atcttgtggaaaggacgaaacaccGTGTTAGTTCCTGAAAACATgtttaagagctatgctggaaacagc	69	8173b7f570bd4028986c0ab224046c73	WRN_targeting	7611	6339	11092	5534	8277	7064	7215	9689	9744	10198	8045	6248	7835	8848	8977	10555	10387	7139.5	9716.5	8715.5	6905.5	8912.5	10471	9121.5	7041.5	418.85	384.501	417.521	381.586	436.303	401.25	358.187	529.355	399.17	382.17	426.858	315.887	396.964	407.195	521.083	455.444
855	WRN	ATGTTCCACAGGATAGATTC	TGTTCCACAGGATAGATTC	GTGTTCCACAGGATAGATTC	atcttgtggaaaggacgaaacaccGTGTTCCACAGGATAGATTCgtttaagagctatgctggaaacagc	69	432af6456fbb489184184819c57d4e4e	WRN_targeting	7576	6022	9549	3946	7309	6152	6827	2189	7004	9158	7210	6620	7286	7619	7335	5140	8393	6489.5	4596.5	7785.5	5627.5	7477	6766.5	8184	6953	416.929	365.323	359.579	272.375	385.394	349.576	338.979	120.369	287.205	343.298	382.657	334.635	341.964	332.897	254.266	368.204
856	WRN	ATGTTGCTGTCATGGCAACT	TGTTGCTGTCATGGCAACT	GTGTTGCTGTCATGGCAACT	atcttgtggaaaggacgaaacaccGTGTTGCTGTCATGGCAACTgtttaagagctatgctggaaacagc	69	150b3d57c3374fadbe628a7533432cee	WRN_targeting	8238	6754	11526	10774	11261	6276	8004	10061	11689	11624	8327	8718	10954	9764	9103	9522	9847	7140	10875	9140	11017.5	9433.5	9684.5	9975.5	9836	453.273	409.608	433.818	741.952	593.237	356.602	397.248	549.64	478.648	435.469	441.785	440.37	437.956	412.896	470.183	431.818
857	WRN	ATGTTGCTTGAAAATAAAGC	TGTTGCTTGAAAATAAAGC	GTGTTGCTTGAAAATAAAGC	atcttgtggaaaggacgaaacaccGTGTTGCTTGAAAATAAAGCgtttaagagctatgctggaaacagc	69	0bb5bff6237145c686ab7d7b9505a82a	WRN_targeting	4179	2825	3910	3725	4205	2486	3182	3513	4969	4087	2794	3394	3854	3069	3144	2803	3983	2834	4241	3367.5	3965	3106.5	3393	3440.5	3624	230.431	171.909	147.826	257.177	222.149	141.858	158.529	192.569	204.049	153.759	148.899	172.051	138.343	143.261	139.114	175.261
858	WRN	ATGTTGGACATTCTATAAGA	TGTTGGACATTCTATAAGA	GTGTTGGACATTCTATAAGA	atcttgtggaaaggacgaaacaccGTGTTGGACATTCTATAAGAgtttaagagctatgctggaaacagc	69	905a0eefe7fc40668382634a10d78edb	WRN_targeting	7705	6897	10051	1361	7666	6309	7305	6562	10458	10163	7715	5490	6648	8321	8482	7936	8540	6807	8510	8474	4513.5	8401.5	8238	8939	6069	424.011	418.259	378.43	94.5991	404.169	358.472	362.643	358.835	428.346	380.861	409.389	277.685	373.38	384.797	392.035	374.635
859	WRN	ATGTTGGCCCCTCTGTTGGA	TGTTGGCCCCTCTGTTGGA	GTGTTGGCCCCTCTGTTGGA	atcttgtggaaaggacgaaacaccGTGTTGGCCCCTCTGTTGGAgtttaagagctatgctggaaacagc	69	a0624eb002f74141adf9a08d996a71d4	WRN_targeting	6851	6287	10062	9447	11074	7460	7860	9335	10886	10054	7622	9030	10033	9057	8678	8358	9858	7660	10110.5	8174.5	10260.5	8867.5	9108	8838	9531.5	377.126	381.355	378.843	650.692	583.403	423.688	390.119	510.051	445.835	376.787	404.466	456.094	406.317	393.666	412.829	432.3
860	WRN	ATGTTTCTTGCTGTATTATA	TGTTTCTTGCTGTATTATA	GTGTTTCTTGCTGTATTATA	atcttgtggaaaggacgaaacaccGTGTTTCTTGCTGTATTATAgtttaagagctatgctggaaacagc	69	5e4fda22672743a3a13fa7aa90ea1abb	WRN_targeting	3346	2652	3968	3574	3839	2611	2778	1900	2651	4217	3063	3958	3601	3380	3137	1927	3076	2694.5	2275.5	3310	3706.5	3258.5	2501.5	3640	3779.5	184.698	161.442	150.004	246.792	202.9	148.941	138.528	104.61	109.328	158.618	163.138	200.475	152.261	142.944	95.9502	135.579
861	WRN	ATGTTTTCCCGGTTCTGAAG	TGTTTTCCCGGTTCTGAAG	GTGTTTTCCCGGTTCTGAAG	atcttgtggaaaggacgaaacaccGTGTTTTCCCGGTTCTGAAGgtttaagagctatgctggaaacagc	69	80fe172154fd470c8a3f0d1b6e219379	WRN_targeting	7106	5584	8698	7096	8554	6303	6403	6394	8842	9105	6162	8137	8370	7072	7237	8392	7529	6353	7618	7141	7825	7154.5	7960.5	7633.5	8253.5	391.125	338.824	327.623	489.008	450.871	358.132	317.988	349.674	362.311	341.317	327.182	411.089	317.485	328.463	414.504	330.403
862	WRN	ATGTTTTTTAAAAGTATTTA	TGTTTTTTAAAAGTATTTA	GTGTTTTTTAAAAGTATTTA	atcttgtggaaaggacgaaacaccGTGTTTTTTAAAAGTATTTAgtttaagagctatgctggaaacagc	69	da101341ffc64cefb7bd42f509676779	WRN_targeting	2455	1661	3217	2558	2814	2118	1958	2193	3368	3161	1935	2495	2499	3048	2657	2488	2850	2038	2780.5	2439	2686	2852.5	2669	2548	2497	135.782	101.488	121.803	176.919	148.994	121.007	97.9331	120.587	138.627	119.148	103.428	126.743	137.403	121.225	123.593	125.691
863	WRN	ATGTTTTTTCCCTATTTAAT	TGTTTTTTCCCTATTTAAT	GTGTTTTTTCCCTATTTAAT	atcttgtggaaaggacgaaacaccGTGTTTTTTCCCTATTTAATgtttaagagctatgctggaaacagc	69	f53a5986c4964e2eaa8c0997f1596e55	WRN_targeting	2861	2822	4555	4349	4321	3139	2951	4375	4623	4035	3132	3262	3624	3258	3064	4254	3769	3045	4499	3688.5	4335	3161	4011.5	3583.5	3443	158.071	171.727	172.047	300.091	228.25	178.858	147.093	239.575	189.91	151.816	166.791	165.398	146.801	139.641	210.61	165.898
864	WRN	ATTAAAGATGATGGCAAAGA	TTAAAGATGATGGCAAAGA	GTTAAAGATGATGGCAAAGA	atcttgtggaaaggacgaaacaccGTTAAAGATGATGGCAAAGAgtttaagagctatgctggaaacagc	69	a815c7060b844711a709b0a8b8aed125	WRN_targeting	6195	5473	7171	6719	9495	5951	7614	7900	9476	7932	6392	7206	7841	7396	7678	8519	7664	6782.5	8688	6322	8107	7537	8091.5	7162	7523.5	341.111	332.109	270.281	463.081	500.36	338.187	377.94	431.798	388.218	297.474	339.357	364.168	331.984	348.417	420.762	336.309
865	WRN	ATTAAATCCTTACCTTGTTT	TTAAATCCTTACCTTGTTT	GTTAAATCCTTACCTTGTTT	atcttgtggaaaggacgaaacaccGTTAAATCCTTACCTTGTTTgtttaagagctatgctggaaacagc	69	a3fd7985a726471aa2c8d0d3eb5bede6	WRN_targeting	3736	3512	5397	5151	5660	3519	4159	4712	5830	5646	3937	4152	4903	4493	4963	4332	5487	3839	5271	4454.5	5405.5	4728	4909.5	4791.5	4527.5	206.11	213.471	203.665	355.246	298.67	200.389	206.896	257.952	239.232	212.03	209.403	210.253	202.07	225.568	214.453	241.063
866	WRN	ATTAAATGAGATTATACTCA	TTAAATGAGATTATACTCA	GTTAAATGAGATTATACTCA	atcttgtggaaaggacgaaacaccGTTAAATGAGATTATACTCAgtttaagagctatgctggaaacagc	69	233ae2f2f04344c9af339f17d578eb49	WRN_targeting	3021	2824	4887	3178	4082	2488	2999	4512	4332	3616	3039	4198	4965	3498	3410	3121	3801	2743.5	4422	3855.5	3630	3454	3461	3327.5	4581.5	166.855	171.848	184.514	219.558	215.68	141.972	149.469	247.046	178.019	136.155	161.868	212.571	157.542	155.297	154.783	167.298
867	WRN	ATTAAATTAGACTTCCTGTA	TTAAATTAGACTTCCTGTA	GTTAAATTAGACTTCCTGTA	atcttgtggaaaggacgaaacaccGTTAAATTAGACTTCCTGTAgtttaagagctatgctggaaacagc	69	55b6e97efe704058ae48e41f8a76c797	WRN_targeting	3936	3421	5410	2808	3327	3948	3579	4124	6543	4894	3904	4080	3993	4646	4255	3424	5116	3763.5	5333.5	4415.5	3067.5	4450.5	4270	4399	4036.5	217.09	207.966	204.153	194.113	175.973	224.696	178.183	225.887	268.367	183.923	207.656	206.624	208.917	193.532	169.713	224.831
868	WRN	ATTAATGGACAAAACGAAAA	TTAATGGACAAAACGAAAA	GTTAATGGACAAAACGAAAA	atcttgtggaaaggacgaaacaccGTTAATGGACAAAACGAAAAgtttaagagctatgctggaaacagc	69	df1155d6e936445281ccf91c633e863e	WRN_targeting	4279	3263	4885	3659	5302	3916	3791	6881	5833	5866	3564	4346	4835	4074	4369	5924	5604	3853.5	6357	4074	4480.5	4221.5	5764	4715	4590.5	235.921	198.407	184.439	252.638	279.842	222.883	188.678	376.231	239.354	220.253	189.658	220.03	183.319	198.69	292.897	246.182
869	WRN	ATTACAGGCGTGAGCCACCG	TTACAGGCGTGAGCCACCG	GTTACAGGCGTGAGCCACCG	atcttgtggaaaggacgaaacaccGTTACAGGCGTGAGCCACCGgtttaagagctatgctggaaacagc	69	a10ed6c012304aa992871d62ce14c387	WRN_targeting	7992	6847	12399	234	304	7611	8889	105	393	9799	7195	5228	4912	10290	9843	2016	719	8250	249	9623	269	10066.5	1367.5	8497	5070	439.768	415.234	466.601	17.0927	16.9879	432.244	441.061	6.7258	17.0592	367.256	381.863	264.481	461.496	446.38	100.336	32.4571
870	WRN	ATTACAGGTGTGAGCCACCA	TTACAGGTGTGAGCCACCA	GTTACAGGTGTGAGCCACCA	atcttgtggaaaggacgaaacaccGTTACAGGTGTGAGCCACCAgtttaagagctatgctggaaacagc	69	baf9940dc7424e5a86337af4d8d02520	WRN_targeting	9802	10169	15173	169	277	10466	12267	493	695	14015	10819	4572	7386	14550	13151	743	912	11366.5	594	12671	223	13850.5	827.5	12417	5979	539.138	616.211	570.768	12.6225	15.568	594.01	608.292	27.884	29.3998	524.837	573.698	231.42	652.138	596.062	37.6103	40.9011
871	WRN	ATTACGTATCTCAGTAAGAA	TTACGTATCTCAGTAAGAA	GTTACGTATCTCAGTAAGAA	atcttgtggaaaggacgaaacaccGTTACGTATCTCAGTAAGAAgtttaagagctatgctggaaacagc	69	baff1234084a464f936077311ac32f5e	WRN_targeting	5838	5764	7337	4566	7241	5275	7020	4137	6906	8339	6211	7042	6511	6674	6572	4397	6609	6147.5	5521.5	6550.5	5903.5	6623	5503	7275	6776.5	321.511	349.714	276.515	315.014	381.818	299.885	348.533	226.596	283.2	312.686	329.776	355.903	299.673	298.372	217.656	290.152
872	WRN	ATTACTCACAATTTAATATC	TTACTCACAATTTAATATC	GTTACTCACAATTTAATATC	atcttgtggaaaggacgaaacaccGTTACTCACAATTTAATATCgtttaagagctatgctggaaacagc	69	8cf9e7544777409593919e49953ecec5	WRN_targeting	4366	3532	6937	982	4782	3979	4384	2457	6248	5732	4312	3028	3675	4605	4066	2707	4685	4181.5	4352.5	5234.5	2882	4335.5	3696	5022	3351.5	240.697	214.681	261.494	68.5344	252.494	226.452	218.035	134.984	256.312	215.244	229.253	153.605	207.082	184.98	134.384	205.975
873	WRN	ATTAGAAAAGGCTTTATGTA	TTAGAAAAGGCTTTATGTA	GTTAGAAAAGGCTTTATGTA	atcttgtggaaaggacgaaacaccGTTAGAAAAGGCTTTATGTAgtttaagagctatgctggaaacagc	69	9f97c172ac324d9f9cc09635e1538219	WRN_targeting	4730	4185	6640	1723	3742	4150	5059	5133	6516	6610	5209	4159	4544	5647	5166	6369	6573	4604.5	5824.5	5412.5	2732.5	5406.5	6471	5909.5	4351.5	260.681	254.187	250.342	119.495	197.799	236.141	251.452	280.91	267.264	248.061	276.736	210.605	253.713	234.753	314.823	288.577
874	WRN	ATTAGATTTGGATGTTTGGC	TTAGATTTGGATGTTTGGC	GTTAGATTTGGATGTTTGGC	atcttgtggaaaggacgaaacaccGTTAGATTTGGATGTTTGGCgtttaagagctatgctggaaacagc	69	8481c6ac610c4c4d8070aa7ad2b40799	WRN_targeting	3829	3054	4909	4742	4751	3607	3968	4695	4452	4478	3647	4730	4262	3931	4043	4065	4349	3787.5	4573.5	3981.5	4746.5	3987	4207	4062.5	4496	211.215	185.763	185.34	327.118	250.864	205.375	197.441	257.025	182.922	168.374	194.052	239.383	176.919	183.939	201.297	191.274
875	WRN	ATTAGCCTAATCAGAATGTT	TTAGCCTAATCAGAATGTT	GTTAGCCTAATCAGAATGTT	atcttgtggaaaggacgaaacaccGTTAGCCTAATCAGAATGTTgtttaagagctatgctggaaacagc	69	149aac2c61bb4f8091ad483f8f786728	WRN_targeting	5112	5234	7569	2472	4468	5038	5621	5915	7165	7350	5536	5610	5582	6442	6272	5163	7080	5329.5	6540	6401.5	3470	6357	6121.5	6443	5596	281.653	317.65	285.227	171.005	235.981	286.456	279.274	323.553	293.784	275.72	294.045	283.733	289.291	284.798	255.399	310.759
876	WRN	ATTAGCTACTAGTAAAACTA	TTAGCTACTAGTAAAACTA	GTTAGCTACTAGTAAAACTA	atcttgtggaaaggacgaaacaccGTTAGCTACTAGTAAAACTAgtttaagagctatgctggaaacagc	69	d460e571a19941f29916f9abccf93303	WRN_targeting	3570	3208	6045	2829	4628	3427	3725	5405	5364	6220	3898	4939	4305	5231	5075	5135	5309	3576	5384.5	4626.5	3728.5	5153	5222	5059	4622	196.996	195.08	227.999	195.557	244.395	195.176	185.411	295.742	220.189	233.484	207.338	249.916	235.097	230.636	254.02	233.275
877	WRN	ATTAGCTGGGTGTGTTGGTG	TTAGCTGGGTGTGTTGGTG	GTTAGCTGGGTGTGTTGGTG	atcttgtggaaaggacgaaacaccGTTAGCTGGGTGTGTTGGTGgtttaagagctatgctggaaacagc	69	6decefe095ea4c7ba92077bc3e0c6931	WRN_targeting	6652	5227	10111	1218	4805	6371	6514	1970	6354	9978	7070	5735	5931	7803	8340	4042	6937	6442.5	4162	7669	3011.5	8071.5	5489.5	8524	5833	366.2	317.226	380.683	84.7646	253.704	361.985	323.483	108.427	260.644	373.947	375.247	290.033	350.198	378.372	200.164	304.502
878	WRN	ATTAGTCATCCAGAACATAC	TTAGTCATCCAGAACATAC	GTTAGTCATCCAGAACATAC	atcttgtggaaaggacgaaacaccGTTAGTCATCCAGAACATACgtttaagagctatgctggaaacagc	69	02c23a8c99ed4a53a79de59c62dde6db	WRN_targeting	6247	5470	9183	3225	6145	5595	6504	5452	7242	8876	5997	7081	7228	7764	7086	7189	7606	6049.5	6347	7326.5	4685	7425	7397.5	7436.5	7154.5	343.966	331.928	345.835	222.791	324.177	318.016	322.988	298.305	296.93	332.757	318.448	357.868	348.453	321.63	355.228	333.772
[truncated: 6,138 more rows]
[truncated: 116 more columns]
