# Supplementary material for: Novel WRN Helicase Inhibitors Selectively Target Microsatellite Unstable Cancer Cells
Source: Cancer Discov. Author manuscript; Available in PMC 2024 Nov 26. (PMC7616858; doi:10.1158/2159-8290.CD-24-0052)
Supplement: Table S3 [file EMS195351-supplement-Table_S3.xlsx]

## Sheet: Readme
This file includes the sources of cancer cell lines and organoids utilized in this study.

## Sheet: Cell lines
model_id	model_name	synonyms	tissue	model_type	Supplier	Supplier Catalogue ID		DSMZ	https://www.dsmz.de/
SIDM00150	KM12		Large Intestine	Cell Line	NCI	KM-12		NCI	https://dtp.cancer.gov/repositories/
SIDM00079	SK-OV-3	SKO3	Ovary	Cell Line	NCI	SK-OV-3		ATCC	https://www.atcc.org/
SIDM00216	SNU-175	NCI-SNU-175	Large Intestine	Cell Line	KCLB	175		RIKEN	https://cell.brc.riken.jp/
SIDM00238	OVK-18		Ovary	Cell Line	RIKEN	RCB1903		ICLC	http://www.iclc.it/details/index.php
SIDM00487	CCK-81		Large Intestine	Cell Line	JCRB	JCRB0208		JCRB	https://cellbank.nibiohn.go.jp/
SIDM00537	GP5d		Large Intestine	Cell Line	ECACC	95090715
SIDM00596	HEC-1		Endometrium	Cell Line	JCRB	JCRB0042
SIDM00660	LS-411N		Large Intestine	Cell Line	ATCC	CRL-2159
SIDM00680	LS-180		Large Intestine	Cell Line	ATCC	CL-187
SIDM00781	SNU-C2B	NCI-SNU-C2B	Large Intestine	Cell Line	ATCC	CCL-250
SIDM00783	HCT-116		Large Intestine	Cell Line	NCI	HCT-116
SIDM00789	HCT-15		Large Intestine	Cell Line	NCI	HCT-15
SIDM00837	SW48		Large Intestine	Cell Line	ATCC	CCL-231
SIDM00220	OC-314		Ovary	Cell Line	ICLC	HTL98015
SIDM00980	23132-87	St 23132	Stomach	Cell Line	DSMZ	ACC-201
SIDM01051	EFO-27		Ovary	Cell Line	DSMZ	ACC-191
SIDM01088	RL95-2		Endometrium	Cell Line	ATCC	CRL-1671
SIDM01090	RKO		Large Intestine	Cell Line	ATCC	CRL-2577
SIDM00498	SNU-C5	NCI-SNU-C5;SNU-C5/WT	Large Intestine	Cell Line	KCLB	0000C5
SIDM01169	TOV-21G		Ovary	Cell Line	ATCC	CRL-11730
SIDM00120	DU-145		Prostate	Cell Line	NCI	DU-145
SIDM00142	COLO-684		Endometrium	Cell Line	ECACC	87061203
SIDM00214	SNU-407	NCI-SNU-407	Large Intestine	Cell Line	KCLB	407
SIDM00333	MFE-319		Endometrium	Cell Line	DSMZ	ACC-423
SIDM00334	MFE-296		Endometrium	Cell Line	DSMZ	ACC-419
SIDM00136	HT-29		Large Intestine	Cell Line	NCI	HT-29
SIDM00480	OAW-42		Ovary	Cell Line	ECACC	85073102
SIDM00755	NCI-H1793		Lung	Cell Line	ATCC	CRL-5896
SIDM00833	SW837		Large Intestine	Cell Line	ATCC	CCL-235
SIDM00841	SW620		Large Intestine	Cell Line	ATCC	CCL-227
SIDM00850	AGS		Stomach	Cell Line	ATCC	CRL-1739
SIDM00957	COLO-678		Large Intestine	Cell Line	DSMZ	ACC-194
SIDM01025	KYSE-520		Esophagus	Cell Line	DSMZ	ACC-371
SIDM01043	ESS-1		Endometrium	Cell Line	DSMZ	ACC-461
SIDM01147	NCI-N87	NCI-H87	Stomach	Cell Line	ATCC	CRL-5822
SIDM00335	MFE-280		Endometrium	Cell Line	DSMZ	ACC-410
SIDM01045	EN		Endometrium	Cell Line	DSMZ	ACC-564
SIDM00321	TYK-nu		Ovary	Cell Line	JCRB	JCRB0234.0

## Sheet: Organoids
model_id	model_name	synonyms	tissue	model_type	supplier	distributor	distributor_catalogue_ID	Source
SIDM02044	WTSI-COLO_346	HCM-SANG-1321-C18	Large Intestine	Organoid	Wellcome Sanger Institute
SIDM01304	WTSI-COLO_141	HCM-SANG-0284-C18	Large Intestine	Organoid	Wellcome Sanger Institute	ATCC	PDM-60
SIDM02015	WTSI-COLO_312	HCM-SANG-1093-C18	Large Intestine	Organoid	Wellcome Sanger Institute
SIDM02051	WTSI-COLO_378	HCM-SANG-1311-C18	Large Intestine	Organoid	Wellcome Sanger Institute
SIDM02047	WTSI-COLO_298	HCM-SANG-1301-C20	Large Intestine	Organoid	Wellcome Sanger Institute
SIDM02013	WTSI-COLO_324	HCM-SANG-1090-C18	Large Intestine	Organoid	Wellcome Sanger Institute
SIDM02072	WTSI-COLO_414	HCM-SANG-1331-C18	Large Intestine	Organoid	Wellcome Sanger Institute
SIDM01307	WTSI-COLO_170	HCM-SANG-0288-C18	Large Intestine	Organoid	Wellcome Sanger Institute	ATCC	PDM-64
SIDM01278	WTSI-COLO_039	HCM-SANG-0276-C18	Large Intestine	Organoid	Wellcome Sanger Institute	ATCC	PDM-53
SIDM02050	WTSI-COLO_376	HCM-SANG-1319-C18	Large Intestine	Organoid	Wellcome Sanger Institute
SIDM02035	WTSI-COLO_115	HCM-SANG-1087-C18	Large Intestine	Organoid	Wellcome Sanger Institute
SIDM02041	WTSI-COLO_318	HCM-SANG-1303-C18	Large Intestine	Organoid	Wellcome Sanger Institute
SIDM02059	WTSI-COLO_278	HCM-SANG-1324-C18	Large Intestine	Organoid	Wellcome Sanger Institute
SIDM01314	WTSI-COLO_027	HCM-SANG-0273-C18	Large Intestine	Organoid	Wellcome Sanger Institute	ATCC	PDM-50
SIDM02026	WTSI-COLO_240	HCM-SANG-1086-C18	Large Intestine	Organoid	Wellcome Sanger Institute
SIDM02039	WTSI-COLO_302	HCM-SANG-1334-C18	Large Intestine	Organoid	Wellcome Sanger Institute
SIDM01293	WTSI-COLO_099	HCM-SANG-0282-C18	Large Intestine	Organoid	Wellcome Sanger Institute	ATCC	PDM-58
SIDM01951	WTSI-COLO_216	HCM-SANG-0520-C18	Large Intestine	Organoid	Wellcome Sanger Institute
	CRC-14a		Large Intestine	Organoid	NKI - Emile Voest lab			Picco et al. Cancer Discovery 2021
	CRC-14b		Large Intestine	Organoid	NKI - Emile Voest lab			Picco et al. Cancer Discovery 2021
	CR20028B							CrownBio Science
	CR2528B							CrownBio Science
	CR20114B							CrownBio Science
	CR9243B							CrownBio Science
	CR2518B							CrownBio Science
	CR20022B							CrownBio Science
	CR6805B							CrownBio Science
	CR20021B							CrownBio Science
	CR5063B							CrownBio Science
	CR1520B							CrownBio Science
	CR20020B							CrownBio Science
	CR20012B							CrownBio Science
	CR20104B							CrownBio Science
	CR2502B							CrownBio Science
	CR9258B							CrownBio Science
